# Supplementary material for: Crystal structures of μ-oxalato-bis­[azido­(hista­mine)­copper(II)] and μ-oxalato-bis­[(dicyan­amido)(hista­mine)­copper(II)]
Source: Acta Crystallogr E Crystallogr Commun. 2015 Oct 28;71(Pt 11):1379–83. doi: 10.1107/S2056989015019908 (PMC4645080; doi:10.1107/S2056989015019908)
Supplement: Supplementary file 1 [file e-71-01379-sup1.cif]

##############################################################################
#                                                                            #
# This CIF contains the data in a paper accepted for publication in          #
# Acta Crystallographica Section E. It conforms to the requirements of       #
# Notes for Authors for Acta Crystallographica Section E, and has been       #
# peer reviewed under the auspices of the IUCr Commission on Journals.       #
#                                                                            #
# Full details of the Crystallographic Information File format               #
# are given in the paper "The Crystallographic Information File (CIF):       #
# a New Standard Archive File for Crystallography" by S. R. Hall, F. H.      #
# Allen and I. D. Brown [Acta Cryst. (1991), A47, 655-685].                  #
#                                                                            #
# The current version of the core CIF dictionary is obtainable from          #
# ftp://ftp.iucr.org/pub/cif_core.dic.                                       #
#                                                                            #
# Software is freely available for graphical display of the structure(s)     #
# in this CIF. For information consult the CIF software page                 #
# http://www.iucr.org/resources/cif/software.                                #
#                                                                            #
# This file may be used for bona fide research purposes within the           #
# scientific community so long as proper attribution is given to the journal # 
# article from which it was obtained.                                        #
#                                                                            #
##############################################################################
data_I
_audit_creation_method     SHELXL-2014/6
_chemical_name_systematic
;\
\m-Oxalato-\k^4^<i>O</i>^1^,<i>O</i>^2^:<i>O</i>^1'^,<i>O</i>^2'^-\
bis[[4-(2-aminoethyl)-1<i>H</i>-imidazole-\
\k^2^<i>N</i>^3^,<i>N</i>^4^](azido-\k<i>N</i>^1^)copper(II)]
;
_chemical_name_common     ?
_chemical_formula_moiety     ?
_chemical_formula_sum     'C12 H18 Cu2 N12 O4'
_chemical_formula_iupac     '[Cu2 (C2 O4) (N3)2 (C5 H9 N3)2]'
_chemical_formula_weight     521.46
_chemical_melting_point     ?
_shelx_space_group_comment
;
The symmetry employed for this shelxl refinement is uniquely defined
by the following loop, which should always be used as a source of
symmetry information in preference to the above space-group names.
They are only intended as comments.
;
_space_group_crystal_system     orthorhombic
_space_group_name_H-M_alt     'P b c a'
_space_group_name_Hall     '-P 2ac 2ab'
loop_
    _space_group_symop_operation_xyz
    'x, y, z'
    '-x+1/2, -y, z+1/2'
    '-x, y+1/2, -z+1/2'
    'x+1/2, -y+1/2, -z'
    '-x, -y, -z'
    'x-1/2, y, -z-1/2'
    'x, -y-1/2, z-1/2'
    '-x-1/2, y-1/2, z'
_cell_length_a     13.4419(7)
_cell_length_b     7.4576(4)
_cell_length_c     17.7662(9)
_cell_angle_alpha     90
_cell_angle_beta     90
_cell_angle_gamma     90
_cell_volume     1780.96(16)
_cell_formula_units_Z     4
_cell_measurement_reflns_used     88
_cell_measurement_theta_min     2.0
_cell_measurement_theta_max     28.0
_cell_measurement_temperature     173(2)
_exptl_crystal_description     prism
_exptl_crystal_colour     green
_exptl_crystal_size_max     0.172
_exptl_crystal_size_mid     0.114
_exptl_crystal_size_min     0.114
_exptl_crystal_density_diffrn     1.945
_exptl_crystal_density_meas     .
_exptl_crystal_density_method     'not measured'
_exptl_crystal_F_000     1056
_exptl_absorpt_coefficient_mu     2.442
_exptl_absorpt_correction_type     integration
_exptl_absorpt_process_details
;
(SADABS; Bruker, 1998)
;
_shelx_estimated_absorpt_T_min     ?
_shelx_estimated_absorpt_T_max     ?
_exptl_absorpt_correction_T_min     0.6818
_exptl_absorpt_correction_T_max     0.8353
_diffrn_ambient_temperature     173(2)
_diffrn_radiation_type     MoK\a
_diffrn_radiation_wavelength     0.71073
_diffrn_radiation_source     'fine-focus sealed tube'
_diffrn_radiation_monochromator     graphite
_diffrn_measurement_device_type     'Bruker SMART CCD area-detector'
_diffrn_measurement_method     '\w scans'
_diffrn_detector_area_resol_mean     ?
_diffrn_reflns_number     10138
_diffrn_reflns_av_R_equivalents     0.0609
_diffrn_reflns_theta_min     2.293
_diffrn_reflns_theta_max     27.499
_diffrn_reflns_theta_full     25.242
_diffrn_measured_fraction_theta_max     0.997
_diffrn_measured_fraction_theta_full     0.999
_diffrn_reflns_limit_h_min     -13
_diffrn_reflns_limit_h_max     17
_diffrn_reflns_limit_k_min     -9
_diffrn_reflns_limit_k_max     9
_diffrn_reflns_limit_l_min     -20
_diffrn_reflns_limit_l_max     23
_refine_special_details
;
Refinement of <i>F</i>^2^ against ALL reflections. The weighted <i>R</i>-factor
<i>wR</i> and goodness of fit <i>S</i> are based on <i>F</i>^2^, conventional
<i>R</i>-factors <i>R</i> are based on <i>F</i>, with <i>F</i> set to zero for
negative <i>F</i>^2^. The threshold expression of <i>F</i>^2^ >
\s(<i>F</i>^2^) is used only for calculating <i>R</i>-factors(gt) <i>etc</i>.
and is not relevant to the choice of reflections for refinement.
<i>R</i>-factors based on <i>F</i>^2^ are statistically about twice as large
as those based on <i>F</i>, and <i>R</i>- factors based on ALL data will be
even larger.
All H atoms were positioned geometrically (C---H = 0.93/1.00 \%A) and allowed
to ride with <i>U</i>~iso~(H)= 1.2/1.5<i>U</i>~eq~(C). Methyl ones were
allowed to rotate around the corresponding C---C.
The amino protons were obtained from a Difference Fourier map and refined
freely.
A small peak (0.78) was found at 0.3411 0.4069 0.9096, which had the following
geometry around it: We believe it is a small trace of a Cu center but was not
included in the final refinement model for its small size.
ENVIRONMENT OF Q1
Ligand Symcode Dist. Angles symm operation
O1 6566 2.581 <i>x</i>. 5 - <i>y</i>. 5 + <i>z</i> N1 5656 2.039 107.5 1 -
<i>x</i>. 5 + <i>y</i> 1.5 - <i>z</i> N2 5656 2.580 119.2 26.6 1 - <i>x</i>. 5
+ <i>y</i> 1.5 - <i>z</i> N3 4557 1.902 108.9 127.6 101.4 -.5 + <i>x y</i>. 5
- <i>z</i> N5 1555 1.928 97.9 94.0 113.7 116.5
;
_reflns_number_total     2027
_reflns_number_gt     1768
_reflns_threshold_expression     'I > 2\s(I)'
_refine_ls_structure_factor_coef     Fsqd
_refine_ls_matrix_type     full
_refine_ls_R_factor_all     0.0310
_refine_ls_R_factor_gt     0.0256
_refine_ls_wR_factor_gt     0.0674
_refine_ls_wR_factor_ref     0.0695
_refine_ls_goodness_of_fit_ref     1.076
_refine_ls_restrained_S_all     1.076
_refine_ls_number_reflns     2027
_refine_ls_number_parameters     145
_refine_ls_number_restraints     0
_refine_ls_hydrogen_treatment     mixed
_refine_ls_weighting_scheme     calc
_refine_ls_weighting_details
              'w=1/[\s^2^(Fo^2^)+(0.0279P)^2^+1.2918P] where P=(Fo^2^+2Fc^2^)/3'
_atom_sites_solution_hydrogens     mixed
_atom_sites_solution_primary     direct
_atom_sites_solution_secondary     direct
_refine_ls_shift/su_max     0.002
_refine_ls_shift/su_mean     0.000
_refine_diff_density_max     0.776
_refine_diff_density_min     -0.255
_refine_ls_extinction_method
;
SHELXL2014 (Sheldrick, 2015)
;
_refine_ls_extinction_coef     0.0022(3)
_refine_ls_extinction_expression
                                  'Fc^*^=kFc[1+0.001xFc^2^\l^3^/sin(2\q)]^-1/4^'
loop_
    _atom_type_symbol
    _atom_type_description
    _atom_type_scat_dispersion_real
    _atom_type_scat_dispersion_imag
    _atom_type_scat_source
    'C' 'C' 0.0033 0.0016
                         'International Tables Vol C Tables 4.2.6.8 and 6.1.1.4'
    'H' 'H' 0.0000 0.0000
                         'International Tables Vol C Tables 4.2.6.8 and 6.1.1.4'
    'N' 'N' 0.0061 0.0033
                         'International Tables Vol C Tables 4.2.6.8 and 6.1.1.4'
    'O' 'O' 0.0106 0.0060
                         'International Tables Vol C Tables 4.2.6.8 and 6.1.1.4'
    'Cu' 'Cu' 0.3201 1.2651
                         'International Tables Vol C Tables 4.2.6.8 and 6.1.1.4'
_computing_data_collection
;
SMART (Bruker, 1998)
;
_computing_cell_refinement
;
SMART and SAINT (Bruker, 1998)
;
_computing_data_reduction
;
SAINT (Bruker, 1998)
;
_computing_structure_solution
;
SHELXS97 (Sheldrick, 2008)
;
_computing_structure_refinement
;
SHELXL2014 (Sheldrick, 2015)
;
_computing_molecular_graphics
;
SHELXTL-Plus (Sheldrick, 2008)
;
_computing_publication_material
;
publCIF (Westrip, 2010)
;
loop_
    _atom_site_type_symbol
    _atom_site_label
    _atom_site_fract_x
    _atom_site_fract_y
    _atom_site_fract_z
    _atom_site_U_iso_or_equiv
    _atom_site_adp_type
    _atom_site_calc_flag
    _atom_site_occupancy
    _atom_site_disorder_assembly
    _atom_site_disorder_group
    Cu Cu1 0.44296(2) 0.24198(3) 0.59064(2) 0.01472(11) Uani d 1 . .
    O O1 0.47496(11) 0.27517(17) 0.48108(7) 0.0173(3) Uani d 1 . .
    O O2 0.46843(11) 0.50801(17) 0.59516(7) 0.0181(3) Uani d 1 . .
    N N1 0.60261(13) 0.1548(2) 0.60977(10) 0.0221(4) Uani d 1 . .
    N N2 0.65931(13) 0.2515(2) 0.57879(9) 0.0182(3) Uani d 1 . .
    N N3 0.71372(14) 0.3492(3) 0.54767(10) 0.0301(4) Uani d 1 . .
    N N4 0.39863(12) 0.23846(19) 0.69487(9) 0.0159(3) Uani d 1 . .
    N N5 0.36694(12) 0.3189(2) 0.81078(9) 0.0199(3) Uani d 1 . .
    H H5 0.3614 0.3858 0.8514 0.024 Uiso calc 1 . .
    N N6 0.37467(14) 0.0143(2) 0.56327(9) 0.0182(3) Uani d 1 . .
    H H6A 0.3427(19) 0.035(3) 0.5215(14) 0.025(6) Uiso d 1 . .
    H H6B 0.420(2) -0.065(4) 0.5489(14) 0.027(6) Uiso d 1 . .
    C C1 0.49805(13) 0.5671(2) 0.53301(10) 0.0156(4) Uani d 1 . .
    C C2 0.39970(14) 0.3740(3) 0.74353(10) 0.0187(4) Uani d 1 . .
    H H2A 0.4207 0.4926 0.7322 0.022 Uiso calc 1 . .
    C C3 0.34345(15) 0.1401(3) 0.80562(11) 0.0203(4) Uani d 1 . .
    H H3A 0.3182 0.0661 0.8447 0.024 Uiso calc 1 . .
    C C4 0.36342(14) 0.0895(2) 0.73347(10) 0.0164(4) Uani d 1 . .
    C C5 0.35239(15) -0.0881(2) 0.69514(11) 0.0187(4) Uani d 1 . .
    H H5A 0.3107 -0.1673 0.7268 0.022 Uiso calc 1 . .
    H H5B 0.4188 -0.1445 0.6903 0.022 Uiso calc 1 . .
    C C6 0.30567(14) -0.0729(3) 0.61751(11) 0.0188(4) Uani d 1 . .
    H H6C 0.2882 -0.1941 0.5990 0.023 Uiso calc 1 . .
    H H6D 0.2436 -0.0019 0.6210 0.023 Uiso calc 1 . .
loop_
    _atom_site_aniso_label
    _atom_site_aniso_U_11
    _atom_site_aniso_U_22
    _atom_site_aniso_U_33
    _atom_site_aniso_U_12
    _atom_site_aniso_U_13
    _atom_site_aniso_U_23
    Cu1 0.01840(16) 0.01299(14) 0.01277(15) -0.00233(8) 0.00262(8) 0.00036(8)
    O1 0.0229(7) 0.0142(6) 0.0148(6) -0.0025(5) 0.0022(5) 0.0010(5)
    O2 0.0246(7) 0.0158(6) 0.0140(6) -0.0019(5) 0.0021(5) 0.0016(5)
    N1 0.0205(9) 0.0218(8) 0.0240(8) 0.0025(7) 0.0006(7) 0.0050(7)
    N2 0.0192(8) 0.0197(8) 0.0156(7) 0.0012(6) -0.0015(7) -0.0017(6)
    N3 0.0320(10)
                0.0341(10) 0.0243(9) -0.0096(8) 0.0050(8) -0.0009(8)
    N4 0.0156(8) 0.0166(8) 0.0155(8) -0.0024(6) 0.0020(6) 0.0001(6)
    N5 0.0212(8) 0.0242(8) 0.0143(8) 0.0004(7) 0.0006(7) -0.0039(6)
    N6 0.0220(8) 0.0173(8) 0.0152(8) -0.0018(7) 0.0017(7) -0.0013(6)
    C1 0.0149(8) 0.0159(9) 0.0158(9) 0.0004(7) -0.0012(7) 0.0006(7)
    C2 0.0198(9) 0.0190(9) 0.0172(9) -0.0007(7) -0.0003(7) -0.0016(7)
    C3 0.0199(9) 0.0235(10) 0.0174(9) 0.0007(7) 0.0014(7) 0.0041(7)
    C4 0.0155(9) 0.0173(8) 0.0163(9) 0.0002(7) 0.0007(7) 0.0030(7)
    C5 0.0213(10) 0.0144(8) 0.0204(9) 0.0000(7) 0.0028(7) 0.0031(7)
    C6 0.0194(9) 0.0159(9) 0.0210(9) -0.0037(7) 0.0022(8) -0.0002(7)
_geom_special_details
;
All e.s.d.'s (except the e.s.d. in the dihedral angle between two l.s. planes)
are estimated using the full covariance matrix. The cell e.s.d.'s are taken
into account individually in the estimation of e.s.d.'s in distances, angles
and torsion angles; correlations between e.s.d.'s in cell parameters are only
used when they are defined by crystal symmetry. An approximate (isotropic)
treatment of cell e.s.d.'s is used for estimating e.s.d.'s involving l.s.
planes.
;
loop_
    _geom_bond_atom_site_label_1
    _geom_bond_atom_site_label_2
    _geom_bond_site_symmetry_2
    _geom_bond_distance
    _geom_bond_publ_flag
    Cu1 N4 . 1.9454(16) ?
    Cu1 N6 . 1.9904(17) ?
    Cu1 O1 . 2.0088(13) ?
    Cu1 O2 . 2.0148(13) ?
    Cu1 N1 . 2.2679(17) ?
    O1 C1 5_666 1.257(2) ?
    O2 C1 . 1.254(2) ?
    N1 N2 . 1.185(2) ?
    N2 N3 . 1.171(2) ?
    N4 C2 . 1.330(2) ?
    N4 C4 . 1.388(2) ?
    N5 C2 . 1.338(2) ?
    N5 C3 . 1.374(3) ?
    N5 H5 . 0.8800 ?
    N6 C6 . 1.487(2) ?
    N6 H6A . 0.87(3) ?
    N6 H6B . 0.89(3) ?
    C1 O1 5_666 1.257(2) ?
    C1 C1 5_666 1.542(4) ?
    C2 H2A . 0.9500 ?
    C3 C4 . 1.363(3) ?
    C3 H3 . 0.9500 ?
    C4 C5 . 1.497(3) ?
    C5 C6 . 1.520(3) ?
    C5 H5A . 0.9900 ?
    C5 H5B . 0.9900 ?
    C6 H6C . 0.9900 ?
    C6 H6D . 0.9900 ?
loop_
    _geom_angle_atom_site_label_1
    _geom_angle_atom_site_label_2
    _geom_angle_atom_site_label_3
    _geom_angle_site_symmetry_1
    _geom_angle_site_symmetry_3
    _geom_angle
    _geom_angle_publ_flag
    N4 Cu1 N6 . . 94.58(7) ?
    N4 Cu1 O1 . . 171.72(6) ?
    N6 Cu1 O1 . . 88.11(6) ?
    N4 Cu1 O2 . . 91.58(6) ?
    N6 Cu1 O2 . . 158.12(7) ?
    O1 Cu1 O2 . . 83.16(5) ?
    N4 Cu1 N1 . . 98.24(6) ?
    N6 Cu1 N1 . . 103.21(7) ?
    O1 Cu1 N1 . . 88.73(6) ?
    O2 Cu1 N1 . . 96.63(6) ?
    C1 O1 Cu1 5_666 . 111.73(11) ?
    C1 O2 Cu1 . . 111.40(11) ?
    N2 N1 Cu1 . . 111.39(13) ?
    N3 N2 N1 . . 178.6(2) ?
    C2 N4 C4 . . 106.89(16) ?
    C2 N4 Cu1 . . 127.24(13) ?
    C4 N4 Cu1 . . 125.82(12) ?
    C2 N5 C3 . . 108.30(16) ?
    C2 N5 H5 . . 125.8 ?
    C3 N5 H5 . . 125.8 ?
    C6 N6 Cu1 . . 120.15(12) ?
    C6 N6 H6A . . 108.7(16) ?
    Cu1 N6 H6A . . 106.6(16) ?
    C6 N6 H6B . . 108.9(16) ?
    Cu1 N6 H6B . . 108.7(17) ?
    H6A N6 H6B . . 102(2) ?
    O2 C1 O1 . 5_666 126.59(17) ?
    O2 C1 C1 . 5_666 116.9(2) ?
    O1 C1 C1 5_666 5_666 116.48(19) ?
    N4 C2 N5 . . 110.11(17) ?
    N4 C2 H2A . . 124.9 ?
    N5 C2 H2A . . 124.9 ?
    C4 C3 N5 . . 106.62(16) ?
    C4 C3 H3A . . 126.7 ?
    N5 C3 H3A . . 126.7 ?
    C3 C4 N4 . . 108.08(16) ?
    C3 C4 C5 . . 130.79(17) ?
    N4 C4 C5 . . 121.13(16) ?
    C4 C5 C6 . . 112.82(16) ?
    C4 C5 H5A . . 109.0 ?
    C6 C5 H5A . . 109.0 ?
    C4 C5 H5B . . 109.0 ?
    C6 C5 H5B . . 109.0 ?
    H5A C5 H5B . . 107.8 ?
    N6 C6 C5 . . 111.28(16) ?
    N6 C6 H6C . . 109.4 ?
    C5 C6 H6C . . 109.4 ?
    N6 C6 H6D . . 109.4 ?
    C5 C6 H6D . . 109.4 ?
    H6C C6 H6D . . 108.0 ?
loop_
    _geom_hbond_atom_site_label_D
    _geom_hbond_atom_site_label_H
    _geom_hbond_atom_site_label_A
    _geom_hbond_site_symmetry_A
    _geom_hbond_distance_DH
    _geom_hbond_distance_HA
    _geom_hbond_distance_DA
    _geom_hbond_angle_DHA
    N5 H5 N1 3_656 0.88 2.18 2.904(2) 139.8
    N5 H5 N3 6_557 0.88 2.69 3.258(2) 123.5
    N6 H6A N3 4_456 0.87(3) 2.29(3) 3.099(3) 154(2)
    N6 H6B O1 5_656 0.89(3) 2.17(3) 3.061(2) 175(2)
    C3 H3 N3 3_646 0.95 2.54 3.476(8) 168.6
_shelx_hkl_file
;
   0   0   1    0.02    0.07
   0   0   2  629.41    5.04
   0   0   2  560.66    5.36
   0   0   3    5.73    0.53
   0   0   3    4.61    0.37
   0   0   4  559.52    4.76
   0   0   4  490.93    3.96
   0   0   5    1.87    0.80
   0   0   5    1.92    0.56
   0   0   6 4401.48   33.78
   0   0   6 4034.67   29.27
   0   0   7    0.77    0.80
   0   0   7    0.76    0.57
   0   0   8  608.57    6.20
   0   0   8  581.19    5.20
   0   0   9    1.75    1.04
   0   0   9    1.76    0.78
   0   0  10 2789.70   19.14
   0   0  10 2578.67   16.62
   0   0  12  576.35    7.11
   0   0  12  540.37    5.75
   0   0  13    3.03    1.36
   0   0  13    2.73    1.03
   0   0  14  308.77    5.50
   0   0  14  283.21    4.28
   0   0  15    1.83    1.43
   0   0  15    3.08    1.07
   0   0  16  256.73    5.32
   0   0  16  259.51    4.36
   0   0  17    4.98    1.52
   0   0  18  645.28    9.24
   0   0  19    4.85    1.66
   0   0  20  121.97    4.26
   0   0  21    1.98    1.67
   0   0  22  155.20    5.14
   0   0  23    1.44    2.15
   1   0   0    0.10    0.10
  -1   0   1    2.19    0.25
   1   0   1    1.69    0.20
   1   0   1    1.58    0.21
   1   0  -1    1.38    0.20
   1   0  -1    1.35    0.20
  -1   0   2  214.75    2.07
   1   0   2  243.23    2.32
   1   0   2  233.07    2.22
  -1   0   3    0.91    0.22
  -1   0   3    1.85    0.44
  -1   0   3    0.76    0.32
   1   0   3    1.97    0.47
   1   0   3    1.00    0.37
  -1   0   4    7.06    0.78
  -1   0   4    6.38    0.57
   1   0   4    7.18    0.81
   1   0   4    6.32    0.61
  -1   0   5    1.39    0.77
  -1   0   5    1.61    0.58
   1   0   5    0.87    0.76
   1   0   5    1.10    0.54
  -1   0   6   74.98    1.85
  -1   0   6   70.39    1.46
   1   0   6   72.04    1.72
   1   0   6   71.27    1.42
  -1   0   7    0.87    0.83
  -1   0   7    1.76    0.62
   1   0   7   -0.25    0.86
   1   0   7   -0.32    0.67
  -1   0   8  718.35    6.98
  -1   0   8  643.03    5.65
   1   0   8  678.44    6.55
   1   0   8  654.18    5.62
  -1   0   9    2.02    1.00
  -1   0   9    0.88    0.73
   1   0   9    0.39    0.91
   1   0   9    0.84    0.65
  -1   0  10    3.07    1.08
  -1   0  10    4.08    0.85
   1   0  10    3.58    1.06
   1   0  10    3.67    0.77
  -1   0  11   -0.70    1.22
  -1   0  11    1.63    0.83
   1   0  11   -0.36    1.27
   1   0  11   -0.90    0.88
  -1   0  12    0.97    1.18
  -1   0  12    0.70    1.15
   1   0  12    0.43    1.51
   1   0  12    0.94    0.83
  -1   0  13   -1.70    1.44
  -1   0  13    0.91    0.93
   1   0  13   -0.35    1.51
   1   0  13   -0.08    1.21
  -1   0  14  126.04    3.58
  -1   0  14  127.39    2.89
   1   0  14  127.89    3.58
   1   0  14  124.24    2.81
  -1   0  15    0.32    1.29
  -1   0  15    0.15    1.02
   1   0  15   -0.06    1.85
   1   0  15    0.32    1.07
  -1   0  16    0.90    1.30
  -1   0  16    0.35    1.03
   1   0  16   -0.33    1.71
   1   0  16   -1.81    1.37
  -1   0  17   -2.09    1.56
  -1   0  17   -0.83    1.40
   1   0  17    0.25    1.83
  -1   0  18    3.90    1.58
   1   0  18    2.02    1.50
  -1   0  19    2.80    1.60
   1   0  19   -0.28    1.93
  -1   0  20   15.46    2.26
   1   0  20   15.22    2.03
  -1   0  21   -0.85    2.19
   1   0  21    1.12    1.66
  -1   0  22    6.20    2.03
   1   0  22    5.45    1.88
  -1   0  23    0.74    2.14
   1   0  23   -1.83    2.47
   2   0   0 2349.52   17.85
  -2   0   1    3.47    0.45
   2   0   1    3.33    0.41
   2   0  -1    3.62    0.42
  -2   0   2 1317.98    9.07
   2   0   2 1224.69    9.40
   2   0   2 1159.33    8.09
   2   0  -2 1044.35    7.27
   2   0  -2 1035.11    7.19
  -2   0   3    0.38    0.37
  -2   0   3    1.03    0.66
  -2   0   3    0.18    0.53
   2   0   3    0.33    0.64
   2   0   3    0.81    0.55
  -2   0   4  149.07    1.68
  -2   0   4  152.05    2.34
  -2   0   4  127.19    1.87
   2   0   4  137.94    2.09
   2   0   4  132.24    1.86
  -2   0   5    0.41    0.37
  -2   0   5    0.48    0.74
  -2   0   5   -0.78    0.63
   2   0   5   -0.28    0.78
   2   0   5    1.04    0.61
  -2   0   6  910.09    7.67
  -2   0   6  979.75    8.05
  -2   0   6  803.40    6.35
   2   0   6  885.52    7.20
   2   0   6  865.35    6.63
  -2   0   7    0.14    0.37
  -2   0   7   -0.54    0.98
  -2   0   7   -0.01    0.79
   2   0   7   -0.01    0.93
   2   0   7    0.50    0.61
  -2   0   8   44.06    0.85
  -2   0   8   48.47    1.81
  -2   0   8   42.37    1.36
   2   0   8   42.17    1.60
   2   0   8   44.91    1.36
  -2   0   9    0.48    0.42
  -2   0   9    1.83    0.98
  -2   0   9    1.25    0.72
   2   0   9    1.11    0.91
   2   0   9    0.08    0.66
  -2   0  10  958.33    6.88
  -2   0  10 1075.29    9.93
  -2   0  10  934.10    7.92
   2   0  10  996.69    9.09
   2   0  10  974.03    7.95
  -2   0  11    2.53    1.16
  -2   0  11    3.66    0.88
   2   0  11    0.80    1.06
   2   0  11    0.72    0.78
  -2   0  12  789.41    8.78
  -2   0  12  727.81    7.14
   2   0  12  728.59    8.07
   2   0  12  723.97    6.91
  -2   0  13    3.15    1.35
  -2   0  13    1.20    0.97
   2   0  13    0.83    1.29
   2   0  13   -0.53    1.10
  -2   0  14   68.33    2.82
  -2   0  14   62.99    2.18
   2   0  14   64.57    2.69
   2   0  14   59.12    2.02
  -2   0  15   -2.14    1.71
  -2   0  15    1.81    1.05
   2   0  15    0.07    1.70
   2   0  15   -0.13    1.25
  -2   0  16  754.44    9.71
  -2   0  16  705.01    7.83
   2   0  16  697.62    9.06
  -2   0  17    4.16    1.76
   2   0  17    2.36    1.47
  -2   0  18  269.84    6.01
   2   0  18  256.14    5.70
  -2   0  19    0.47    1.63
   2   0  19    0.75    1.69
  -2   0  20   22.17    2.40
   2   0  20   20.48    2.22
  -2   0  21    1.85    1.89
   2   0  21    2.17    1.72
  -2   0  22  110.08    4.55
   2   0  22  107.24    4.36
   2   0  23    1.26    1.74
   3   0   0    0.82    0.77
   3   0   1    0.45    0.70
   3   0  -1    0.66    0.65
  -3   0   2 2454.21   19.15
   3   0   2 1995.66   14.37
   3   0  -2 1881.42   14.76
  -3   0   3    0.88    0.77
   3   0   3    1.42    0.66
   3   0   3    1.85    0.72
   3   0  -3    1.06    0.70
   3   0  -3    0.95    0.70
  -3   0   4 1444.88   10.32
   3   0   4 1335.60    9.38
   3   0   4 1244.19    8.71
   3   0  -4 1179.28    8.41
   3   0  -4 1147.88    8.21
  -3   0   5   -0.89    0.78
  -3   0   5    0.54    0.60
   3   0   5    0.93    0.71
   3   0   5   -0.15    0.80
  -3   0   6  287.23    2.63
  -3   0   6  309.73    4.05
  -3   0   6  260.58    3.23
   3   0   6  282.72    3.57
   3   0   6  270.02    3.22
  -3   0   7   -0.21    0.46
  -3   0   7   -1.34    1.03
  -3   0   7   -0.43    0.78
   3   0   7   -0.45    0.90
   3   0   7    0.59    0.67
  -3   0   8 1736.29   13.18
  -3   0   8 1519.94   11.00
   3   0   8 1613.54   12.02
   3   0   8 1608.24   11.29
  -3   0   9    1.21    1.07
  -3   0   9    0.53    0.77
   3   0   9    1.60    0.98
   3   0   9    0.95    0.82
  -3   0  10  703.94    7.77
  -3   0  10  613.69    6.21
   3   0  10  632.41    6.89
   3   0  10  633.79    6.10
  -3   0  11    1.17    1.24
  -3   0  11    2.82    1.02
   3   0  11   -0.19    1.43
   3   0  11   -0.49    0.98
  -3   0  12    6.95    1.49
  -3   0  12    6.90    1.19
   3   0  12    9.87    1.51
   3   0  12    6.82    1.03
  -3   0  13    2.63    1.45
  -3   0  13    0.93    0.97
   3   0  13   -1.31    1.52
   3   0  13    0.25    0.88
  -3   0  14  585.25    8.04
  -3   0  14  524.21    6.38
   3   0  14  519.01    7.17
   3   0  14  524.71    6.09
  -3   0  15   -1.39    1.82
  -3   0  15    0.32    1.05
   3   0  15    1.75    1.40
   3   0  15   -1.49    1.25
  -3   0  16   28.36    2.30
  -3   0  16   24.64    1.74
   3   0  16   24.78    2.04
  -3   0  17    2.44    1.63
  -3   0  17   -0.43    1.46
   3   0  17    0.68    1.40
  -3   0  18  240.85    5.75
   3   0  18  230.20    5.44
  -3   0  19    2.59    1.79
   3   0  19    1.69    1.56
  -3   0  20  395.90    7.83
   3   0  20  400.49    7.65
  -3   0  21   -1.02    2.36
   3   0  21    1.71    1.89
  -3   0  22   20.44    2.63
   3   0  22   15.06    2.41
   3   0  23   -3.23    2.26
   4   0   1    0.15    0.80
   4   0  -1    0.11    0.90
   4   0   2 2811.58   21.92
   4   0  -2 2749.63   20.33
  -4   0   3    1.49    0.78
   4   0   3    0.42    0.65
   4   0   3    1.18    0.73
   4   0  -3    2.27    0.73
  -4   0   4   21.04    1.18
   4   0   4   19.33    1.07
   4   0   4   15.86    0.97
   4   0  -4   16.17    0.99
   4   0  -4   15.64    0.98
  -4   0   5    1.23    0.83
   4   0   5    1.64    0.72
   4   0   5    0.40    0.69
   4   0  -5    0.33    0.69
   4   0  -5    1.14    0.71
  -4   0   6   23.75    1.29
   4   0   6   23.71    1.22
   4   0   6   22.88    1.14
   4   0  -6   20.14    1.12
   4   0  -6   19.38    1.12
  -4   0   7   -0.30    1.11
   4   0   7    0.63    0.94
   4   0   7    0.93    0.78
   4   0  -7   -0.15    1.39
   4   0  -7    0.94    0.82
  -4   0   8  443.85    5.62
  -4   0   8  375.35    4.53
   4   0   8  389.41    4.87
   4   0   8  394.78    4.50
  -4   0   9   -0.70    1.30
  -4   0   9    0.47    0.78
   4   0   9    0.21    0.95
   4   0   9    0.05    1.00
  -4   0  10   12.22    1.46
  -4   0  10    9.33    1.07
   4   0  10    9.33    1.28
   4   0  10    9.91    1.08
  -4   0  11    2.86    1.35
  -4   0  11    0.37    0.98
   4   0  11    0.46    1.13
   4   0  11    0.13    1.14
  -4   0  12    2.64    1.44
  -4   0  12    1.52    1.06
   4   0  12    1.78    1.36
   4   0  12    0.64    0.92
  -4   0  13   -0.35    1.77
  -4   0  13   -0.09    1.28
   4   0  13   -1.92    1.50
   4   0  13   -0.59    1.29
  -4   0  14   18.48    1.99
  -4   0  14   15.39    1.50
   4   0  14   17.65    1.88
   4   0  14   17.60    1.43
  -4   0  15    0.93    1.52
  -4   0  15    0.95    1.16
   4   0  15   -0.89    1.64
   4   0  15   -0.62    1.22
  -4   0  16  473.69    7.78
  -4   0  16  402.41    5.94
   4   0  16  419.37    6.88
  -4   0  17   -0.30    2.08
  -4   0  17    0.29    1.16
   4   0  17    1.34    1.44
  -4   0  18    7.27    1.86
  -4   0  18    6.69    1.40
   4   0  18    5.26    1.63
  -4   0  19   -0.99    2.12
   4   0  19   -0.83    1.90
  -4   0  20    5.42    1.95
   4   0  20    6.38    1.92
  -4   0  21    0.21    2.46
   4   0  21   -1.38    2.08
  -4   0  22   13.01    2.42
   4   0  22   17.83    2.48
   5   0   0    0.35    0.96
   5   0   1    1.64    0.81
   5   0  -1    0.33    0.74
   5   0   2 2743.06   18.35
   5   0  -2 2661.81   18.97
  -5   0   3    0.51    0.82
   5   0   3    0.60    0.78
   5   0  -3    0.78    0.77
  -5   0   4  948.61    8.20
   5   0   4  864.24    7.29
   5   0   4  796.56    6.77
   5   0  -4  703.94    6.34
  -5   0   5    1.08    0.88
   5   0   5    0.71    0.77
   5   0   5    0.19    0.75
   5   0  -5    0.19    0.76
   5   0  -5    0.62    0.78
   5   0   6  545.33    5.69
   5   0   6  509.71    5.24
   5   0  -6  466.39    5.13
   5   0  -6  473.38    5.16
  -5   0   7   -0.29    1.24
   5   0   7    0.65    1.12
   5   0   7    0.24    0.85
   5   0  -7   -0.79    1.57
   5   0  -7    0.26    0.85
  -5   0   8 2823.73   19.68
   5   0   8 2441.53   16.91
   5   0   8 2441.83   16.36
   5   0  -8 2137.69   15.00
   5   0  -8 2156.82   15.08
  -5   0   9    0.17    1.18
   5   0   9   -1.08    1.24
   5   0   9    1.09    1.22
   5   0  -9   -1.43    1.77
   5   0  -9   -0.14    1.26
  -5   0  10 1206.98   11.36
   5   0  10 1084.70    9.97
   5   0  10 1068.78    9.15
   5   0 -10  979.54    8.97
   5   0 -10  976.97    8.94
  -5   0  11    0.80    1.73
   5   0  11   -0.80    1.49
   5   0  11    0.59    1.30
   5   0 -11    0.23    2.15
   5   0 -11    0.93    1.27
  -5   0  12  602.04    7.98
   5   0  12  560.82    7.14
   5   0  12  564.26    6.37
   5   0 -12  494.34    6.21
   5   0 -12  502.94    6.28
  -5   0  13    0.49    1.48
  -5   0  13    1.00    1.18
   5   0  13    0.99    1.38
   5   0  13    2.32    1.17
   5   0 -13    2.33    1.33
   5   0 -13    0.62    1.44
  -5   0  14  680.08    9.10
  -5   0  14  614.07    7.37
   5   0  14  614.92    8.02
   5   0  14  629.74    7.09
   5   0 -14  572.19    7.09
   5   0 -14  578.33    7.18
  -5   0  15    0.42    1.48
  -5   0  15    0.59    1.19
   5   0  15   -2.04    1.63
   5   0 -15    0.99    1.27
   5   0 -15    1.95    1.52
  -5   0  16  108.86    3.90
   5   0  16   93.99    3.39
   5   0 -16   93.17    3.05
   5   0 -16   92.12    3.15
  -5   0  17    1.54    1.78
   5   0  17    1.71    1.57
   5   0 -17    0.82    1.45
   5   0 -17    1.35    1.65
  -5   0  18  357.88    7.27
   5   0  18  334.66    6.62
  -5   0  19    1.86    1.78
   5   0  19   -1.57    1.88
  -5   0  20  463.47    8.78
   5   0  20  409.34    7.83
  -5   0  21    0.99    1.96
   5   0  21   -1.36    2.43
   5   0  22    7.24    2.17
   6   0   0    3.84    0.92
   6   0   1    1.61    0.87
   6   0  -1   -0.88    0.99
   6   0   2    8.36    1.00
   6   0  -2    6.60    0.96
   6   0   3    0.07    1.08
   6   0  -3    1.05    0.87
  -6   0   4  387.07    4.97
   6   0   4  346.28    4.35
   6   0   4  319.53    4.09
   6   0  -4  289.50    3.96
  -6   0   5   -0.57    1.14
   6   0   5   -0.34    1.00
   6   0   5    1.09    0.90
   6   0  -5    0.22    0.86
  -6   0   6  728.93    7.63
   6   0   6  668.69    6.73
   6   0   6  620.07    6.24
   6   0  -6  597.05    6.25
  -6   0   7    0.22    1.34
   6   0   7    0.39    1.03
   6   0   7    1.45    1.31
   6   0  -7    0.72    1.70
   6   0  -7    0.87    0.94
  -6   0   8   12.55    1.47
   6   0   8   12.17    1.27
   6   0   8   11.87    1.23
   6   0  -8   11.24    1.25
   6   0  -8   10.36    1.24
  -6   0   9    0.38    1.24
   6   0   9    0.14    1.09
   6   0   9    0.48    1.03
   6   0  -9   -0.26    1.89
   6   0  -9    0.24    1.04
  -6   0  10   56.96    2.43
   6   0  10   55.07    2.24
   6   0  10   53.55    2.02
   6   0 -10   48.24    2.03
   6   0 -10   45.45    2.00
  -6   0  11    1.22    1.44
   6   0  11    1.39    1.34
   6   0  11    0.19    1.06
   6   0 -11   -1.88    2.23
   6   0 -11    0.66    1.67
  -6   0  12  189.10    4.52
   6   0  12  163.53    3.87
   6   0  12  170.21    3.49
   6   0 -12  147.53    3.45
   6   0 -12  147.67    3.47
  -6   0  13   -2.54    1.77
   6   0  13    0.40    1.75
   6   0  13   -0.51    1.38
   6   0 -13   -1.65    2.46
   6   0 -13    0.26    1.33
   6   0  14    5.21    1.59
   6   0  14    6.48    1.23
   6   0 -14    5.22    1.29
   6   0 -14    5.72    1.33
  -6   0  15    1.77    1.61
   6   0  15    0.45    1.42
   6   0 -15    0.60    1.28
   6   0 -15    0.21    1.81
  -6   0  16   52.41    3.01
   6   0  16   46.12    2.55
   6   0 -16   48.26    2.37
   6   0 -16   45.34    2.36
  -6   0  17   -0.64    2.09
   6   0  17    0.31    1.44
   6   0 -17   -0.49    2.62
   6   0 -17   -0.49    1.98
  -6   0  18    0.92    1.74
   6   0  18   -0.07    2.12
  -6   0  19    0.39    2.00
   6   0  19   -2.26    2.05
  -6   0  20   63.58    3.74
   6   0  20   54.31    3.19
  -6   0  21   -0.15    2.63
   6   0  21    0.54    1.73
   7   0   0    1.42    0.97
   7   0   1   -0.77    1.14
   7   0  -1   -0.21    1.03
   7   0   2  570.77    6.00
   7   0  -2  558.05    5.98
   7   0   3    0.16    1.24
   7   0  -3   -0.44    1.18
   7   0   4  442.77    5.33
   7   0   4  413.85    5.06
   7   0  -4  372.15    4.84
  -7   0   5    0.81    1.03
   7   0   5   -0.73    1.10
   7   0   5    1.26    0.99
   7   0  -5   -0.14    1.24
  -7   0   6  990.19    9.60
   7   0   6  904.12    8.49
   7   0   6  853.79    8.01
   7   0  -6  788.70    7.79
  -7   0   7   -0.15    1.49
   7   0   7    0.53    1.09
   7   0   7   -0.59    1.37
   7   0  -7    0.32    1.06
  -7   0   8  848.38    9.15
   7   0   8  745.28    7.89
   7   0   8  752.44    7.60
   7   0  -8  646.43    7.15
  -7   0   9    0.82    1.34
   7   0   9    2.25    1.19
   7   0   9   -0.07    1.32
   7   0  -9    1.68    1.17
   7   0  -9    2.11    1.31
  -7   0  10   55.97    2.60
   7   0  10   49.19    2.24
   7   0  10   47.87    2.07
   7   0 -10   44.87    2.12
   7   0 -10   43.70    2.09
  -7   0  11    0.25    1.86
   7   0  11   -1.25    1.66
   7   0  11   -0.20    1.48
   7   0 -11    2.47    1.30
   7   0 -11    0.15    1.24
  -7   0  12  268.58    5.52
   7   0  12  230.32    4.68
   7   0  12  235.61    4.27
   7   0 -12  201.75    4.20
   7   0 -12  207.10    4.25
  -7   0  13    3.30    1.43
   7   0  13    0.07    1.73
   7   0  13    0.94    1.22
   7   0 -13    0.77    1.31
   7   0 -13    1.09    1.35
  -7   0  14  177.51    4.80
   7   0  14  161.51    4.18
   7   0 -14  138.14    3.64
   7   0 -14  142.17    3.70
  -7   0  15    0.97    1.56
   7   0  15    0.59    1.42
   7   0 -15   -0.21    2.64
   7   0 -15   -0.50    1.85
  -7   0  16   36.07    2.68
   7   0  16   28.96    2.26
   7   0 -16   28.11    2.13
   7   0 -16   26.30    2.13
  -7   0  17    1.24    1.68
   7   0  17    1.06    1.52
   7   0 -17   -0.94    2.56
   7   0 -17    0.95    1.40
  -7   0  18  243.54    6.26
   7   0  18  223.98    5.53
  -7   0  19   -1.63    2.19
   7   0  19    0.18    1.76
  -7   0  20   43.06    3.26
   7   0  20   37.85    2.82
   8   0   0  145.31    3.07
   8   0   1    1.00    1.05
   8   0  -1   -0.88    1.09
   8   0   2  256.83    4.07
   8   0  -2  260.15    4.15
   8   0   3   -1.74    1.28
   8   0  -3   -0.24    1.34
   8   0   4 1007.06    9.15
   8   0  -4  944.41    8.90
   8   0   5    0.62    1.28
   8   0   5    0.18    1.12
   8   0  -5    0.47    1.11
  -8   0   6 1158.72   11.01
   8   0   6 1029.77    9.61
   8   0   6  944.50    8.94
   8   0  -6  874.08    8.69
  -8   0   7   -0.65    1.58
   8   0   7    1.21    1.08
   8   0   7    0.29    1.57
   8   0  -7    0.58    1.53
  -8   0   8    7.55    1.55
   8   0   8    8.10    1.39
   8   0   8    9.20    1.34
   8   0  -8    6.11    1.36
  -8   0   9    0.29    1.73
   8   0   9   -0.94    1.57
   8   0   9    0.76    1.13
   8   0  -9    1.22    1.26
  -8   0  10  528.61    7.64
   8   0  10  457.51    6.46
   8   0  10  479.36    6.26
   8   0 -10  411.58    6.04
  -8   0  11    0.26    1.48
   8   0  11   -0.44    1.88
   8   0  11   -1.32    1.55
   8   0 -11    0.25    1.74
  -8   0  12  477.15    7.61
   8   0  12  424.91    6.54
   8   0  12  433.61    6.11
   8   0 -12  384.61    6.05
   8   0 -12  378.03    5.99
  -8   0  13    0.78    1.47
   8   0  13    0.21    1.75
   8   0  13   -0.23    1.52
   8   0 -13   -0.12    2.40
   8   0 -13   -0.63    1.59
  -8   0  14    0.52    1.54
   8   0  14    2.10    1.49
   8   0 -14    1.25    1.42
   8   0 -14    0.94    1.42
  -8   0  15   -1.72    1.93
   8   0  15   -1.83    1.85
   8   0 -15   -0.10    2.47
   8   0 -15   -1.67    1.63
  -8   0  16  474.03    8.48
   8   0  16  404.37    7.14
   8   0 -16  382.51    6.57
   8   0 -16  365.28    6.44
  -8   0  17    1.27    1.80
   8   0  17    0.77    1.70
   8   0 -17    0.96    1.56
   8   0 -17    0.94    1.55
  -8   0  18   53.62    3.35
   8   0  18   49.79    2.93
  -8   0  19    1.27    1.97
   8   0  19    0.80    1.68
  -8   0  20   22.70    2.81
   9   0   0    0.81    1.22
   9   0   1    2.21    1.26
   9   0  -1    1.79    1.23
   9   0   2    6.10    1.33
   9   0  -2    2.37    1.26
   9   0   3   -0.69    1.63
   9   0  -3    0.33    1.23
   9   0   4   51.34    2.21
   9   0  -4   53.84    2.27
   9   0   5    0.42    1.14
   9   0   5    0.36    1.26
   9   0  -5    0.46    1.25
   9   0   6   11.93    1.46
   9   0   6   10.07    1.48
   9   0  -6   11.87    1.57
   9   0   7   -1.45    1.38
   9   0   7   -0.59    1.72
   9   0  -7    0.98    1.33
  -9   0   8   25.08    2.04
   9   0   8   22.58    1.75
   9   0   8   17.18    1.62
   9   0  -8   18.29    1.73
  -9   0   9   -1.42    1.79
   9   0   9   -0.15    1.79
   9   0   9    1.16    1.21
   9   0  -9    0.93    1.50
  -9   0  10   -0.43    1.75
   9   0  10    0.90    1.35
   9   0  10    1.83    1.30
   9   0 -10    0.81    1.34
  -9   0  11   -0.85    1.88
   9   0  11    0.61    1.34
   9   0  11    0.73    1.15
   9   0 -11   -0.20    1.67
  -9   0  12   71.94    3.23
   9   0  12   61.60    2.79
   9   0  12   69.67    2.67
   9   0 -12   54.45    2.56
  -9   0  13    0.18    1.51
   9   0  13   -0.21    1.88
   9   0  13    1.18    1.26
   9   0 -13    0.28    1.31
  -9   0  14   -0.11    2.16
   9   0  14    0.15    1.44
   9   0 -14    0.73    1.35
  -9   0  15    0.39    2.20
   9   0  15    1.21    1.53
   9   0 -15    1.71    1.46
  -9   0  16   66.38    3.50
   9   0  16   56.14    3.00
   9   0 -16   51.74    2.84
  -9   0  17   -1.13    2.30
   9   0  17    0.77    1.62
   9   0 -17   -0.40    2.12
  -9   0  18   36.87    3.03
   9   0  18   30.69    2.67
   9   0 -18   26.27    2.33
  -9   0  19    0.37    2.14
  10   0   0  469.59    6.31
  10   0   1   -0.69    1.69
  10   0  -1   -0.12    1.69
  10   0   2   31.63    2.01
  10   0  -2   33.90    2.04
  10   0   3   -0.55    1.69
  10   0  -3   -0.18    1.71
  10   0   4  289.49    4.96
  10   0  -4  279.27    4.95
  10   0   5    0.35    1.63
  10   0   5    0.05    1.76
  10   0  -5   -1.30    1.76
  10   0   6  527.00    7.01
  10   0   6  506.88    6.78
  10   0  -6  451.33    6.52
  10   0   7   -0.28    1.63
  10   0   7    0.62    1.72
  10   0  -7    0.42    1.39
  10   0   8  167.62    4.01
  10   0   8  174.11    3.95
  10   0  -8  149.72    3.85
  10   0   9    2.08    1.35
  10   0   9   -1.71    1.63
  10   0  -9   -0.32    1.89
 -10   0  10  607.82    8.78
  10   0  10  554.46    7.69
  10   0  10  558.32    7.41
  10   0 -10  479.83    7.10
 -10   0  11    1.15    1.60
  10   0  11   -0.49    1.72
  10   0  11    1.41    1.32
  10   0 -11   -1.31    1.70
 -10   0  12  544.95    8.66
  10   0  12  510.10    7.66
  10   0  12  535.36    7.43
  10   0 -12  427.55    6.91
 -10   0  13    0.26    1.57
  10   0  13    0.55    2.07
  10   0 -13    2.02    1.44
 -10   0  14   34.89    2.72
  10   0  14   34.81    2.44
  10   0 -14   27.47    2.21
 -10   0  15    0.29    1.68
  10   0  15   -1.02    2.01
  10   0 -15    0.84    1.47
 -10   0  16  238.18    6.30
  10   0  16  208.45    5.41
  10   0 -16  185.75    4.97
 -10   0  17    1.63    1.93
  10   0 -17    0.50    1.56
 -10   0  18  168.83    5.63
  10   0 -18  144.54    4.64
  11   0   0    1.87    1.50
  11   0   1    0.37    1.42
  11   0  -1   -0.33    1.94
  11   0   2   88.84    3.11
  11   0  -2   82.92    3.00
  11   0   3    1.44    1.50
  11   0  -3    0.67    1.48
  11   0   4  164.18    3.98
  11   0  -4  155.45    3.96
  11   0   5    1.32    1.30
  11   0   5    0.75    1.43
  11   0  -5    1.83    1.52
  11   0   6    9.50    1.58
  11   0   6    8.59    1.67
  11   0  -6    6.61    1.61
  11   0   7    0.22    1.26
  11   0   7    1.61    1.51
  11   0  -7   -0.75    1.68
  11   0   8   33.23    2.08
  11   0   8   38.64    2.21
  11   0  -8   29.01    2.12
  11   0   9    0.12    1.85
  11   0   9    0.33    1.22
  11   0  -9   -1.14    1.77
  11   0  10    0.93    1.49
  11   0  10    3.28    1.46
  11   0 -10    1.91    1.45
  11   0  11    0.98    1.38
  11   0  11   -0.96    1.56
  11   0 -11    0.19    1.43
 -11   0  12   85.18    3.66
  11   0  12   77.72    3.32
  11   0  12   82.66    3.13
  11   0 -12   71.02    3.11
 -11   0  13   -2.73    1.90
  11   0  13   -1.01    1.88
  11   0 -13    1.42    1.54
 -11   0  14  198.89    5.66
  11   0  14  176.83    4.89
  11   0 -14  155.85    4.57
 -11   0  15    0.69    1.79
  11   0  15   -0.77    2.04
  11   0 -15    2.16    1.65
 -11   0  16    6.71    2.12
  11   0 -16    3.77    1.90
 -11   0  17    1.93    2.03
  11   0 -17   -1.52    2.20
  11   0 -18   45.82    3.00
  12   0   0  172.38    4.22
  12   0   1   -1.13    1.89
  12   0  -1    0.63    1.45
  12   0   2   27.78    2.11
  12   0  -2   22.10    2.01
  12   0   3    1.07    1.46
  12   0  -3   -0.26    1.79
  12   0   4   59.35    2.72
  12   0  -4   49.86    2.58
  12   0   5   -1.30    1.57
  12   0   5   -0.83    1.91
  12   0  -5   -0.92    1.72
  12   0   6  132.61    3.78
  12   0   6  115.56    3.61
  12   0  -6  106.76    3.53
  12   0   7   -1.66    1.60
  12   0   7    1.61    1.51
  12   0  -7   -0.13    1.87
  12   0   8    0.23    1.48
  12   0   8    1.96    1.41
  12   0  -8   -0.04    2.08
  12   0   9   -1.97    1.78
  12   0   9   -0.36    1.94
  12   0  -9    0.37    1.97
  12   0  10   33.98    2.37
  12   0  10   33.61    2.31
  12   0 -10   27.74    2.25
  12   0  11    1.95    1.54
  12   0  11    0.35    1.32
  12   0 -11   -1.08    1.94
  12   0  12   26.55    2.24
  12   0 -12   24.49    2.35
  12   0  13   -0.85    2.21
  12   0 -13   -0.95    2.05
  12   0  14    4.29    1.91
  12   0 -14    4.40    1.92
 -12   0  15    0.30    1.69
  12   0 -15    0.69    2.37
 -12   0  16   13.72    2.39
  12   0 -16    9.73    2.06
  12   0 -17   -1.67    2.35
  13   0   0    1.22    1.46
  13   0   1   -0.53    1.91
  13   0  -1   -0.45    1.94
  13   0   2  361.90    6.38
  13   0  -2  347.10    6.28
  13   0   3   -0.91    1.95
  13   0  -3    0.97    1.56
  13   0   4  396.43    6.76
  13   0  -4  377.59    6.66
  13   0   5   -1.58    1.66
  13   0   5    0.15    1.49
  13   0  -5    1.32    1.52
  13   0   6   66.75    2.94
  13   0   6   62.34    2.95
  13   0  -6   51.93    2.76
  13   0   7    2.27    1.56
  13   0   7    1.88    1.66
  13   0  -7   -1.98    1.95
  13   0   8  409.37    7.06
  13   0   8  401.03    6.92
  13   0  -8  342.46    6.58
  13   0   9   -1.73    1.90
  13   0   9    0.46    1.47
  13   0  -9   -0.58    2.06
  13   0  10   32.44    2.46
  13   0  10   33.56    2.33
  13   0 -10   30.73    2.47
  13   0  11   -3.08    2.03
  13   0  11    1.36    1.48
  13   0 -11   -1.64    2.08
  13   0  12   34.92    2.58
  13   0 -12   30.95    2.56
  13   0 -13    0.35    1.66
  13   0 -15    0.72    1.94
  14   0   0   30.40    2.36
  14   0   1   -0.45    2.02
  14   0  -1   -0.06    2.08
  14   0   2    3.80    1.66
  14   0  -2    7.25    1.80
  14   0   3   -0.22    2.17
  14   0  -3   -0.42    2.11
  14   0   4    7.77    1.77
  14   0   4    5.54    1.86
  14   0  -4    2.43    1.67
  14   0   5    0.56    1.47
  14   0   5   -1.27    2.22
  14   0  -5    0.61    1.56
  14   0   6    2.52    1.47
  14   0   6    3.16    1.60
  14   0  -6    4.14    1.74
  14   0   7   -1.14    1.85
  14   0   7    1.45    1.67
  14   0  -7   -0.23    2.11
  14   0   8   67.61    3.18
  14   0   8   68.04    3.21
  14   0  -8   53.98    3.02
  14   0   9   -0.07    2.08
  14   0   9    0.73    1.69
  14   0  -9   -0.05    2.20
  14   0  10    2.06    1.75
  14   0  10    1.22    1.50
  14   0 -10    2.67    1.76
  14   0 -11    0.62    1.71
  14   0 -12   -0.53    2.41
  14   0 -13    1.45    1.89
  15   0   0    0.05    2.21
  15   0   1   -0.61    2.09
  15   0  -1   -1.05    2.12
  15   0   2  218.87    5.48
  15   0  -2  219.77    5.50
  15   0   3   -1.10    2.16
  15   0  -3   -1.78    2.06
  15   0   4  224.03    5.54
  15   0   4  199.50    5.24
  15   0  -4  182.02    5.09
  15   0   5    0.21    1.66
  15   0   5    0.34    2.47
  15   0  -5    0.40    1.66
  15   0   6    2.67    1.72
  15   0   6    3.27    1.70
  15   0  -6    1.80    1.73
  15   0   7   -1.09    2.01
  15   0   7    1.17    1.61
  15   0  -7   -0.87    2.21
  15   0   8  113.18    4.17
  15   0   8  104.48    4.03
  15   0  -8   94.14    3.98
  15   0   9   -0.51    2.30
  15   0   9    0.64    1.66
  15   0  -9   -0.96    2.45
  15   0  10   49.62    2.92
  15   0 -10   41.05    3.10
  15   0 -11   -0.85    2.68
  16   0   0   34.64    2.82
  16   0   1   -3.28    2.34
  16   0  -1   -1.22    2.45
  16   0   2   41.65    2.92
  16   0  -2   41.61    2.93
  16   0  -3    0.24    1.74
  16   0   4   64.24    3.45
  16   0   4   60.06    3.31
  16   0  -4   58.82    3.34
  16   0   5   -1.31    2.09
  16   0   5   -1.23    2.43
  16   0  -5   -1.60    2.55
  16   0   6  101.09    4.05
  16   0   6   92.75    3.90
  16   0  -6   87.70    4.01
  16   0   7    0.51    2.27
  16   0   7    0.40    1.96
  16   0  -7   -0.72    2.58
  16   0   8   -1.86    2.26
  16   0   9   -1.66    2.71
  17   0   0    1.51    1.95
  17   0   1    1.09    2.05
  17   0  -1    0.07    2.59
  17   0   2    4.64    2.09
  17   0  -2    3.21    2.00
  17   0   3   -1.40    2.61
  17   0   3   -3.13    2.62
  17   0   4   22.80    2.70
  17   0   4   19.80    2.53
  17   0   5    3.95    2.03
  17   0   5    0.90    1.89
  17   0   6    2.70    1.96
   0  -1   0    4.29    0.31
   0   1   0    4.17    0.36
   0   1   0    3.19    0.24
   0  -1   1    0.25    0.30
   0  -1  -1    0.64    0.22
   0   1   1    1.06    0.30
   0   1  -1    0.53    0.34
   0  -1   2    0.88    0.31
   0  -1   2    0.17    0.39
   0   1   2    0.82    0.41
   0   1  -2    0.91    0.35
   0  -1   3    1.15    0.48
   0  -1   3    0.40    0.65
   0  -1  -3    1.20    0.27
   0   1   3    0.64    0.57
   0   1  -3    1.08    0.48
   0  -1   4    1.70    0.59
   0  -1   4    1.77    0.64
   0   1   4    1.76    0.74
   0   1   4    0.80    0.36
   0   1  -4    1.48    0.55
   0  -1   5    1.65    0.66
   0  -1   5    1.35    0.60
   0   1   5    1.77    0.80
   0   1   5    1.46    0.37
   0  -1   6    0.08    0.69
   0  -1   6    0.15    0.59
   0   1   6    1.98    0.81
   0   1   6    0.79    0.41
   0  -1   7   -0.74    0.82
   0  -1   7    0.28    0.61
   0   1   7    0.82    0.82
   0   1   7    0.05    0.44
   0  -1   8    0.37    0.83
   0  -1   8    0.53    0.96
   0   1   8    0.07    0.99
   0   1   8   -0.32    0.60
   0  -1   9    0.68    1.13
   0  -1   9    1.15    0.75
   0   1   9    1.21    1.01
   0   1   9    0.11    0.55
   0  -1  10    0.15    0.88
   0  -1  10    1.27    0.79
   0   1  10    0.38    1.03
   0   1  10    0.10    0.78
   0  -1  11    0.63    0.96
   0  -1  11    0.49    1.06
   0   1  11    1.24    1.15
   0   1  11    0.44    0.65
   0  -1  12   -0.37    1.40
   0  -1  12   -1.36    1.15
   0   1  12    0.52    1.52
   0   1  12   -0.25    0.90
   0  -1  13   -0.70    1.32
   0  -1  13   -0.45    1.31
   0   1  13   -1.08    1.41
   0   1  13    0.23    1.02
   0  -1  14    0.55    1.12
   0  -1  14    1.69    1.14
   0   1  14   -0.59    1.75
   0  -1  15   -0.54    1.62
   0  -1  15    0.88    1.16
   0   1  15   -1.44    1.77
   0  -1  16    1.24    1.22
   0  -1  16   -1.20    1.44
   0   1  16   -0.38    1.82
   0  -1  17    0.34    1.80
   0  -1  17   -1.83    1.44
   0   1  17    0.32    1.42
   0  -1  18    0.75    1.36
   0  -1  18   -0.85    1.57
   0   1  18    0.73    1.48
   0  -1  19    0.68    1.46
   0  -1  19   -0.55    1.62
   0   1  19    0.57    1.69
   0  -1  20    2.03    1.78
   0   1  20    1.54    1.64
   0  -1  21    0.38    1.88
   0   1  21   -1.28    1.95
   0  -1  22   -0.53    2.57
   0   1  22   -0.68    2.03
   0  -1  23    1.80    2.02
  -1  -1   0    2.15    0.29
   1  -1   0    1.40    0.34
  -1   1   0    1.92    0.42
  -1   1   0    1.55    0.23
  -1  -1   1    7.10    0.47
  -1  -1  -1    7.37    0.30
   1  -1   1    7.52    0.52
   1  -1  -1    7.67    0.44
  -1   1   1    8.72    0.54
  -1   1   1    9.30    0.46
  -1   1  -1    9.22    0.55
   1   1   1    8.89    0.49
  -1  -1   2 2814.86   21.62
  -1  -1   2 2175.34   15.55
   1  -1   2 2308.60   22.74
   1  -1   2 2294.75   18.46
   1  -1  -2 2185.03   17.32
  -1   1   2 2362.36   17.83
  -1   1   2 2431.21   19.45
  -1   1  -2 2699.78   20.02
   1   1   2 2492.77   19.23
  -1  -1   3  229.27    2.50
  -1  -1   3  181.05    2.23
   1  -1   3  191.71    2.02
   1  -1   3  189.27    2.37
   1  -1  -3  180.21    1.85
  -1   1   3  186.66    2.14
  -1   1   3  206.54    2.49
  -1   1  -3  211.52    2.30
   1   1   3  204.85    2.49
   1   1  -3  216.28    2.20
  -1  -1   4 1910.91   13.78
  -1  -1   4 1483.03   10.00
   1  -1   4 1594.45   11.25
   1  -1   4 1602.57   10.75
   1  -1  -4 1525.22   11.36
   1  -1  -4 1511.22   11.25
  -1   1   4 1542.76   12.06
  -1   1   4 1677.09   11.34
   1   1   4 1664.42   11.23
   1   1   4 1552.65   14.45
   1   1  -4 1871.61   16.18
  -1  -1   5    3.46    0.70
   1  -1   5    3.69    0.72
   1  -1   5    2.33    0.69
   1  -1  -5    2.22    0.50
   1  -1  -5    2.01    0.51
  -1   1   5    5.96    0.86
   1   1   5    2.04    0.80
   1   1   5    2.08    0.36
  -1  -1   6  618.60    5.61
  -1  -1   6  522.94    4.94
   1  -1   6  570.82    5.12
   1  -1   6  520.45    4.93
  -1   1   6  583.48    5.70
  -1   1   6  553.16    4.43
   1   1   6  528.80    4.17
  -1  -1   7   34.68    1.39
  -1  -1   7   30.48    1.25
   1  -1   7   29.35    1.22
   1  -1   7   31.02    1.23
  -1   1   7   30.43    1.46
  -1   1   7   29.47    0.98
   1   1   7   33.42    1.45
   1   1   7   30.34    0.83
  -1  -1   8 2962.34   18.78
   1  -1   8 3129.49   22.60
   1  -1   8 2846.76   18.17
  -1   1   8 3256.19   23.08
  -1   1   8 2932.55   20.08
   1   1   8 3059.03   23.45
   1   1   8 2915.95   19.97
  -1  -1   9    9.87    1.11
  -1  -1   9    8.96    0.99
   1  -1   9    9.69    1.16
   1  -1   9    8.74    0.95
  -1   1   9   10.88    1.30
  -1   1   9    8.60    0.78
   1   1   9    9.86    1.22
   1   1   9    9.14    0.80
  -1  -1  10  628.94    6.82
  -1  -1  10  586.35    6.13
   1  -1  10  631.71    6.67
   1  -1  10  584.42    6.08
  -1   1  10  646.10    7.27
  -1   1  10  573.69    5.24
   1   1  10  618.88    6.98
   1   1  10  611.13    5.26
  -1  -1  11    5.20    1.12
  -1  -1  11    4.53    1.04
   1  -1  11    3.64    1.07
   1  -1  11    3.90    0.96
  -1   1  11    4.41    1.27
  -1   1  11    4.44    0.78
   1   1  11    3.09    1.22
   1   1  11    4.24    0.74
  -1  -1  12   32.77    1.90
  -1  -1  12   27.28    1.53
   1  -1  12   29.98    1.75
   1  -1  12   34.39    1.68
  -1   1  12   30.69    1.99
  -1   1  12   28.61    1.30
   1   1  12   32.93    1.89
   1   1  12   32.06    1.32
  -1  -1  13    1.07    1.26
  -1  -1  13    1.16    0.99
   1  -1  13    2.75    1.35
   1  -1  13    1.81    1.01
  -1   1  13    2.08    1.41
  -1   1  13    0.97    0.88
   1   1  13    1.01    1.76
   1   1  13    0.46    0.79
  -1  -1  14  623.85    7.89
  -1  -1  14  600.15    7.03
   1  -1  14  646.95    7.92
   1  -1  14  577.34    6.83
  -1   1  14  649.27    8.46
  -1   1  14  610.45    6.25
   1   1  14  625.64    8.19
  -1  -1  15   70.72    2.85
  -1  -1  15   70.48    2.52
   1  -1  15   69.07    2.81
   1  -1  15   66.13    2.39
  -1   1  15   70.69    3.00
   1   1  15   73.61    3.06
  -1  -1  16    4.47    1.58
  -1  -1  16    3.76    1.23
   1  -1  16    1.98    1.29
   1  -1  16    3.68    1.10
  -1   1  16    2.04    1.44
   1   1  16    3.72    1.56
  -1  -1  17   56.53    2.82
  -1  -1  17   54.23    2.40
   1  -1  17   51.40    2.65
   1  -1  17   54.56    2.37
  -1   1  17   52.12    2.79
   1   1  17   53.54    2.89
  -1  -1  18  270.49    5.84
  -1  -1  18  252.13    4.95
   1  -1  18  247.88    5.44
   1  -1  18  257.90    4.96
  -1   1  18  248.29    5.78
   1   1  18  252.68    5.82
  -1  -1  19    1.53    1.67
  -1  -1  19    5.79    1.36
   1  -1  19    3.69    1.54
  -1   1  19    4.65    1.68
   1   1  19    3.48    1.82
  -1  -1  20  286.24    6.39
   1  -1  20  290.83    6.30
  -1   1  20  277.83    6.50
   1   1  20  277.09    6.46
  -1  -1  21    5.30    2.04
   1  -1  21    2.73    1.80
  -1   1  21    3.26    1.80
   1   1  21    6.51    1.88
  -1  -1  22    2.32    1.96
   1  -1  22    0.30    1.91
  -1   1  22    0.62    1.83
   1   1  22    1.32    1.91
  -1  -1  23    6.47    2.21
  -2  -1   0 2099.55   16.90
   2  -1   0 2206.44   17.31
  -2   1   0 2508.04   19.74
  -2   1   0 2842.61   22.19
  -2  -1   1  196.65    2.16
   2  -1   1  203.19    2.36
   2  -1  -1  191.60    2.15
  -2   1   1  234.71    2.59
  -2   1   1  237.36    2.41
  -2   1  -1  238.25    2.65
   2   1   1  206.40    2.04
   2   1   1  196.49    1.96
  -2  -1   2  374.39    3.44
   2  -1   2  439.24    3.72
   2  -1   2  407.62    3.78
   2  -1  -2  396.10    3.43
  -2   1   2  450.01    3.98
  -2   1   2  458.46    4.01
  -2   1  -2  478.43    4.18
   2   1   2  467.77    4.15
   2   1   2  385.57    3.27
  -2  -1   3    9.79    0.80
  -2  -1   3    7.62    0.71
   2  -1   3    8.64    0.61
   2  -1   3    8.19    0.85
   2  -1  -3    7.92    0.70
  -2   1   3    8.80    0.71
  -2   1   3    7.74    0.86
   2   1   3    9.43    0.79
   2   1   3    8.31    0.59
  -2  -1   4   49.61    1.36
  -2  -1   4   39.94    1.20
   2  -1   4   40.66    1.05
   2  -1   4   40.90    1.29
   2  -1  -4   40.04    1.04
  -2   1   4   44.67    1.14
  -2   1   4   44.32    1.36
   2   1   4   42.98    1.32
   2   1   4   44.84    0.90
  -2  -1   5  161.03    2.51
  -2  -1   5  127.10    2.16
   2  -1   5  133.17    1.99
   2  -1   5  131.03    2.23
   2  -1  -5  125.09    1.82
   2  -1  -5  125.73    1.81
  -2   1   5  134.89    1.91
  -2   1   5  149.67    2.52
   2   1   5  141.80    2.44
   2   1   5  139.58    1.65
  -2  -1   6  116.29    2.28
  -2  -1   6   95.91    1.97
   2  -1   6   99.60    1.86
   2  -1   6  103.61    2.08
   2  -1  -6   95.20    1.64
   2  -1  -6   92.97    1.62
  -2   1   6  101.48    1.67
  -2   1   6  103.87    2.26
   2   1   6  103.30    2.21
   2   1   6  100.63    1.45
  -2  -1   7  251.05    3.59
  -2  -1   7  211.51    3.09
   2  -1   7  214.25    3.00
   2  -1   7  220.90    3.19
   2  -1  -7  209.46    2.63
   2  -1  -7  204.46    2.60
  -2   1   7  212.34    2.54
  -2   1   7  234.14    3.62
   2   1   7  227.29    3.44
   2   1   7  212.19    2.35
  -2  -1   8  139.78    2.81
  -2  -1   8  119.53    2.42
   2  -1   8  122.77    2.42
   2  -1   8  124.12    2.47
  -2   1   8  116.01    1.88
  -2   1   8  128.12    2.83
  -2   1   8  119.56    2.04
   2   1   8  129.99    2.78
   2   1   8  122.65    1.82
  -2  -1   9   19.10    1.38
  -2  -1   9   18.83    1.19
   2  -1   9   19.67    1.28
   2  -1   9   18.60    1.22
  -2   1   9   17.33    0.88
  -2   1   9   21.60    1.50
  -2   1   9   16.34    0.96
   2   1   9   19.37    1.42
   2   1   9   16.79    0.85
  -2  -1  10  560.58    6.54
  -2  -1  10  483.29    5.53
   2  -1  10  498.07    5.75
   2  -1  10  514.20    5.70
  -2   1  10  485.06    4.50
  -2   1  10  534.72    6.56
  -2   1  10  509.05    5.05
   2   1  10  523.90    6.35
   2   1  10  479.07    4.48
  -2  -1  11    0.32    1.10
  -2  -1  11    1.70    0.90
   2  -1  11    0.46    1.07
   2  -1  11    0.56    0.95
  -2   1  11    1.82    0.70
  -2   1  11    2.95    1.24
  -2   1  11    1.11    0.77
   2   1  11    0.88    1.19
   2   1  11    0.07    0.86
  -2  -1  12  338.87    5.36
  -2  -1  12  296.15    4.52
   2  -1  12  321.71    4.93
   2  -1  12  317.24    4.63
  -2   1  12  336.51    5.55
  -2   1  12  312.20    4.06
   2   1  12  331.73    5.36
   2   1  12  318.48    3.80
  -2  -1  13   98.92    3.13
  -2  -1  13   90.33    2.64
   2  -1  13   96.87    2.91
   2  -1  13   86.39    2.54
  -2   1  13   93.54    3.14
  -2   1  13   92.29    2.28
   2   1  13   93.25    3.08
   2   1  13   92.53    2.11
  -2  -1  14   27.06    2.03
  -2  -1  14   27.56    1.70
   2  -1  14   27.75    1.92
   2  -1  14   25.80    1.66
  -2   1  14   26.01    2.06
  -2   1  14   26.48    1.52
   2   1  14   32.88    2.19
  -2  -1  15    3.58    1.51
  -2  -1  15    1.90    1.19
   2  -1  15    0.13    1.26
   2  -1  15    1.22    1.10
  -2   1  15    2.74    1.44
   2   1  15    1.23    1.41
  -2  -1  16   83.04    3.20
  -2  -1  16   76.01    2.70
   2  -1  16   84.38    3.13
   2  -1  16   76.28    2.60
  -2   1  16   80.68    3.22
   2   1  16   82.27    3.23
  -2  -1  17    9.78    1.81
  -2  -1  17    7.71    1.45
   2  -1  17    9.95    1.63
   2  -1  17    8.86    1.44
  -2   1  17   10.03    1.73
   2   1  17    9.03    1.73
  -2  -1  18  289.39    6.10
  -2  -1  18  257.84    5.06
   2  -1  18  280.16    5.83
   2  -1  18  284.62    5.22
  -2   1  18  287.45    6.28
   2   1  18  280.13    6.12
  -2  -1  19   11.65    2.09
  -2  -1  19    9.63    1.58
   2  -1  19   10.18    1.87
  -2   1  19    7.05    1.85
   2   1  19    9.10    1.90
  -2  -1  20   58.57    3.23
   2  -1  20   56.91    2.99
  -2   1  20   54.10    3.22
   2   1  20   64.33    3.34
  -2  -1  21    1.72    1.88
   2  -1  21    1.36    1.49
  -2   1  21    3.88    1.93
   2   1  21    1.46    1.76
  -2  -1  22  117.81    4.59
   2   1  22  114.23    4.65
  -2  -1  23    0.47    2.06
   3  -1   0    0.90    0.79
  -3   1   0    1.95    0.72
   3   1   0    1.36    0.68
   3   1   0    1.51    0.68
   3  -1   1 1032.61    7.58
   3  -1  -1  966.95    7.07
  -3   1   1 1187.66    8.45
  -3   1   1 1280.98    8.88
  -3   1  -1 1147.92    8.23
   3   1   1  991.52    6.98
   3   1  -1  989.33    7.13
   3   1  -1 1017.88    7.28
  -3  -1   2  265.26    2.97
   3  -1   2  274.64    3.18
   3  -1  -2  256.30    2.85
  -3   1   2  312.36    3.32
  -3   1   2  338.82    3.47
   3   1   2  313.82    3.43
   3   1   2  268.58    2.67
  -3  -1   3   23.61    1.10
  -3  -1   3   20.09    0.97
   3  -1   3   20.66    0.82
   3  -1   3   20.20    1.07
   3  -1  -3   19.70    0.91
  -3   1   3   23.02    0.99
  -3   1   3   23.02    1.07
   3   1   3   21.54    1.08
   3   1   3   21.64    0.83
  -3  -1   4  366.44    4.06
  -3  -1   4  279.35    3.30
   3  -1   4  320.14    3.18
   3  -1   4  306.38    3.59
   3  -1  -4  269.84    2.99
  -3   1   4  328.89    3.36
  -3   1   4  328.94    3.82
   3   1   4  316.61    3.72
   3   1   4  304.48    2.92
  -3  -1   5   39.16    1.43
  -3  -1   5   31.27    1.17
   3  -1   5   34.30    1.15
   3  -1   5   34.16    1.31
   3  -1  -5   30.48    1.11
  -3   1   5   37.81    1.16
  -3   1   5   37.41    1.43
   3   1   5   35.69    1.40
   3   1   5   33.24    0.96
  -3  -1   6  215.94    3.29
  -3  -1   6  184.19    2.86
   3  -1   6  195.37    2.70
   3  -1   6  195.71    3.00
   3  -1  -6  174.59    2.47
   3  -1  -6  175.77    2.47
  -3   1   6  204.88    2.59
  -3   1   6  207.86    3.33
   3   1   6  194.61    3.13
   3   1   6  198.00    2.34
  -3  -1   7   70.26    2.02
  -3  -1   7   63.31    1.77
   3  -1   7   62.66    1.68
   3  -1   7   65.11    1.82
   3  -1  -7   59.69    1.55
   3  -1  -7   61.60    1.56
  -3   1   7   65.88    1.47
  -3   1   7   73.12    2.14
   3   1   7   69.82    2.03
   3   1   7   68.66    1.41
  -3  -1   8  674.02    6.91
  -3  -1   8  562.73    5.83
   3  -1   8  578.07    5.73
   3  -1   8  617.72    6.18
   3  -1  -8  544.15    5.18
   3  -1  -8  541.11    5.14
  -3   1   8  593.61    5.10
  -3   1   8  634.58    6.83
   3   1   8  620.93    6.59
   3   1   8  596.49    5.06
  -3  -1   9   81.58    2.42
  -3  -1   9   69.25    2.01
   3  -1   9   80.20    2.11
   3  -1   9   74.22    2.11
   3  -1  -9   70.29    1.80
   3  -1  -9   68.96    1.80
  -3   1   9   74.67    1.59
  -3   1   9   76.36    2.42
   3   1   9   76.38    2.35
   3   1   9   68.45    1.54
  -3  -1  10  293.30    4.71
  -3  -1  10  248.95    3.91
   3  -1  10  262.88    4.03
   3  -1  10  265.31    4.03
   3  -1 -10  244.38    3.46
   3  -1 -10  245.37    3.46
  -3   1  10  262.37    3.10
  -3   1  10  290.47    4.79
   3   1  10  271.40    4.44
   3   1  10  251.51    3.13
  -3  -1  11    7.07    1.33
  -3  -1  11    5.01    1.03
   3  -1  11    3.80    1.09
   3  -1  11    4.45    1.01
   3  -1 -11    4.23    0.97
   3  -1 -11    3.72    1.03
  -3   1  11    5.10    1.35
   3   1  11    3.75    1.31
   3   1  11    2.69    0.75
  -3  -1  12  162.63    3.80
  -3  -1  12  134.15    3.09
   3  -1  12  138.56    3.28
   3  -1  12  134.19    3.03
   3  -1 -12  124.40    2.70
   3  -1 -12  128.17    2.77
  -3   1  12  148.30    3.77
  -3   1  12  133.47    2.73
   3   1  12  145.98    3.62
   3   1  12  134.26    2.44
  -3  -1  13   10.86    1.59
  -3  -1  13    9.61    1.35
   3  -1  13   10.56    1.51
   3  -1  13   10.20    1.34
  -3   1  13   10.53    1.68
  -3   1  13    9.98    1.16
   3   1  13   10.59    1.62
  -3  -1  14    2.31    1.48
  -3  -1  14    1.97    1.11
   3  -1  14    3.26    1.39
   3  -1  14    3.23    1.18
  -3   1  14    3.16    1.33
  -3   1  14    1.69    1.09
   3   1  14    1.32    1.47
  -3  -1  15   16.86    1.86
  -3  -1  15   16.69    1.59
   3  -1  15   15.89    1.79
   3  -1  15   15.37    1.48
  -3   1  15   17.60    1.99
  -3   1  15   15.65    1.35
   3   1  15   17.29    1.85
  -3  -1  16    4.38    1.62
  -3  -1  16    5.14    1.30
   3  -1  16    2.92    1.51
   3  -1  16    3.34    1.21
  -3   1  16    4.04    1.64
   3   1  16    2.51    1.47
  -3  -1  17    2.12    1.63
  -3  -1  17    1.34    1.27
   3  -1  17   -0.23    1.87
   3  -1  17    0.96    1.19
  -3   1  17    0.38    1.50
   3   1  17    0.65    1.47
  -3  -1  18   87.32    3.57
  -3  -1  18   88.68    3.12
   3  -1  18   87.81    3.39
  -3   1  18   88.12    3.73
   3   1  18   87.93    3.60
  -3  -1  19    2.92    1.82
  -3  -1  19    1.14    1.25
   3  -1  19    4.39    1.61
  -3   1  19    3.80    1.80
   3   1  19    0.12    2.10
  -3  -1  20   80.80    3.77
  -3  -1  20   77.67    3.09
   3  -1  20   81.94    3.51
  -3   1  20   82.11    3.84
   3   1  20   84.77    3.87
  -3  -1  21   -1.36    2.34
  -3   1  21   -0.60    2.41
   3   1  21   -1.34    2.25
  -3  -1  22    6.11    2.32
  -3   1  22   10.12    2.41
   3   1  22   10.52    2.15
  -3  -1  23   14.47    2.49
   4  -1   0 4354.00   31.49
   4   1   0 4308.46   30.47
   4  -1   1  578.46    5.27
   4  -1  -1  547.58    4.98
  -4   1   1  636.79    5.50
   4   1   1  539.98    4.65
   4   1  -1  575.79    5.05
   4   1  -1  564.31    4.95
   4  -1   2  934.65    7.42
   4  -1  -2  892.28    6.97
  -4   1   2 1029.88    7.72
  -4   1   2 1101.04    8.22
   4   1   2  926.44    6.85
   4   1  -2  897.26    7.04
   4   1  -2  913.27    7.10
  -4  -1   3   53.94    1.46
   4  -1   3   65.39    1.42
   4  -1   3   57.10    1.61
   4  -1  -3   54.87    1.48
  -4   1   3   63.37    1.53
  -4   1   3   66.25    1.69
   4   1   3   67.69    1.74
   4   1   3   56.73    1.34
   4   1  -3   55.90    1.50
   4   1  -3   59.09    1.55
  -4  -1   4  480.13    5.09
  -4  -1   4  374.56    4.17
   4  -1   4  414.56    4.00
   4  -1   4  405.06    4.46
   4  -1  -4  356.94    3.84
  -4   1   4  433.54    4.22
  -4   1   4  465.97    4.94
   4   1   4  400.97    3.81
  -4  -1   5   18.69    1.20
  -4  -1   5   14.73    1.03
   4  -1   5   17.42    0.95
   4  -1   5   17.95    1.13
   4  -1  -5   14.99    1.01
  -4   1   5   18.88    0.99
  -4   1   5   17.67    1.18
   4   1   5   17.75    1.16
   4   1   5   17.81    0.93
  -4  -1   6 2195.12   15.29
  -4  -1   6 1834.72   12.91
   4  -1   6 1935.65   12.98
   4  -1   6 1915.87   13.41
   4  -1  -6 1758.78   12.02
  -4   1   6 2071.03   13.51
  -4   1   6 2208.91   15.45
   4   1   6 2039.91   14.32
   4   1   6 1941.33   12.65
  -4  -1   7   89.25    2.39
  -4  -1   7   75.82    2.05
   4  -1   7   73.98    1.87
   4  -1   7   79.72    2.11
   4  -1  -7   71.83    1.83
  -4   1   7   85.52    1.73
  -4   1   7   85.96    2.41
   4   1   7   84.66    2.30
   4   1   7   78.82    1.67
  -4  -1   8   72.66    2.27
  -4  -1   8   60.53    1.91
   4  -1   8   67.19    1.91
   4  -1   8   63.82    1.96
   4  -1  -8   59.72    1.75
   4  -1  -8   56.90    1.72
  -4   1   8   66.48    1.56
  -4   1   8   67.09    2.27
   4   1   8   65.06    2.15
   4   1   8   63.79    1.57
  -4  -1   9   -0.98    1.23
  -4  -1   9    0.30    1.09
   4  -1   9    1.53    0.95
   4  -1   9    0.29    0.93
   4  -1  -9    0.16    0.85
   4  -1  -9    0.76    0.88
  -4   1   9    0.14    0.67
  -4   1   9    0.23    1.41
   4   1   9    0.00    1.26
   4   1   9    0.08    0.65
  -4  -1  10  782.78    8.38
  -4  -1  10  651.31    6.97
   4  -1  10  672.16    6.97
   4  -1  10  695.96    7.19
   4  -1 -10  612.13    6.20
   4  -1 -10  609.35    6.16
  -4   1  10  750.38    8.34
   4   1  10  716.14    7.85
   4   1  10  682.20    6.06
  -4  -1  11   32.25    1.99
  -4  -1  11   28.48    1.62
   4  -1  11   25.90    1.62
   4  -1  11   28.99    1.67
   4  -1 -11   23.22    1.46
   4  -1 -11   24.96    1.50
  -4   1  11   34.23    2.09
   4   1  11   26.15    1.84
   4   1  11   26.93    1.29
  -4  -1  12  798.05    9.05
  -4  -1  12  688.82    7.60
   4  -1  12  685.54    7.62
   4  -1  12  708.03    7.61
   4  -1 -12  629.03    6.64
   4  -1 -12  637.47    6.67
  -4   1  12  765.95    9.01
   4   1  12  728.94    8.48
   4   1  12  701.35    6.45
  -4  -1  13    3.27    1.50
  -4  -1  13    4.63    1.18
   4  -1  13    0.80    1.32
   4  -1  13    2.06    1.10
   4  -1 -13    3.57    1.15
   4  -1 -13    3.71    1.21
  -4   1  13    3.50    1.36
   4   1  13    3.62    1.50
  -4  -1  14    5.15    1.66
  -4  -1  14    4.43    1.21
   4  -1  14    3.69    1.33
   4  -1  14    1.88    1.22
   4  -1 -14    2.99    1.21
   4  -1 -14    4.09    1.21
  -4   1  14    3.76    1.60
   4   1  14    2.91    1.54
  -4  -1  15   30.52    2.21
  -4  -1  15   26.04    1.86
   4  -1  15   30.87    2.01
   4  -1  15   31.34    1.89
  -4   1  15   37.92    2.53
   4   1  15   25.72    2.08
  -4  -1  16  464.93    7.60
  -4  -1  16  426.17    6.43
   4  -1  16  428.30    6.78
   4  -1  16  441.86    6.38
  -4   1  16  454.20    7.69
   4   1  16  431.32    7.19
  -4  -1  17    4.14    1.65
  -4  -1  17    3.14    1.38
   4  -1  17    3.64    1.48
   4  -1  17    0.52    1.22
  -4   1  17    2.79    1.72
   4   1  17    1.44    1.53
  -4  -1  18  305.82    6.52
  -4  -1  18  273.32    5.39
   4  -1  18  264.92    5.66
  -4   1  18  289.47    6.50
   4   1  18  272.53    6.07
  -4  -1  19    1.83    1.73
  -4  -1  19    1.57    1.47
   4  -1  19    4.67    1.74
  -4   1  19    5.51    1.92
   4   1  19    2.82    1.78
  -4  -1  20   32.39    2.73
  -4  -1  20   25.75    2.04
  -4   1  20   28.65    2.71
   4   1  20   29.54    2.64
  -4  -1  21    7.02    2.14
  -4   1  21    4.53    2.12
   4   1  21    3.06    1.83
  -4  -1  22  180.44    5.70
   4   1  22  165.61    5.43
   5  -1   0    1.63    0.85
   5   1   0    2.63    0.75
   5  -1   1  591.18    5.66
   5  -1  -1  570.67    5.45
   5   1   1  544.61    5.01
   5   1  -1  552.59    5.20
   5  -1   2  468.80    4.95
   5  -1  -2  434.31    4.60
  -5   1   2  587.54    5.58
   5   1   2  462.05    4.46
   5   1  -2  444.52    4.65
   5   1  -2  443.33    4.63
   5  -1   3   43.37    1.58
   5  -1  -3   37.73    1.42
  -5   1   3   44.43    1.41
  -5   1   3   50.09    1.61
   5   1   3   49.77    1.65
   5   1   3   39.98    1.32
   5   1  -3   40.90    1.47
   5   1  -3   38.57    1.44
   5  -1   4    8.06    0.81
   5  -1   4    7.81    0.99
   5  -1  -4    7.21    0.90
  -5   1   4    7.52    0.85
  -5   1   4    9.48    1.03
   5   1   4    8.96    1.01
   5   1   4    8.28    0.88
   5   1  -4    6.54    0.83
   5   1  -4    6.44    0.91
  -5  -1   5   -0.39    1.12
   5  -1   5    0.59    0.70
   5  -1   5    0.64    0.89
   5  -1  -5    0.59    0.78
  -5   1   5    1.00    0.71
  -5   1   5    1.03    0.89
   5   1   5   -0.14    1.04
   5   1   5    0.17    0.98
   5   1  -5   -1.18    1.41
   5   1  -5    0.64    0.86
  -5  -1   6    7.53    1.12
  -5  -1   6    6.46    0.96
   5  -1   6    6.69    0.92
   5  -1   6    8.01    1.06
   5  -1  -6    6.54    0.93
  -5   1   6    6.89    0.86
  -5   1   6   10.35    1.21
   5   1   6    6.48    1.08
   5   1   6    9.17    0.89
  -5  -1   7   99.07    2.63
  -5  -1   7   74.64    2.13
   5  -1   7   84.21    2.09
   5  -1   7   87.56    2.31
   5  -1  -7   76.26    2.01
  -5   1   7   89.94    1.84
  -5   1   7   97.73    2.59
   5   1   7   95.46    2.52
   5   1   7   91.33    1.97
  -5  -1   8  169.70    3.54
  -5  -1   8  145.52    2.97
   5  -1   8  154.33    2.91
   5  -1   8  159.61    3.14
   5  -1  -8  135.95    2.73
  -5   1   8  159.54    2.43
  -5   1   8  179.17    3.66
   5   1   8  165.71    3.38
   5   1   8  159.84    2.63
  -5  -1   9   38.02    1.96
  -5  -1   9   32.87    1.67
   5  -1   9   37.23    1.70
   5  -1   9   36.99    1.72
   5  -1  -9   31.51    1.57
  -5   1   9   35.37    1.28
  -5   1   9   42.18    2.10
   5   1   9   38.13    1.92
   5   1   9   40.75    1.48
  -5  -1  10   54.78    2.35
  -5  -1  10   43.25    1.92
   5  -1  10   50.51    2.01
   5  -1  10   50.60    2.04
   5  -1 -10   43.80    1.77
   5  -1 -10   46.78    1.82
  -5   1  10   49.74    2.34
   5   1  10   53.19    2.26
   5   1  10   50.78    1.66
  -5  -1  11    1.87    1.37
  -5  -1  11    2.41    1.11
   5  -1  11    2.17    1.22
   5  -1  11    1.85    1.11
   5  -1 -11    2.12    1.13
   5  -1 -11    2.34    1.16
  -5   1  11   -0.76    1.57
   5   1  11    0.46    1.31
   5   1  11    0.21    0.90
  -5  -1  12  154.46    3.95
  -5  -1  12  137.76    3.34
   5  -1  12  132.75    3.30
   5  -1  12  138.63    3.27
   5  -1 -12  127.45    3.00
   5  -1 -12  130.89    3.04
  -5   1  12  150.26    3.98
   5   1  12  140.31    3.71
  -5  -1  13   13.15    1.81
  -5  -1  13    9.59    1.47
   5  -1  13    8.45    1.56
   5  -1  13   10.52    1.37
   5  -1 -13   12.09    1.46
   5  -1 -13    9.98    1.44
  -5   1  13    9.81    1.76
   5   1  13    9.72    1.81
  -5  -1  14   79.90    3.19
  -5  -1  14   66.60    2.55
   5  -1  14   66.66    2.67
   5  -1  14   70.10    2.57
   5  -1 -14   63.25    2.35
   5  -1 -14   65.31    2.40
  -5   1  14   78.67    3.24
   5   1  14   69.27    2.93
  -5  -1  15    4.43    1.62
  -5  -1  15    6.99    1.32
   5  -1  15    4.64    1.45
   5  -1  15    3.95    1.27
  -5   1  15    3.35    1.59
   5   1  15    3.59    1.51
  -5  -1  16    6.69    1.78
  -5  -1  16    5.87    1.41
   5  -1  16    6.49    1.53
   5  -1  16    6.26    1.37
  -5   1  16    5.10    1.72
   5   1  16    6.50    1.76
  -5  -1  17   11.59    2.00
  -5  -1  17   11.58    1.67
   5  -1  17   10.00    1.65
   5  -1  17   10.81    1.48
  -5   1  17   10.79    1.99
   5   1  17   10.20    1.83
  -5  -1  18    0.54    1.69
  -5  -1  18    0.68    1.39
   5  -1  18   -0.10    1.94
  -5   1  18    0.27    2.30
   5   1  18    0.17    1.50
  -5  -1  19    0.86    1.71
  -5  -1  19    1.09    1.41
  -5   1  19    2.06    1.87
   5   1  19    2.65    1.80
  -5  -1  20    3.74    2.03
  -5  -1  20    4.37    1.62
  -5   1  20    5.05    2.04
   5   1  20    6.29    1.88
  -5  -1  21    4.42    2.06
  -5   1  21    4.60    2.15
   5   1  21    4.96    2.06
  -5  -1  22    7.49    2.45
   5   1  22    9.84    2.39
   6  -1   0  421.89    4.83
   6   1   0  415.12    4.59
   6  -1   1   15.01    1.21
   6  -1  -1   14.08    1.17
   6   1   1   12.96    1.05
   6   1  -1   13.40    1.09
   6  -1   2  931.82    8.09
   6  -1  -2  886.76    7.70
   6   1   2  881.96    7.34
   6   1  -2  898.04    7.70
   6  -1   3    2.25    1.00
   6  -1  -3    0.87    1.16
  -6   1   3    1.51    0.85
   6   1   3    1.25    0.89
   6   1  -3    0.99    0.88
   6   1  -3    0.77    0.86
   6  -1   4  655.11    6.07
   6  -1   4  597.15    6.24
   6  -1  -4  542.79    5.69
  -6   1   4  723.74    7.13
   6   1   4  658.33    6.72
   6   1   4  570.28    5.52
   6   1  -4  586.18    6.09
   6   1  -4  578.57    6.02
   6  -1   5   60.06    1.75
   6  -1   5   55.60    1.93
   6  -1  -5   53.93    1.81
  -6   1   5   70.91    2.20
   6   1   5   61.18    2.03
   6   1   5   59.88    1.75
   6   1  -5   53.69    1.88
   6   1  -5   55.92    1.90
  -6  -1   6  869.61    8.57
   6  -1   6  747.70    6.88
   6  -1   6  736.49    7.32
   6  -1  -6  660.23    6.60
  -6   1   6  732.44    6.32
  -6   1   6  855.06    8.40
   6   1   6  780.87    7.77
   6   1   6  746.83    6.68
   6   1  -6  649.53    6.78
   6   1  -6  673.49    6.91
  -6  -1   7   -0.25    1.35
   6  -1   7    1.47    0.92
   6  -1   7    0.63    0.97
   6  -1  -7    0.15    0.89
  -6   1   7    0.55    0.77
  -6   1   7    0.74    1.10
   6   1   7    0.42    1.03
   6   1   7    2.36    0.94
   6   1  -7    0.29    1.00
   6   1  -7    0.20    1.02
  -6  -1   8   45.66    2.10
   6  -1   8   40.69    1.73
   6  -1   8   41.05    1.91
   6  -1  -8   35.93    1.72
  -6   1   8   39.38    1.38
  -6   1   8   49.05    2.20
   6   1   8   42.28    1.98
   6   1   8   42.94    1.63
   6   1  -8   35.54    1.79
   6   1  -8   35.87    1.82
  -6  -1   9   85.76    2.83
  -6  -1   9   71.62    2.37
   6  -1   9   76.53    2.33
   6  -1   9   76.09    2.43
   6  -1  -9   64.35    2.14
  -6   1   9   83.92    2.84
   6   1   9   82.28    2.68
   6   1   9   81.55    2.11
   6   1  -9   68.62    2.37
   6   1  -9   65.11    2.36
  -6  -1  10  704.52    8.39
  -6  -1  10  577.23    6.91
   6  -1  10  589.90    6.73
   6  -1  10  635.96    7.26
   6  -1 -10  539.24    6.30
  -6   1  10  684.08    8.34
   6   1  10  624.17    7.59
   6   1  10  637.47    6.39
  -6  -1  11   18.10    1.86
  -6  -1  11   16.72    1.54
   6  -1  11   18.25    1.66
   6  -1  11   18.47    1.64
   6  -1 -11   18.38    1.54
  -6   1  11   22.70    2.01
   6   1  11   18.65    1.81
   6   1  11   19.91    1.38
  -6  -1  12  605.25    8.16
  -6  -1  12  491.54    6.63
   6  -1  12  532.15    6.80
   6  -1  12  524.09    6.76
   6  -1 -12  469.68    6.08
  -6   1  12  575.79    8.03
   6   1  12  520.66    7.27
  -6  -1  13    0.92    1.51
  -6  -1  13    2.58    1.21
   6  -1  13    2.11    1.40
   6  -1  13    4.11    1.24
   6  -1 -13    1.38    1.15
   6  -1 -13    1.96    1.20
  -6   1  13    1.34    1.54
   6   1  13    1.41    1.46
  -6  -1  14    1.06    1.50
  -6  -1  14    0.36    1.54
   6  -1  14    2.11    1.27
   6  -1  14    0.63    1.13
   6  -1 -14    0.18    1.10
   6  -1 -14    0.49    1.23
  -6   1  14    1.37    1.52
   6   1  14    0.25    1.45
  -6  -1  15   20.90    2.12
  -6  -1  15   14.56    1.59
   6  -1  15   14.32    1.66
   6  -1  15   19.37    1.74
   6  -1 -15   16.76    1.60
   6  -1 -15   14.02    1.55
  -6   1  15   18.21    2.05
   6   1  15   12.81    1.83
  -6  -1  16  546.19    8.63
  -6  -1  16  485.00    7.25
   6  -1  16  520.11    7.64
   6  -1  16  528.32    7.31
  -6   1  16  551.14    8.79
   6   1  16  522.68    8.17
  -6  -1  17    1.65    1.62
  -6  -1  17   -1.14    1.60
   6  -1  17    0.71    1.51
  -6   1  17    1.06    1.67
   6   1  17    1.65    1.52
  -6  -1  18   86.42    3.79
  -6  -1  18   70.45    2.99
  -6   1  18   86.81    3.87
   6   1  18   73.86    3.50
  -6  -1  19   -0.22    2.30
  -6  -1  19    0.62    1.42
  -6   1  19    1.46    1.82
   6   1  19    1.95    1.77
   6   1 -19    1.56    1.48
   6   1 -19    2.81    1.83
  -6  -1  20    4.65    2.00
  -6   1  20    2.81    1.99
   6   1  20    3.22    1.93
  -6  -1  21    1.23    2.04
  -6   1  21    3.40    2.14
   6   1  21    0.32    1.78
   7  -1   0    1.35    0.99
   7   1   0    0.33    0.91
   7  -1   1    1.91    1.04
   7  -1  -1   -0.21    1.26
   7   1   1    1.17    0.91
   7   1  -1    0.86    0.94
   7  -1   2 1140.23    9.69
   7  -1  -2 1120.78    9.46
   7   1   2 1137.13    9.20
   7   1  -2 1147.33    9.51
   7  -1   3    6.28    1.05
   7  -1  -3    7.83    1.15
   7   1   3    8.32    1.14
   7   1  -3    8.33    1.13
   7  -1   4  227.42    3.49
   7  -1   4  206.19    3.66
   7  -1  -4  189.08    3.40
  -7   1   4  245.21    4.04
   7   1   4  229.91    3.92
   7   1   4  197.68    3.22
   7   1  -4  185.89    3.37
   7  -1   5   50.66    1.73
   7  -1   5   44.23    1.90
   7  -1  -5   43.62    1.81
  -7   1   5   55.48    2.12
   7   1   5   46.87    1.95
   7   1   5   45.63    1.75
   7   1  -5   40.42    1.80
   7   1  -5   41.38    1.81
   7  -1   6   50.08    1.82
   7  -1   6   45.40    1.93
   7  -1  -6   44.33    1.86
  -7   1   6   54.08    2.18
   7   1   6   48.00    2.03
   7   1   6   45.96    1.76
   7   1  -6   41.33    1.89
   7   1  -6   44.14    1.92
  -7  -1   7   86.51    2.77
   7  -1   7   75.88    2.24
   7  -1   7   75.63    2.43
   7  -1  -7   65.43    2.21
  -7   1   7   85.25    2.73
   7   1   7   81.94    2.59
   7   1   7   75.56    2.20
   7   1  -7   72.61    2.40
   7   1  -7   73.03    2.40
  -7  -1   8  354.43    5.63
   7  -1   8  311.49    4.56
   7  -1   8  311.40    4.86
   7  -1  -8  269.69    4.34
  -7   1   8  355.93    5.62
   7   1   8  328.55    5.18
   7   1   8  308.09    4.25
   7   1  -8  276.98    4.60
   7   1  -8  275.65    4.59
  -7  -1   9   23.44    1.78
   7  -1   9   21.62    1.62
   7  -1   9   22.94    1.77
   7  -1  -9   19.68    1.64
  -7   1   9   25.30    1.97
   7   1   9   20.17    1.74
   7   1   9   25.62    1.51
   7   1  -9   21.54    1.70
   7   1  -9   18.97    1.65
  -7  -1  10  157.64    4.00
   7  -1  10  134.20    3.23
   7  -1  10  143.92    3.48
   7  -1 -10  129.49    3.20
  -7   1  10  160.95    4.08
   7   1  10  140.79    3.68
   7   1  10  144.59    3.03
   7   1 -10  129.37    3.35
   7   1 -10  134.53    3.41
  -7  -1  11   16.14    1.89
   7  -1  11   15.32    1.64
   7  -1  11   18.84    1.65
   7  -1 -11   13.86    1.53
  -7   1  11   14.63    1.92
   7   1  11   17.08    1.85
   7   1  11   15.33    1.40
   7   1 -11   14.07    1.66
   7   1 -11   14.33    1.69
  -7  -1  12  449.78    7.13
   7  -1  12  414.28    6.08
   7  -1  12  426.97    6.19
   7  -1 -12  381.72    5.68
  -7   1  12  481.47    7.49
   7   1  12  413.84    6.57
   7   1 -12  364.21    5.85
   7   1 -12  373.03    5.93
  -7  -1  13   23.45    2.12
   7  -1  13   18.78    1.80
   7  -1  13   19.58    1.69
   7  -1 -13   20.17    1.70
  -7   1  13   23.84    2.21
   7   1  13   21.55    2.00
   7   1 -13   19.37    1.78
   7   1 -13   19.83    1.85
  -7  -1  14  144.73    4.32
   7  -1  14  122.48    3.52
   7  -1  14  128.34    3.53
   7  -1 -14  117.67    3.29
  -7   1  14  136.03    4.25
   7   1  14  129.45    3.93
   7   1 -14  109.98    3.46
   7   1 -14  116.79    3.58
  -7  -1  15   16.80    2.07
   7  -1  15   13.54    1.81
   7  -1  15   14.87    1.68
   7  -1 -15   12.08    1.69
  -7   1  15   18.82    2.16
   7   1  15   15.81    2.01
   7   1 -15   13.63    1.80
   7   1 -15   12.88    1.90
  -7  -1  16   47.60    2.92
   7  -1  16   44.81    2.36
  -7   1  16   45.34    2.91
   7   1  16   45.54    2.71
   7   1 -16   41.32    2.43
   7   1 -16   41.61    2.47
  -7  -1  17   30.45    2.71
  -7   1  17   29.32    2.56
   7   1  17   24.22    2.31
   7   1 -17   26.37    2.17
   7   1 -17   22.29    2.13
  -7  -1  18  136.94    4.75
  -7   1  18  144.76    4.93
   7   1  18  134.13    4.50
   7   1 -18  130.22    4.13
   7   1 -18  120.30    4.04
  -7  -1  19    0.28    1.86
  -7   1  19   -1.06    2.52
   7   1  19   -0.83    2.19
   7   1 -19   -2.04    2.84
   7   1 -19    1.37    1.65
  -7  -1  20  221.94    6.26
  -7   1  20  214.85    6.26
   7   1  20  193.10    5.68
   7   1  21    9.53    2.33
   8  -1   0  256.80    4.15
   8   1   0  267.70    4.11
   8  -1   1   34.98    1.81
   8  -1  -1   38.46    1.84
   8   1   1   33.01    1.65
   8   1  -1   34.38    1.71
   8  -1   2  189.54    3.59
   8  -1  -2  184.61    3.56
   8   1   2  189.85    3.41
   8   1  -2  194.13    3.58
   8  -1   3  193.92    3.72
   8  -1  -3  177.13    3.45
   8   1   3  183.01    3.35
   8   1  -3  179.00    3.49
   8  -1   4   17.93    1.58
   8  -1  -4   18.06    1.51
   8   1   4   19.12    1.57
   8   1   4   17.96    1.40
   8   1  -4   17.41    1.48
   8  -1   5    1.14    0.96
   8  -1   5    0.59    1.51
   8  -1  -5    1.55    1.18
  -8   1   5    1.83    1.23
   8   1   5    2.80    1.17
   8   1   5    0.99    1.55
   8   1  -5    2.58    1.18
   8  -1   6    0.98    0.95
   8  -1   6    0.30    1.20
   8  -1  -6    2.41    1.21
  -8   1   6    2.09    1.26
   8   1   6    1.80    1.18
   8   1   6    2.25    1.22
   8   1  -6    0.85    1.16
   8  -1   7    1.71    0.99
   8  -1   7    0.52    1.61
   8  -1  -7    0.28    1.51
  -8   1   7    0.48    1.26
   8   1   7    1.93    1.23
   8   1   7    1.32    1.53
   8   1  -7    0.98    2.35
   8   1  -7    0.54    1.22
  -8  -1   8   32.00    2.06
   8  -1   8   28.99    1.70
   8  -1   8   25.19    1.79
   8  -1  -8   21.31    1.68
  -8   1   8   30.02    2.05
   8   1   8   24.86    1.88
   8   1   8   24.81    1.61
   8   1  -8   27.08    1.87
   8   1  -8   25.75    1.83
  -8  -1   9    6.57    1.59
   8  -1   9    6.05    1.32
   8  -1   9    6.65    1.38
   8  -1  -9    5.20    1.34
  -8   1   9    8.07    1.61
   8   1   9    4.92    1.46
   8   1   9    5.83    1.35
   8   1  -9    6.35    1.45
   8   1  -9    4.78    1.42
  -8  -1  10   54.61    2.67
   8  -1  10   49.05    2.21
   8  -1  10   49.84    2.33
   8  -1 -10   47.78    2.24
  -8   1  10   63.24    2.84
   8   1  10   51.32    2.55
   8   1  10   53.33    2.10
   8   1 -10   47.59    2.34
   8   1 -10   47.24    2.36
  -8  -1  11    1.45    1.53
   8  -1  11   -0.50    1.62
   8  -1  11   -0.39    1.52
   8  -1 -11    1.49    1.26
  -8   1  11    0.91    1.53
   8   1  11    0.38    1.42
   8   1 -11    0.82    1.30
   8   1 -11    0.83    1.33
  -8  -1  12    0.91    1.48
   8  -1  12    0.38    1.70
   8  -1  12    2.84    1.23
   8  -1 -12    1.03    1.35
  -8   1  12    1.85    1.57
   8   1  12    0.41    1.34
   8   1 -12    1.01    1.27
   8   1 -12    2.55    1.34
  -8  -1  13    0.43    1.51
   8  -1  13   -0.84    1.66
   8  -1  13    0.97    1.30
   8  -1 -13    0.65    1.25
  -8   1  13    1.05    1.57
   8   1  13    3.06    1.57
   8   1 -13    0.48    1.26
   8   1 -13   -0.71    1.66
  -8  -1  14   45.26    2.73
   8  -1  14   38.68    2.38
   8  -1  14   46.30    2.39
   8  -1 -14   37.14    2.19
  -8   1  14   47.90    2.85
   8   1  14   41.53    2.53
   8   1 -14   39.15    2.33
   8   1 -14   37.11    2.32
  -8  -1  15    3.71    1.74
   8  -1  15    2.41    1.30
   8  -1 -15    2.86    1.51
  -8   1  15    2.70    1.72
   8   1  15    2.70    1.73
   8   1 -15    1.07    1.55
   8   1 -15    2.80    1.63
  -8  -1  16   46.56    2.95
  -8   1  16   48.69    3.02
   8   1  16   40.44    2.81
   8   1 -16   41.03    2.54
   8   1 -16   36.24    2.48
  -8  -1  17   34.59    2.75
  -8   1  17   29.08    2.63
   8   1  17   28.42    2.48
   8   1 -17   24.61    2.15
   8   1 -17   21.34    2.11
  -8  -1  18    7.55    2.05
  -8   1  18   10.73    2.17
   8   1  18    4.06    1.86
   8   1 -18    5.48    1.63
   8   1 -18    5.02    1.67
  -8  -1  19    2.10    1.96
  -8   1  19    1.27    2.89
   8   1  19   -1.18    2.22
   8   1 -19    2.37    1.73
   8   1 -19    0.57    1.74
  -8  -1  20    3.29    2.12
   8   1  20    3.47    1.90
   9  -1   0    1.25    1.26
   9   1   0    0.77    1.18
   9  -1   1    3.35    1.35
   9  -1  -1    2.73    1.32
   9   1   1    2.83    1.33
   9   1  -1    0.56    1.21
   9  -1   2  524.29    6.59
   9  -1  -2  492.83    6.32
   9   1   2  531.24    6.33
   9   1  -2  507.57    6.32
   9  -1   3   36.27    2.04
   9  -1  -3   27.72    1.88
   9   1   3   30.55    1.83
   9   1  -3   29.37    1.86
   9  -1   4  881.44    9.08
   9  -1  -4  828.22    8.64
   9   1   4 1044.94   10.25
   9   1   4  884.14    8.62
   9   1  -4  849.79    8.78
   9  -1   5   16.44    1.41
   9  -1   5   14.72    1.67
   9  -1  -5   13.23    1.59
   9   1   5   16.46    1.65
   9   1   5   17.03    1.56
   9   1  -5   15.08    1.63
   9  -1   6  129.63    3.12
   9  -1   6  123.82    3.32
   9  -1  -6  114.09    3.15
  -9   1   6  147.64    3.70
   9   1   6  139.34    3.57
   9   1   6  119.72    3.00
   9   1  -6  111.23    3.15
   9  -1   7    3.75    1.28
   9  -1   7    2.22    1.35
   9  -1  -7    1.16    1.49
  -9   1   7    2.98    1.44
   9   1   7    3.15    1.38
   9   1   7    3.06    1.36
   9   1  -7    0.66    1.73
   9  -1   8  589.64    7.07
   9  -1   8  597.53    7.53
   9  -1  -8  513.75    6.81
  -9   1   8  701.13    8.77
   9   1   8  592.92    7.72
   9   1   8  595.58    6.91
   9   1  -8  534.79    7.13
   9  -1   9    1.16    1.34
   9  -1   9    2.38    1.44
   9  -1  -9    0.74    1.35
  -9   1   9    1.19    1.91
   9   1   9    0.91    1.44
   9   1   9    0.88    1.24
   9   1  -9    0.55    1.36
   9   1  -9    0.96    1.34
  -9  -1  10  293.37    5.82
   9  -1  10  256.75    4.72
   9  -1  10  257.65    4.97
   9  -1 -10  231.91    4.61
  -9   1  10  290.48    5.78
   9   1  10  272.76    5.32
   9   1  10  270.01    4.57
   9   1 -10  230.35    4.77
   9   1 -10  226.76    4.72
  -9  -1  11   11.99    1.83
   9  -1  11   10.32    1.57
   9  -1  11   12.80    1.66
   9  -1 -11    9.39    1.55
  -9   1  11   14.47    1.90
   9   1  11    8.88    1.64
   9   1 -11   10.55    1.59
   9   1 -11   10.48    1.58
  -9  -1  12   88.38    3.51
   9  -1  12   81.14    2.87
   9  -1  12   79.91    2.93
   9  -1 -12   71.94    2.80
  -9   1  12   87.08    3.48
   9   1  12   77.94    3.20
   9   1 -12   68.68    2.87
   9   1 -12   74.60    2.96
  -9  -1  13    2.35    1.64
   9  -1  13    0.00    1.83
   9  -1  13    0.98    1.90
   9  -1 -13    1.47    1.37
  -9   1  13    2.16    1.65
   9   1  13   -0.25    1.99
   9   1 -13    2.13    1.53
   9   1 -13    1.63    1.55
  -9  -1  14  781.08   10.75
   9  -1  14  706.97    9.04
  -9   1  14  764.15   10.65
   9   1  14  689.84    9.56
   9   1 -14  597.03    8.46
   9   1 -14  598.59    8.48
  -9  -1  15   19.00    2.27
   9  -1  15   22.38    2.07
   9  -1 -15   16.11    1.95
  -9   1  15   21.52    2.40
   9   1  15   21.28    2.20
   9   1 -15   14.99    1.89
   9   1 -15   16.81    1.96
  -9  -1  16   77.30    3.78
   9  -1 -16   63.62    2.96
  -9   1  16   84.71    3.87
   9   1  16   80.01    3.54
   9   1 -16   62.83    3.06
   9   1 -16   62.55    3.10
  -9  -1  17   10.75    2.20
  -9   1  17    9.86    2.16
   9   1  17    7.08    1.97
   9   1 -17    7.69    1.77
   9   1 -17    7.07    1.81
  -9  -1  18  111.44    4.64
  -9   1  18  119.29    4.81
   9   1  18   94.33    4.02
   9   1 -18   99.64    3.88
   9   1 -18   89.09    3.76
  -9  -1  19    3.38    2.11
  -9   1  19    3.62    2.22
   9   1  19    7.88    2.16
   9   1 -19    1.34    1.87
   9   1 -19    3.53    1.99
   9   1  20  140.77    5.05
   9   1 -20  128.65    4.52
   9   1 -20  129.45    4.58
  10  -1   0   10.40    1.64
  10   1   0   11.62    1.57
  10  -1   1    2.81    1.48
  10  -1  -1    2.80    1.44
  10   1   1    3.19    1.36
  10   1  -1    3.35    1.40
  10  -1   2   18.23    1.83
  10  -1  -2   15.33    1.75
  10   1   2   20.09    1.73
  10   1  -2   18.72    1.77
  10  -1   3    6.30    1.57
  10  -1  -3    6.15    1.56
  10   1   3    6.15    1.50
  10   1  -3    7.46    1.54
  10  -1   4  126.79    3.49
  10  -1  -4  116.27    3.32
  10   1   4  120.07    3.18
  10   1  -4  112.35    3.25
  10  -1   5   52.66    2.27
  10  -1   5   54.96    2.53
  10  -1  -5   51.61    2.45
  10   1   5   63.56    2.67
  10   1   5   52.78    2.40
  10   1  -5   53.35    2.49
  10  -1   6  185.79    3.89
  10  -1   6  173.72    4.08
  10  -1  -6  163.17    3.92
  10   1   6  193.84    4.36
  10   1   6  191.09    3.98
  10   1  -6  158.33    3.83
  10  -1   7   13.47    1.61
  10  -1   7   12.49    1.68
  10  -1  -7   10.72    1.71
  10   1   7   13.16    1.70
  10   1   7   10.07    1.60
  10   1  -7   11.39    1.69
  10  -1   8   12.40    1.52
  10  -1   8   11.16    1.64
  10  -1  -8    9.36    1.64
 -10   1   8   13.43    1.75
  10   1   8   11.18    1.60
  10   1   8   12.68    1.60
  10   1  -8    5.96    1.55
  10  -1   9   21.73    1.83
  10  -1   9   17.24    1.85
  10  -1  -9   16.79    1.77
 -10   1   9   23.29    2.07
  10   1   9   19.27    1.90
  10   1   9   21.44    1.79
  10   1  -9   16.93    1.80
  10  -1  10   18.91    1.74
  10  -1  10   21.37    1.84
  10  -1 -10   15.64    1.74
 -10   1  10   22.71    2.12
  10   1  10   20.69    2.04
  10   1  10   24.53    1.74
  10   1 -10   17.93    1.82
  10  -1  11   28.62    2.09
  10  -1  11   34.69    2.18
  10  -1 -11   30.69    2.17
 -10   1  11   31.78    2.44
  10   1  11   28.23    2.16
  10   1 -11   24.78    2.04
 -10  -1  12   21.31    2.19
  10  -1  12   21.12    1.98
  10  -1 -12   18.33    1.85
 -10   1  12   25.18    2.34
  10   1  12   21.70    2.11
  10   1 -12   18.46    1.92
 -10  -1  13   27.65    2.46
  10  -1  13   26.10    2.17
  10  -1 -13   22.60    2.11
 -10   1  13   30.15    2.53
  10   1  13   25.67    2.35
  10   1 -13   21.22    2.16
 -10  -1  14    0.95    1.69
  10  -1  14    1.33    1.52
  10  -1 -14    0.83    1.54
 -10   1  14    1.99    1.76
  10   1  14    1.32    1.66
  10   1 -14    2.85    1.57
  10   1 -14    0.44    1.48
 -10  -1  15    1.94    1.79
  10  -1 -15    1.66    1.54
 -10   1  15    0.68    1.72
  10   1  15   -0.17    2.13
  10   1 -15    0.33    1.50
  10   1 -15   -0.99    1.93
 -10  -1  16   60.21    3.46
  10  -1 -16   50.68    2.80
 -10   1  16   59.77    3.48
  10   1  16   52.43    3.11
  10   1 -16   45.65    2.79
  10   1 -16   44.73    2.80
 -10  -1  17   -0.88    2.40
 -10   1  17    2.29    1.88
  10   1  17    0.44    2.51
  10   1 -17   -1.65    3.09
  10   1 -17   -0.96    2.15
 -10  -1  18    4.14    2.06
 -10   1  18    6.63    2.36
  10   1  18    3.63    1.99
  10   1 -18    4.74    2.03
  10   1 -18    2.90    1.97
  10   1  19   19.55    2.56
  10   1 -19   17.48    2.51
  11  -1   0   -0.68    1.98
  11   1   0    1.43    1.43
  11  -1   1    4.57    1.64
  11  -1  -1    4.19    1.60
  11   1   1    4.45    1.53
  11   1  -1    2.67    1.48
  11  -1   2  137.75    3.76
  11  -1  -2  136.32    3.72
  11   1   2  137.42    3.63
  11   1  -2  132.74    3.61
  11  -1   3    0.51    1.51
  11  -1  -3    1.25    1.99
  11   1   3    1.53    1.39
  11   1  -3   -1.49    1.86
  11  -1   4  417.31    6.53
  11  -1  -4  393.86    6.22
  11   1   4  417.41    6.20
  11   1  -4  403.85    6.31
  11  -1   5   73.46    2.69
  11  -1   5   66.40    2.82
  11  -1  -5   56.80    2.63
  11   1   5   69.67    2.86
  11   1   5   67.88    2.68
  11   1  -5   67.10    2.80
  11  -1   6   47.46    2.26
  11  -1   6   45.51    2.51
  11  -1  -6   44.13    2.41
  11   1   6   46.73    2.45
  11   1   6   48.91    2.45
  11   1  -6   40.80    2.35
  11  -1   7   18.15    1.73
  11  -1   7   24.42    2.00
  11  -1  -7   17.61    1.84
  11   1   7   24.36    2.08
  11   1   7   25.31    1.95
  11   1  -7   23.89    2.03
  11  -1   8  158.17    3.84
  11  -1   8  140.97    3.90
  11  -1  -8  134.17    3.81
  11   1   8  155.55    4.17
  11   1   8  157.69    3.85
  11   1  -8  133.79    3.86
  11  -1   9   10.66    1.67
  11  -1   9    6.35    1.51
  11  -1  -9    5.84    1.55
  11   1   9    6.87    1.59
  11   1   9    6.44    1.49
  11   1  -9    7.47    1.63
  11  -1  10   16.80    1.85
  11  -1  10   18.73    1.85
  11  -1 -10   15.60    1.86
 -11   1  10   18.64    2.04
  11   1  10   18.99    2.00
  11   1 -10   17.38    1.95
  11  -1  11    9.79    1.62
  11  -1 -11   10.48    1.83
 -11   1  11   13.30    1.98
  11   1  11    8.77    1.74
  11   1 -11   14.87    1.87
  11  -1  12    0.24    1.45
  11  -1 -12    1.27    1.51
 -11   1  12    3.00    1.77
  11   1  12    1.56    1.69
  11   1 -12    1.03    1.48
  11  -1  13    5.34    1.62
  11  -1 -13    3.39    1.60
 -11   1  13    4.30    1.83
  11   1  13    2.58    1.77
  11   1 -13    2.84    1.62
 -11  -1  14  245.49    6.22
  11  -1  14  237.01    5.41
  11  -1 -14  195.48    4.96
 -11   1  14  246.79    6.27
  11   1  14  228.64    5.68
  11   1 -14  199.26    5.17
 -11  -1  15    1.84    1.70
  11  -1 -15   -0.31    1.95
 -11   1  15   -1.73    2.42
  11   1  15    1.50    1.85
  11   1 -15    2.46    1.81
 -11  -1  16   -1.74    2.28
  11  -1 -16   -1.95    2.02
 -11   1  16    0.71    2.51
  11   1  16    0.19    2.39
  11   1 -16   -1.16    2.18
 -11  -1  17    0.41    1.90
 -11   1  17   -1.33    2.53
  11   1  17   -0.68    2.73
  11   1 -17   -0.07    2.25
  11   1  18   68.43    3.75
  11   1 -18   64.78    3.48
  12  -1   0  278.62    5.44
  12   1   0  280.28    5.31
  12  -1   1   51.38    2.64
  12  -1  -1   49.58    2.59
  12   1   1   53.59    2.56
  12   1  -1   50.07    2.53
  12  -1   2   39.00    2.43
  12  -1  -2   42.94    2.45
  12   1   2   45.91    2.38
  12   1  -2   38.22    2.31
  12  -1   3    2.55    1.56
  12  -1  -3    1.92    1.49
  12   1   3    0.86    1.36
  12   1  -3    0.71    1.45
  12  -1   4  401.28    6.63
  12  -1  -4  366.94    6.29
  12   1   4  384.28    6.19
  12   1  -4  376.86    6.36
  12  -1   5   24.74    1.96
  12  -1   5   22.50    2.05
  12  -1  -5   22.16    2.06
  12   1   5   27.59    2.15
  12   1   5   25.29    2.15
  12   1  -5   22.38    2.07
  12  -1   6  446.70    6.72
  12  -1   6  435.11    7.04
  12  -1  -6  376.13    6.47
  12   1   6  444.95    7.20
  12   1   6  435.63    6.68
  12   1  -6  403.25    6.74
  12  -1   7    7.76    1.59
  12  -1   7   10.13    1.83
  12  -1  -7   10.65    1.76
  12   1   7    9.67    1.69
  12   1   7   10.21    1.70
  12   1  -7    7.89    1.66
  12  -1   8    1.43    1.23
  12  -1   8    0.02    2.12
  12  -1  -8   -0.06    1.94
  12   1   8    0.33    1.43
  12   1   8    2.32    1.48
  12   1  -8    0.74    2.00
  12  -1   9    6.74    1.60
  12  -1  -9    6.41    1.80
  12   1   9    7.44    1.69
  12   1   9    9.03    1.64
  12   1  -9    6.37    1.66
  12  -1  10  227.24    5.26
  12  -1 -10  188.81    4.85
  12   1  10  223.84    5.36
  12   1 -10  206.42    5.09
  12  -1  11    0.55    1.54
  12  -1 -11   -3.85    1.86
  12   1  11    0.81    2.17
  12   1 -11   -0.63    1.92
  12  -1  12  141.59    4.28
  12  -1 -12  112.42    3.92
 -12   1  12  147.65    4.81
  12   1  12  130.67    4.36
  12   1 -12  120.21    4.10
  12  -1  13   13.42    1.95
  12  -1 -13   10.33    2.12
 -12   1  13   13.43    2.11
  12   1  13   11.61    2.15
  12   1 -13    8.43    1.88
  12  -1 -14   12.24    2.18
 -12   1  14   14.21    2.33
  12   1  14   12.88    2.12
  12   1 -14    6.80    1.89
  12  -1 -15    1.15    1.76
 -12   1  15    0.96    1.98
  12   1  15    0.75    1.92
  12   1 -15    0.54    1.73
  12  -1 -16  132.76    4.51
 -12   1  16  173.64    5.77
  12   1  16  152.20    5.17
  12   1 -16  139.53    4.81
  12   1  17    1.61    1.99
  13  -1   0    1.83    1.52
  13   1   0   -1.22    1.87
  13  -1   1   12.43    1.91
  13  -1  -1   13.03    1.88
  13   1   1   14.37    1.92
  13   1  -1    9.75    1.73
  13  -1   2    2.18    1.58
  13  -1  -2    0.24    1.99
  13   1   2    0.77    1.51
  13   1  -2    1.47    1.48
  13  -1   3   -0.28    1.89
  13  -1  -3    0.87    1.49
  13   1   3    2.14    1.48
  13   1  -3    0.32    1.98
  13  -1   4   27.63    2.25
  13  -1  -4   24.71    2.19
  13   1   4   29.58    2.34
  13   1   4   24.47    2.11
  13   1  -4   24.84    2.16
  13  -1   5    1.92    1.46
  13  -1   5    3.18    1.61
  13  -1  -5    0.48    1.49
  13   1   5    0.93    1.44
  13   1   5   -0.03    2.16
  13   1  -5   -3.00    1.75
  13  -1   6    4.87    1.51
  13  -1   6    4.45    1.60
  13  -1  -6    1.54    1.63
  13   1   6    2.61    1.64
  13   1   6    2.76    1.69
  13   1  -6    4.34    1.67
  13  -1   7    3.59    1.53
  13  -1  -7   -0.32    2.03
  13   1   7    1.70    1.47
  13   1   7    0.55    1.54
  13   1  -7    0.41    1.52
  13  -1   8    1.47    1.54
  13  -1  -8    2.20    1.56
  13   1   8    0.00    1.98
  13   1   8    3.19    1.60
  13   1  -8    0.90    1.53
  13  -1   9    1.61    1.51
  13  -1  -9    1.12    1.57
  13   1   9    2.69    1.66
  13   1  -9    2.66    1.66
  13  -1  10    0.25    1.47
  13  -1 -10   -1.46    2.21
  13   1  10    0.53    1.55
  13   1 -10   -0.60    2.05
  13  -1  11   11.81    1.84
  13  -1 -11    9.47    1.93
  13   1  11    9.91    1.95
  13   1 -11    9.95    1.93
  13  -1  12   22.18    2.28
  13  -1 -12   15.47    2.18
  13   1  12   19.56    2.30
  13   1 -12   17.77    2.22
  13  -1  13   16.64    2.16
  13  -1 -13   10.42    2.05
  13   1  13   12.76    2.29
  13   1 -13   11.94    2.11
  13  -1 -14    7.50    2.05
  13   1  14    8.82    2.09
  13   1 -14   12.48    2.30
  13  -1 -15   -0.35    2.70
  13   1  15    0.27    1.81
  13   1 -15    1.63    1.91
  14  -1   0  284.19    6.02
  14   1   0  272.39    5.74
  14  -1   1    8.79    1.87
  14  -1  -1    8.75    1.89
  14   1   1    7.27    1.72
  14   1  -1    7.05    1.76
  14  -1   2   51.77    2.88
  14  -1  -2   48.82    2.83
  14   1   2   58.42    2.89
  14   1  -2   52.96    2.85
  14  -1   3   31.51    2.45
  14  -1  -3   30.20    2.41
  14   1   3   26.25    2.24
  14   1  -3   28.20    2.37
  14  -1   4  212.81    5.28
  14  -1  -4  197.92    5.11
  14   1   4  236.00    5.64
  14   1   4  206.17    5.01
  14   1  -4  191.68    4.97
  14  -1   5   16.07    1.98
  14  -1   5   17.42    2.16
  14  -1  -5   11.94    1.98
  14   1   5   16.53    2.10
  14   1   5   13.62    1.98
  14   1  -5   14.55    2.02
  14  -1   6  370.51    7.00
  14  -1  -6  339.04    6.71
  14   1   6  413.55    7.53
  14   1   6  384.76    6.86
  14   1  -6  339.72    6.72
  14  -1   7   43.17    2.74
  14  -1  -7   35.78    2.60
  14   1   7   40.02    2.79
  14   1   7   41.17    2.65
  14   1  -7   35.16    2.63
  14  -1   8   29.65    2.43
  14  -1  -8   24.23    2.36
  14   1   8   29.33    2.44
  14   1   8   29.52    2.36
  14   1  -8   26.96    2.44
  14  -1   9    4.56    1.70
  14  -1  -9    5.47    1.83
  14   1   9    4.89    1.78
  14   1  -9    3.16    1.79
  14  -1  10  146.34    4.64
  14  -1 -10  123.14    4.32
  14   1  10  139.30    4.70
  14   1 -10  119.76    4.40
  14  -1  11    6.59    1.82
  14  -1 -11    3.11    1.86
  14   1  11    4.17    2.01
  14   1 -11    5.18    2.02
  14  -1  12  197.25    5.43
  14  -1 -12  158.93    4.99
  14   1  12  194.54    5.55
  14   1 -12  153.37    4.97
  14  -1 -13    1.67    1.93
  14   1  13    0.21    2.02
  14  -1 -14   -3.62    2.31
  14   1  14   -0.56    2.74
  15  -1   0    1.13    1.71
  15   1   0   -1.96    2.01
  15  -1   1    6.71    1.84
  15  -1  -1    5.68    1.82
  15   1   1    6.46    1.80
  15   1  -1    7.33    1.86
  15  -1   2   11.65    2.01
  15  -1  -2   11.03    1.98
  15   1   2   12.54    2.00
  15   1  -2   13.13    2.06
  15  -1   3   14.71    2.13
  15  -1  -3   18.21    2.21
  15   1   3   15.68    2.09
  15   1  -3   11.00    2.03
  15  -1   4   85.80    3.73
  15  -1  -4   80.52    3.60
  15   1   4   94.59    3.90
  15   1   4   88.71    3.70
  15   1  -4   77.83    3.54
  15  -1   5    2.42    1.69
  15  -1  -5    1.68    1.68
  15   1   5    1.21    1.64
  15   1   5    0.26    1.80
  15   1  -5    1.06    1.71
  15  -1   6    4.86    1.96
  15  -1  -6    4.56    1.85
  15   1   6    4.77    1.75
  15   1   6    4.96    1.80
  15   1  -6    4.65    1.83
  15  -1   7   18.28    2.21
  15  -1  -7   18.29    2.40
  15   1   7   19.38    2.43
  15   1   7   19.79    2.29
  15   1  -7   14.92    2.17
  15  -1   8   29.50    2.55
  15  -1  -8   27.09    2.55
  15   1   8   29.67    2.62
  15   1  -8   25.18    2.55
  15  -1   9    8.14    1.89
  15  -1  -9    5.08    2.02
  15   1   9    4.12    1.80
  15   1  -9    6.77    2.01
  15  -1  10    8.07    1.99
  15  -1 -10    4.21    1.98
  15   1  10    7.44    1.98
  15   1 -10    7.06    2.12
  15  -1  11    1.48    1.81
  15  -1 -11    2.32    1.97
  15   1  11    3.88    2.10
  15  -1  12    2.48    1.92
  15   1  12    1.02    1.82
  16  -1   0   40.78    2.92
  16   1   0   39.13    2.92
  16  -1   1   14.49    2.24
  16  -1  -1   15.43    2.27
  16   1   1   12.23    2.10
  16   1  -1   13.21    2.16
  16  -1   2    5.28    2.08
  16  -1  -2    2.28    1.77
  16   1   2    0.63    1.87
  16   1  -2    0.58    1.72
  16  -1   3    2.64    1.85
  16  -1  -3    1.49    1.84
  16   1   3    1.23    1.77
  16   1  -3    1.19    1.84
  16  -1   4   21.63    2.42
  16  -1  -4   16.65    2.33
  16   1   4   24.39    2.55
  16   1   4   24.79    2.50
  16   1  -4   20.59    2.45
  16  -1   5    0.18    1.78
  16  -1  -5    2.67    1.89
  16   1   5    2.38    1.78
  16   1   5    5.20    2.06
  16   1  -5    1.74    1.87
  16  -1   6   39.92    3.04
  16  -1  -6   37.27    2.95
  16   1   6   45.31    3.05
  16   1   6   41.17    2.97
  16   1  -6   38.66    2.93
  16  -1   7    6.25    1.97
  16  -1  -7    6.21    2.20
  16   1   7    6.67    2.00
  16   1   7    9.47    2.14
  16   1  -7    5.27    2.03
  16  -1   8    2.24    2.09
  16   1   8    3.26    2.10
  16  -1   9    3.98    2.03
  16   1   9    2.37    2.04
  17  -1   0   -1.39    2.51
  17   1   0    0.97    1.94
  17  -1   1    3.17    2.13
  17  -1  -1    4.05    2.03
  17   1   1    0.25    2.09
  17   1  -1    1.51    1.92
  17  -1   2  139.24    5.01
  17   1   2  135.39    4.79
  17   1  -2  136.91    4.86
  17  -1   3    0.77    1.94
  17   1   3    2.24    1.97
  17   1   3    0.01    2.89
  17   1  -3   -0.19    2.62
  17  -1   4   67.36    3.68
  17   1   4   72.93    3.89
  17   1   4   70.43    3.66
  17   1   5   17.05    2.40
  17   1   5   12.76    2.31
  17   1   6   11.67    2.46
  17   1   6   13.34    2.41
   0  -2   0 2753.52   20.65
   0   2   0 2840.71   19.89
   0   2   0 3137.70   23.48
   0  -2   1   24.80    0.94
   0  -2  -1   26.77    0.82
   0   2   1   28.11    1.08
   0   2   1   28.60    0.90
   0   2  -1   27.52    1.07
   0  -2   2  227.86    2.75
   0  -2  -2  231.87    2.27
   0   2   2  253.32    2.75
   0   2  -2  264.32    3.02
   0  -2   3  158.52    1.78
   0  -2   3  129.05    2.14
   0  -2  -3  130.74    1.51
   0   2   3  129.96    2.08
   0   2  -3  146.11    2.16
   0  -2   4  371.23    3.36
   0  -2   4  294.11    3.51
   0   2   4  314.08    3.60
   0   2  -4  368.93    3.66
   0  -2   5    2.97    0.61
   0  -2   5    2.82    0.75
   0   2   5    3.14    0.77
   0   2  -5    2.59    0.65
   0  -2   6  466.03    4.39
   0  -2   6  375.34    4.38
   0   2   6  411.88    4.73
   0   2  -6  467.04    4.21
   0  -2   7   56.66    1.54
   0  -2   7   53.43    1.72
   0  -2  -7   50.06    0.87
   0   2   7   57.02    1.89
   0   2  -7   60.59    1.37
   0  -2   8  235.84    3.33
   0  -2   8  204.70    3.40
   0  -2  -8  200.86    2.07
   0  -2  -8  193.67    2.01
   0   2   8  222.05    3.76
   0  -2   9    1.75    0.90
   0  -2   9    0.72    0.84
   0  -2  -9    1.05    0.96
   0  -2  -9    0.28    0.51
   0   2   9   -0.41    1.07
   0  -2  10 1590.07   12.11
   0  -2  10 1398.24   11.42
   0   2  10 1526.13   12.79
   0  -2  11   45.61    1.90
   0  -2  11   41.44    1.87
   0   2  11   45.02    2.22
   0  -2  12  767.41    7.97
   0  -2  12  712.57    7.79
   0   2  12  765.70    8.85
   0  -2  13   45.89    2.15
   0  -2  13   38.96    1.98
   0   2  13   48.59    2.51
   0  -2  14    5.16    1.34
   0  -2  14    3.74    1.26
   0   2  14    4.51    1.64
   0  -2  15   96.76    3.14
   0  -2  15   86.87    2.88
   0   2  15   99.25    3.53
   0  -2  16  338.50    5.89
   0  -2  16  314.88    5.52
   0   2  16  319.99    6.24
   0  -2  17   13.79    1.93
   0  -2  17   10.84    1.53
   0   2  17   12.21    1.89
   0  -2  18  473.47    7.50
   0  -2  18  454.63    7.10
   0   2  18  453.65    8.03
   0  -2  19    2.43    1.59
   0  -2  19    2.58    1.47
   0   2  19    1.78    1.65
   0  -2  20   23.55    2.12
   0   2  20   23.61    2.46
   0  -2  21    5.33    1.54
   0   2  21    9.05    2.17
   0   2  22  198.02    6.02
  -1  -2   0    1.95    0.58
   1  -2   0    2.44    0.63
  -1   2   0    2.64    0.80
  -1   2   0    2.78    0.46
   1   2   0    2.51    0.59
  -1  -2   1    0.52    0.60
  -1  -2  -1    0.87    0.46
   1  -2   1    0.86    0.73
   1  -2  -1    0.61    0.59
  -1   2   1    0.51    0.56
  -1   2  -1    1.38    0.75
   1   2   1    0.82    0.77
  -1  -2   2  114.72    1.87
  -1  -2  -2  113.40    1.33
   1  -2   2  127.20    2.10
   1  -2  -2  125.80    1.69
  -1   2   2  124.62    2.09
  -1   2   2  124.52    1.81
  -1   2  -2  138.27    2.23
   1   2   2  134.22    2.03
   1   2  -2  124.76    1.88
  -1  -2   3  262.32    3.12
   1  -2   3  285.31    3.38
   1  -2  -3  288.56    2.70
  -1   2   3  282.94    3.30
  -1   2   3  288.69    3.18
  -1   2  -3  320.76    3.54
   1   2   3  307.29    3.44
   1   2  -3  304.97    3.11
  -1  -2   4   32.03    1.03
  -1  -2   4   26.42    1.13
   1  -2   4   29.60    0.79
   1  -2   4   24.22    1.09
   1  -2  -4   25.55    0.76
  -1   2   4   26.56    1.10
  -1   2   4   27.58    1.15
  -1   2  -4   32.39    1.20
   1   2   4   28.06    1.21
   1   2  -4   29.70    1.00
  -1  -2   5   10.16    0.80
  -1  -2   5    9.16    0.88
   1  -2   5    9.63    0.64
   1  -2   5    9.64    0.94
   1  -2  -5   10.18    0.58
  -1   2   5    9.10    0.81
  -1   2   5    9.33    0.94
  -1   2  -5   11.18    0.89
   1   2   5    9.28    0.97
   1   2  -5    9.94    0.72
  -1  -2   6  118.50    2.14
  -1  -2   6   97.68    2.15
   1  -2   6  106.78    1.79
   1  -2   6  101.18    2.23
   1  -2  -6   92.94    1.34
  -1   2   6  103.93    2.30
  -1   2  -6  122.56    2.08
   1   2   6  111.39    2.41
   1   2  -6  117.09    1.73
  -1  -2   7   32.16    1.32
  -1  -2   7   25.33    1.25
   1  -2   7   28.71    1.07
   1  -2   7   28.37    1.37
   1  -2  -7   25.58    0.82
  -1   2   7   27.61    1.45
   1   2   7   30.18    1.52
   1   2  -7   31.12    0.96
  -1  -2   8   67.65    1.90
  -1  -2   8   54.37    1.83
   1  -2   8   56.95    1.57
   1  -2   8   58.70    1.89
   1  -2  -8   53.81    1.15
  -1   2   8   58.44    2.04
   1   2   8   61.66    2.09
   1   2   8   56.40    0.89
  -1  -2   9  140.34    2.82
  -1  -2   9  116.45    2.68
   1  -2   9  126.17    2.49
   1  -2   9  124.36    2.77
   1  -2  -9  117.38    1.80
   1  -2  -9  115.92    1.79
  -1   2   9  137.62    3.10
   1   2   9  131.95    3.03
   1   2   9  125.39    1.55
  -1  -2  10   19.55    1.36
  -1  -2  10   16.12    1.33
   1  -2  10   17.16    1.19
   1  -2  10   16.20    1.31
   1  -2 -10   15.63    0.90
   1  -2 -10   16.81    0.92
  -1   2  10   18.23    1.59
   1   2  10   15.60    1.52
   1   2  10   16.40    0.70
  -1  -2  11   26.23    1.59
  -1  -2  11   24.98    1.60
   1  -2  11   25.95    1.46
   1  -2  11   25.85    1.58
  -1   2  11   25.29    1.87
   1   2  11   23.08    1.80
  -1  -2  12   41.96    2.03
  -1  -2  12   35.88    1.87
   1  -2  12   37.58    1.77
   1  -2  12   39.45    1.91
  -1   2  12   40.11    2.26
   1   2  12   40.59    2.24
  -1  -2  13   34.17    2.01
  -1  -2  13   34.85    1.90
   1  -2  13   35.21    1.84
   1  -2  13   31.02    1.87
  -1   2  13   36.06    2.29
   1   2  13   36.80    2.28
  -1  -2  14  111.51    3.27
  -1  -2  14  106.00    3.08
   1  -2  14  107.26    3.00
   1  -2  14  112.07    3.17
  -1   2  14  110.74    3.61
   1   2  14  108.31    3.47
  -1  -2  15    7.09    1.47
  -1  -2  15    8.96    1.41
   1  -2  15    8.47    1.31
   1  -2  15    7.46    1.41
  -1   2  15    8.54    1.57
   1   2  15   10.53    1.79
  -1  -2  16   10.00    1.74
  -1  -2  16   10.22    1.52
   1  -2  16    8.37    1.47
   1  -2  16    8.24    1.40
  -1   2  16    8.40    1.69
   1   2  16    7.59    1.71
  -1  -2  17    0.20    1.40
  -1  -2  17   -0.60    1.56
   1  -2  17    1.40    1.35
   1  -2  17   -0.42    1.56
  -1   2  17    0.60    1.52
   1   2  17    1.02    1.50
  -1  -2  18   93.73    3.55
  -1  -2  18   86.26    3.17
   1  -2  18   94.09    3.43
   1  -2  18   89.85    3.25
  -1   2  18  101.15    3.92
   1   2  18   92.20    3.76
  -1  -2  19    1.12    1.57
  -1  -2  19    0.55    2.00
   1  -2  19   -0.29    1.90
  -1   2  19    2.33    1.63
   1   2  19   -1.29    1.97
  -1  -2  20   38.38    2.74
  -1  -2  20   37.95    2.49
   1  -2  20   38.21    2.38
  -1   2  20   42.04    2.92
   1   2  20   35.60    2.77
  -1  -2  21    6.49    1.76
  -1   2  21    6.83    2.04
   1   2  21    4.95    1.96
  -1   2  22    1.23    1.85
   1   2  22    3.36    1.99
  -2  -2   0 1000.11    7.09
   2  -2   0 1076.81    7.85
  -2   2   0 1197.54    8.91
  -2   2   0 1250.92    9.56
  -2  -2   1   72.05    1.44
  -2  -2  -1   76.38    1.25
   2  -2   1   83.32    1.73
   2  -2  -1   82.05    1.60
  -2   2   1   88.04    1.90
  -2   2   1   87.03    1.37
  -2   2  -1   95.47    1.94
   2   2   1   91.72    1.71
  -2  -2   2  115.35    1.93
  -2  -2  -2  113.59    1.42
   2  -2   2  119.05    2.13
   2  -2  -2  120.21    1.83
  -2   2   2  128.39    2.26
  -2   2   2  129.84    1.89
  -2   2  -2  134.86    2.32
   2   2   2  131.54    2.14
  -2  -2   3  587.15    5.25
   2  -2   3  620.94    5.69
   2  -2  -3  598.43    4.83
  -2   2   3  655.30    5.82
  -2   2   3  667.42    5.59
  -2   2  -3  701.59    6.09
   2   2   3  708.71    6.08
   2   2   3  604.60    4.86
  -2  -2   4  206.38    2.75
  -2  -2   4  161.23    2.56
   2  -2   4  178.09    1.93
   2  -2   4  173.63    2.80
   2  -2  -4  164.44    2.08
  -2   2   4  169.29    2.63
  -2   2   4  174.48    2.63
  -2   2  -4  197.11    2.82
   2   2   4  180.76    2.80
   2   2  -4  169.36    2.08
  -2  -2   5   95.83    1.94
  -2  -2   5   76.70    1.83
   2  -2   5   80.29    1.37
   2  -2   5   77.99    1.93
   2  -2  -5   73.93    1.38
  -2   2   5   82.58    1.86
  -2   2   5   84.92    1.98
  -2   2  -5   94.57    1.98
   2   2   5   84.27    2.06
   2   2  -5   87.68    1.45
  -2  -2   6  174.74    2.79
  -2  -2   6  143.80    2.65
   2  -2   6  156.93    2.17
   2  -2   6  150.87    2.80
   2  -2  -6  135.13    1.92
  -2   2   6  140.60    2.43
  -2   2   6  158.21    2.86
   2   2   6  152.96    2.87
   2   2  -6  164.79    1.97
  -2  -2   7   17.98    1.13
  -2  -2   7   14.94    1.13
   2  -2   7   14.49    0.94
   2  -2   7   12.78    1.13
   2  -2  -7   13.54    0.81
  -2   2   7   14.25    1.00
  -2   2   7   16.99    1.27
   2   2   7   15.07    1.18
   2   2  -7   15.80    0.70
  -2  -2   8   26.23    1.34
  -2  -2   8   20.69    1.29
   2  -2   8   22.00    1.15
   2  -2   8   22.24    1.36
   2  -2  -8   20.52    0.92
  -2   2   8   21.30    1.12
  -2   2   8   23.69    1.48
   2   2   8   20.68    1.37
  -2  -2   9    7.90    1.07
  -2  -2   9   10.12    1.12
   2  -2   9    7.33    0.95
   2  -2   9    6.36    1.05
   2  -2  -9    6.38    0.78
  -2   2   9    7.06    0.88
  -2   2   9    6.03    1.20
   2   2   9    7.60    1.26
   2   2   9    5.27    0.49
  -2  -2  10  576.31    6.50
  -2  -2  10  497.71    6.02
   2  -2  10  524.23    5.69
   2  -2  10  506.61    6.12
   2  -2 -10  469.29    4.52
  -2   2  10  488.30    5.17
  -2   2  10  543.96    6.79
   2   2  10  531.51    6.67
  -2  -2  11   75.04    2.48
  -2  -2  11   60.43    2.21
   2  -2  11   69.58    2.21
   2  -2  11   64.62    2.33
   2  -2 -11   58.19    1.61
   2  -2 -11   60.52    1.64
  -2   2  11   60.84    1.83
  -2   2  11   69.56    2.62
   2   2  11   67.88    2.60
  -2  -2  12  260.49    4.59
  -2  -2  12  237.43    4.30
   2  -2  12  247.16    4.14
   2  -2  12  244.69    4.38
  -2   2  12  249.48    4.87
   2   2  12  240.79    4.75
  -2  -2  13    7.48    1.47
  -2  -2  13    6.47    1.28
   2  -2  13    6.48    1.31
   2  -2  13    5.08    1.22
  -2   2  13    6.91    1.64
   2   2  13    6.68    1.61
  -2  -2  14    1.58    1.34
  -2  -2  14   -0.54    1.41
   2  -2  14    0.88    1.23
   2  -2  14    0.90    1.12
  -2   2  14    1.91    1.53
   2   2  14   -0.62    1.72
  -2  -2  15    0.63    1.24
  -2  -2  15    0.20    1.11
   2  -2  15    3.51    1.25
   2  -2  15    0.47    1.09
  -2   2  15   -0.17    1.82
  -2  -2  16  135.14    3.89
  -2  -2  16  123.31    3.52
   2  -2  16  119.24    3.43
   2  -2  16  119.44    3.44
  -2   2  16  133.36    4.16
   2   2  16  131.33    4.08
  -2  -2  17   15.32    1.85
  -2  -2  17   14.65    1.76
   2  -2  17   10.50    1.59
  -2   2  17   14.62    1.91
   2   2  17   10.84    1.89
  -2  -2  18   80.44    3.38
  -2  -2  18   80.32    3.10
   2  -2  18   84.83    3.17
  -2   2  18   83.06    3.60
   2   2  18   77.15    3.49
  -2  -2  19    0.25    1.54
  -2  -2  19    1.37    1.32
   2  -2  19    0.15    1.28
  -2   2  19    0.84    1.57
   2   2  19    1.10    1.60
  -2  -2  20    5.91    1.83
  -2  -2  20    5.17    1.66
   2  -2  20    8.11    1.69
  -2   2  20    5.33    1.85
   2   2  20    7.84    1.94
  -2  -2  21    3.26    1.81
  -2  -2  21    2.01    1.61
  -2   2  21    0.53    2.34
   2   2  21    0.47    1.81
   2   2  22   43.57    3.18
  -3  -2   0    0.20    0.53
   3  -2   0    0.81    0.72
  -3   2   0    0.08    0.79
  -3   2   0    0.47    0.51
  -3  -2   1   40.80    1.18
  -3  -2  -1   40.65    1.04
   3  -2   1   41.97    1.39
   3  -2  -1   42.90    1.31
  -3   2   1   46.48    1.53
  -3   2   1   52.90    1.19
  -3   2  -1   48.61    1.58
  -3  -2   2  669.18    5.70
   3  -2   2  686.86    6.12
   3  -2  -2  663.42    5.56
  -3   2   2  769.66    6.70
  -3   2   2  820.69    6.40
  -3   2  -2  795.54    6.84
   3   2   2  667.68    5.10
   3   2   2  780.27    6.58
   3   2   2  654.99    5.01
  -3  -2   3   32.26    1.20
   3  -2   3   34.81    0.76
   3  -2   3   36.47    1.41
   3  -2  -3   31.93    1.15
  -3   2   3   35.96    1.36
  -3   2   3   38.53    1.27
  -3   2  -3   39.44    1.46
   3   2   3   34.88    1.35
   3   2   3   31.81    0.85
  -3  -2   4  190.90    2.89
   3  -2   4  193.17    2.08
   3  -2   4  199.58    3.15
   3  -2  -4  182.29    2.47
  -3   2   4  203.64    3.01
  -3   2   4  220.08    3.09
  -3   2  -4  226.99    3.22
   3   2   4  225.47    3.30
   3   2   4  203.13    2.10
  -3  -2   5    3.39    0.86
  -3  -2   5    1.43    0.73
   3  -2   5    1.77    0.52
   3  -2   5    1.47    0.74
   3  -2  -5    2.15    0.67
  -3   2   5    2.10    0.80
  -3   2   5    1.35    0.77
   3   2   5    1.94    0.89
   3   2   5    1.50    0.48
   3   2  -5    1.65    0.48
  -3  -2   6  148.24    2.71
  -3  -2   6  112.98    2.41
   3  -2   6  119.15    1.90
   3  -2   6  124.03    2.64
   3  -2  -6  113.12    1.98
  -3   2   6  123.28    2.37
  -3   2   6  135.80    2.71
   3   2   6  134.70    2.75
   3   2   6  126.59    1.53
   3   2  -6  131.32    1.70
  -3  -2   7    4.07    0.99
  -3  -2   7    3.97    0.89
   3  -2   7    2.82    0.71
   3  -2   7    2.91    0.92
   3  -2  -7    2.92    0.69
  -3   2   7    3.06    0.84
  -3   2   7    3.85    0.97
   3   2   7    4.66    0.96
   3   2   7    3.75    0.45
   3   2  -7    3.18    0.50
  -3  -2   8  966.50    8.67
  -3  -2   8  782.17    7.56
   3  -2   8  804.71    6.82
   3  -2   8  830.24    7.98
   3  -2  -8  727.60    6.10
  -3   2   8  822.93    7.18
  -3   2   8  862.12    8.36
   3   2   8  864.36    8.42
   3   2   8  824.82    6.02
  -3  -2   9    0.85    1.06
  -3  -2   9    3.96    1.00
   3  -2   9    0.50    0.84
   3  -2   9    2.03    0.99
   3  -2  -9    0.46    0.76
  -3   2   9    0.37    0.86
  -3   2   9    3.98    1.10
   3   2   9    0.19    1.10
   3   2   9    0.75    0.47
  -3  -2  10  279.83    4.54
  -3  -2  10  236.78    4.09
   3  -2  10  241.31    3.67
   3  -2  10  234.24    4.10
   3  -2 -10  223.35    3.14
  -3   2  10  234.12    3.46
  -3   2  10  250.34    4.52
   3   2  10  246.59    4.48
  -3  -2  11   28.81    1.84
  -3  -2  11   24.24    1.61
   3  -2  11   23.56    1.53
   3  -2  11   27.19    1.70
   3  -2 -11   24.13    1.31
  -3   2  11   27.40    1.41
  -3   2  11   27.11    1.89
   3   2  11   27.33    1.94
  -3  -2  12  196.73    4.11
  -3  -2  12  174.76    3.75
   3  -2  12  180.68    3.55
   3  -2  12  175.15    3.75
  -3   2  12  186.90    4.27
   3   2  12  177.62    4.15
  -3  -2  13   19.46    1.86
  -3  -2  13   18.84    1.64
   3  -2  13   20.62    1.65
   3  -2  13   19.18    1.64
  -3   2  13   20.57    1.95
   3   2  13   18.59    1.96
  -3  -2  14  294.62    5.42
  -3  -2  14  258.19    4.85
   3  -2  14  271.84    4.76
   3  -2  14  261.56    4.84
  -3   2  14  289.29    5.69
   3   2  14  271.91    5.48
  -3  -2  15    2.33    1.53
  -3  -2  15    1.12    1.24
   3  -2  15    0.55    1.25
   3  -2  15   -0.71    1.64
  -3   2  15   -0.04    1.47
   3   2  15   -0.06    1.74
  -3  -2  16   45.96    2.57
  -3  -2  16   40.17    2.23
   3  -2  16   46.20    2.32
  -3   2  16   41.84    2.60
   3   2  16   39.04    2.52
  -3  -2  17    6.95    1.72
  -3  -2  17    6.77    1.56
   3  -2  17    6.22    1.37
  -3   2  17    5.02    1.68
   3   2  17    5.90    1.75
  -3  -2  18  239.02    5.59
  -3  -2  18  197.87    4.74
   3  -2  18  210.87    4.87
  -3   2  18  220.18    5.74
   3   2  18  226.96    5.68
  -3  -2  19    8.34    2.07
  -3  -2  19    6.82    1.56
   3  -2  19    7.01    1.59
  -3   2  19    7.64    1.97
   3   2  19    6.84    1.87
  -3  -2  20  243.38    5.95
  -3  -2  20  219.07    5.30
   3  -2  20  233.40    5.34
  -3  -2  21    0.39    2.04
  -3  -2  21    0.19    1.60
  -3   2  21    0.35    1.94
   3   2  21    1.71    1.92
  -3  -2  22    6.29    2.32
   4  -2   0   13.15    1.03
  -4   2   0   14.70    1.17
   4   2   0   12.40    0.87
   4   2   0   12.76    0.89
  -4  -2   1    2.24    0.69
   4  -2   1    0.88    0.80
   4  -2  -1    2.85    0.80
  -4   2   1    2.19    0.79
  -4   2   1    3.91    0.68
  -4   2  -1    2.45    0.93
   4   2   1    0.97    0.63
   4   2   1    2.21    0.64
  -4  -2   2  169.15    2.61
   4  -2   2  176.89    2.91
   4  -2  -2  165.25    2.61
  -4   2   2  198.83    3.11
  -4   2   2  211.73    2.82
  -4   2  -2  203.94    3.20
   4   2   2  206.76    3.13
   4   2   2  183.60    2.33
  -4  -2   3   61.11    1.67
   4  -2   3   67.86    1.23
   4  -2   3   65.02    1.87
   4  -2  -3   61.78    1.61
  -4   2   3   72.93    1.91
  -4   2   3   77.47    1.79
  -4   2  -3   72.91    1.98
   4   2   3   71.49    1.93
   4   2   3   64.50    1.33
  -4  -2   4  159.37    2.75
   4  -2   4  175.49    2.14
   4  -2   4  165.53    2.98
   4  -2  -4  154.31    2.48
  -4   2   4  182.53    2.99
  -4   2   4  188.79    3.00
   4   2   4  186.72    3.14
   4   2   4  159.37    2.06
  -4  -2   5    0.29    0.74
   4  -2   5    0.13    0.74
   4  -2   5    0.36    0.88
   4  -2  -5    0.51    0.78
  -4   2   5    1.02    0.86
  -4   2   5    0.23    0.82
   4   2   5   -0.52    1.09
   4   2   5    0.71    0.62
  -4  -2   6    8.67    1.14
  -4  -2   6    7.31    0.97
   4  -2   6    8.87    0.81
   4  -2   6    8.69    1.02
   4  -2  -6    7.26    0.91
  -4   2   6    8.78    1.03
  -4   2   6    8.78    1.16
   4   2   6   10.40    1.11
   4   2   6    8.94    0.72
  -4  -2   7  111.66    2.64
  -4  -2   7   89.28    2.30
   4  -2   7   95.52    1.92
   4  -2   7   89.61    2.43
   4  -2  -7   84.47    1.94
  -4   2   7   97.74    2.24
  -4   2   7  103.29    2.61
   4   2   7  105.66    2.70
   4   2   7   99.48    1.60
   4   2  -7   95.69    1.36
  -4  -2   8   34.22    1.69
  -4  -2   8   26.24    1.48
   4  -2   8   29.42    1.29
   4  -2   8   27.06    1.64
   4  -2  -8   26.17    1.26
  -4   2   8   32.03    1.43
  -4   2   8   29.30    1.69
   4   2   8   28.75    1.70
   4   2   8   27.81    0.95
  -4  -2   9    0.20    1.03
  -4  -2   9    0.25    1.23
   4  -2   9    0.29    0.81
   4  -2   9    0.71    1.02
   4  -2  -9    0.44    1.06
  -4   2   9    0.67    1.12
  -4   2   9   -0.02    1.42
   4   2   9    0.20    1.16
   4   2   9    0.37    0.78
  -4  -2  10  107.35    3.00
  -4  -2  10   85.99    2.58
   4  -2  10   88.99    2.31
   4  -2  10   87.43    2.65
   4  -2 -10   79.95    2.05
  -4   2  10   90.60    2.23
  -4   2  10   96.28    2.96
   4   2  10   96.35    2.97
  -4  -2  11    2.47    1.25
  -4  -2  11    1.95    1.10
   4  -2  11    2.23    1.06
   4  -2  11    1.59    1.22
   4  -2 -11    1.20    1.03
  -4   2  11    1.59    1.19
   4   2  11    2.05    1.41
  -4  -2  12   11.17    1.57
  -4  -2  12    9.32    1.38
   4  -2  12    9.38    1.30
   4  -2  12   11.51    1.44
  -4   2  12   12.51    1.75
   4   2  12    8.46    1.67
  -4  -2  13   30.81    2.06
  -4  -2  13   29.89    1.91
   4  -2  13   30.22    1.79
   4  -2  13   32.30    1.93
  -4   2  13   35.46    2.36
   4   2  13   30.96    2.22
  -4  -2  14   30.38    2.14
  -4  -2  14   26.05    1.86
   4  -2  14   29.55    1.88
   4  -2  14   29.45    2.00
  -4   2  14   28.83    2.26
   4   2  14   30.53    2.28
  -4  -2  15    4.24    1.48
  -4  -2  15    2.34    1.23
   4  -2  15    2.99    1.24
  -4   2  15    4.18    1.59
   4   2  15    3.55    1.56
  -4  -2  16    0.64    1.43
  -4  -2  16    1.56    1.23
   4  -2  16    0.85    1.16
  -4   2  16    0.49    1.51
   4   2  16    0.93    1.45
  -4  -2  17   31.47    2.37
  -4  -2  17   29.76    2.16
   4  -2  17   31.63    2.19
  -4   2  17   30.23    2.49
   4   2  17   31.02    2.45
  -4  -2  18   21.53    2.19
  -4  -2  18   21.56    1.96
   4  -2  18   18.70    1.91
  -4   2  18   23.71    2.39
   4   2  18   22.23    2.27
  -4  -2  19   25.85    2.40
  -4  -2  19   22.14    2.02
   4  -2  19   24.04    2.02
  -4   2  19   27.65    2.61
   4   2  19   22.94    2.41
  -4  -2  20    2.63    1.81
  -4  -2  20    0.41    1.41
  -4   2  20    2.46    1.90
   4   2  20    2.12    1.81
  -4  -2  21    1.00    2.04
  -4  -2  21   -1.37    1.98
  -4   2  21    2.55    2.03
   4   2  21    0.53    1.81
  -4  -2  22    1.88    1.92
  -4  -2  22    0.65    2.11
   5  -2   0    0.76    0.86
  -5   2   0    2.33    0.95
   5   2   0    1.36    0.71
   5   2   0    1.51    0.70
   5  -2   1   23.90    1.33
   5  -2  -1   22.59    1.27
  -5   2   1   23.71    1.35
  -5   2  -1   25.80    1.42
   5   2   1   23.08    1.08
   5   2  -1   21.40    1.14
   5   2  -1   22.45    1.16
   5  -2   2 1749.38   12.71
   5  -2  -2 1630.24   11.70
  -5   2   2 1915.01   13.56
  -5   2   2 2061.68   13.78
  -5   2  -2 1899.69   13.62
   5   2   2 1630.17   11.05
   5   2  -2 1580.66   11.37
   5   2  -2 1622.01   11.57
  -5  -2   3   28.76    1.34
   5  -2   3   32.49    1.55
   5  -2  -3   30.99    1.37
  -5   2   3   38.14    1.59
  -5   2   3   37.87    1.47
   5   2   3   35.66    1.57
   5   2   3   29.29    1.17
  -5  -2   4  530.35    5.64
   5  -2   4  583.20    4.98
   5  -2   4  560.91    6.10
   5  -2  -4  506.29    5.24
  -5   2   4  620.08    6.22
  -5   2   4  651.20    6.39
   5   2   4  629.87    6.55
   5   2   4  539.31    4.81
  -5  -2   5   10.26    1.08
   5  -2   5    9.13    0.79
   5  -2   5   10.10    1.18
   5  -2  -5   11.50    1.11
  -5   2   5   11.13    1.12
  -5   2   5   13.77    1.23
   5   2   5   12.16    1.22
   5   2   5   11.71    0.92
  -5  -2   6    3.59    0.94
   5  -2   6    3.52    0.78
   5  -2   6    3.97    1.06
   5  -2  -6    2.18    0.92
  -5   2   6    2.52    0.96
  -5   2   6    3.26    1.12
   5   2   6    3.12    1.07
   5   2   6    3.71    0.76
  -5  -2   7   27.15    1.62
  -5  -2   7   21.21    1.42
   5  -2   7   21.18    1.13
   5  -2   7   22.23    1.53
   5  -2  -7   15.05    1.22
  -5   2   7   22.47    1.35
  -5   2   7   23.43    1.58
   5   2   7   22.60    1.59
   5   2   7   24.42    1.04
  -5  -2   8 1639.58   13.24
  -5  -2   8 1305.16   11.08
   5  -2   8 1363.84   10.23
   5  -2   8 1424.71   11.95
   5  -2  -8 1270.75    9.96
  -5   2   8 1482.48   11.24
  -5   2   8 1570.00   12.95
   5   2   8 1486.92   10.21
  -5  -2   9    0.02    1.46
  -5  -2   9    0.98    1.05
   5  -2   9    0.15    0.98
   5  -2   9    2.12    1.16
   5  -2  -9    1.78    1.00
  -5   2   9    0.58    1.17
  -5   2   9    0.68    1.26
   5   2   9    1.19    1.29
   5   2   9    0.34    0.74
  -5  -2  10  778.79    8.60
  -5  -2  10  634.46    7.37
   5  -2  10  648.63    6.65
   5  -2  10  684.31    7.80
   5  -2 -10  602.37    6.28
  -5   2  10  766.80    8.72
   5   2  10  717.70    8.35
  -5  -2  11   30.59    2.00
  -5  -2  11   26.17    1.76
   5  -2  11   27.62    1.68
   5  -2  11   28.92    1.87
   5  -2 -11   25.74    1.55
  -5   2  11   33.00    2.16
   5   2  11   32.72    2.15
  -5  -2  12   69.99    2.79
  -5  -2  12   52.85    2.32
   5  -2  12   58.69    2.19
   5  -2  12   59.99    2.45
   5  -2 -12   53.55    2.01
  -5   2  12   63.33    2.81
   5   2  12   57.47    2.69
  -5  -2  13   32.24    2.21
  -5  -2  13   29.45    1.93
   5  -2  13   33.89    2.02
  -5   2  13   35.86    2.40
   5   2  13   32.50    2.27
  -5  -2  14  304.68    5.77
  -5  -2  14  274.22    5.17
   5  -2  14  285.85    5.28
  -5   2  14  295.66    5.93
   5   2  14  281.45    5.69
  -5  -2  15    9.62    1.82
  -5  -2  15    9.94    1.48
   5  -2  15    9.58    1.49
  -5   2  15   12.69    1.89
   5   2  15    8.72    1.73
  -5  -2  16   61.55    2.97
  -5  -2  16   53.68    2.61
   5  -2  16   62.02    2.69
  -5   2  16   67.08    3.25
   5   2  16   55.43    2.93
  -5  -2  17   26.39    2.31
  -5  -2  17   22.62    2.04
   5  -2  17   23.36    1.91
  -5   2  17   25.83    2.43
   5   2  17   19.48    2.17
  -5  -2  18   71.45    3.44
  -5  -2  18   69.65    3.04
   5  -2  18   67.51    2.97
  -5   2  18   68.80    3.51
   5   2  18   62.14    3.28
  -5  -2  19    5.09    2.00
  -5  -2  19    3.96    1.56
   5  -2  19    3.41    1.58
  -5   2  19    8.56    2.08
   5   2  19    6.30    1.85
  -5  -2  20  277.50    6.57
  -5   2  20  250.59    6.61
   5   2  20  244.60    6.38
  -5  -2  21    6.20    2.11
  -5  -2  21    6.79    1.86
  -5   2  21    5.65    2.21
   5   2  21    7.53    2.12
  -5  -2  22    0.73    2.05
  -5  -2  22    1.95    1.78
   6  -2   0  666.55    6.69
  -6   2   0  786.00    7.54
   6   2   0  647.68    6.10
   6  -2   1    2.39    0.90
   6  -2  -1    3.57    1.02
  -6   2   1    3.99    1.04
   6   2   1    2.14    0.78
   6   2  -1    2.61    0.88
   6   2  -1    1.88    0.85
   6  -2   2    7.11    1.15
   6  -2  -2    6.69    1.09
  -6   2   2    7.32    1.12
  -6   2   2    7.96    1.02
   6   2   2    6.09    0.94
   6   2  -2    5.76    0.99
   6   2  -2    8.36    1.04
   6  -2   3   78.54    2.31
   6  -2  -3   76.47    2.12
  -6   2   3   90.03    2.33
  -6   2   3   95.85    2.31
   6   2   3   88.16    2.38
   6   2   3   77.96    1.86
   6   2  -3   80.04    2.17
   6   2  -3   79.83    2.16
   6  -2   4  240.74    3.09
   6  -2   4  239.07    3.97
   6  -2  -4  211.38    3.43
  -6   2   4  257.33    3.87
  -6   2   4  276.50    4.05
   6   2   4  273.05    4.27
   6   2   4  234.26    3.17
   6   2  -4  214.50    3.58
   6   2  -4  220.05    3.63
  -6  -2   5  132.49    2.85
   6  -2   5  138.01    2.36
   6  -2   5  135.57    3.06
   6  -2  -5  125.20    2.67
  -6   2   5  144.29    2.87
  -6   2   5  157.09    3.16
   6   2   5  158.00    3.32
   6   2   5  130.90    2.31
  -6  -2   6  252.00    4.08
   6  -2   6  278.87    3.56
   6  -2   6  281.77    4.52
   6  -2  -6  244.98    3.76
  -6   2   6  290.55    4.13
  -6   2   6  320.90    4.77
   6   2   6  290.82    4.60
   6   2   6  278.99    3.48
  -6  -2   7   37.44    1.80
   6  -2   7   43.81    1.57
   6  -2   7   45.48    2.05
   6  -2  -7   36.96    1.71
  -6   2   7   46.14    1.81
  -6   2   7   46.38    2.13
   6   2   7   44.94    2.08
   6   2   7   42.67    1.46
  -6  -2   8   15.30    1.52
  -6  -2   8   12.02    1.38
   6  -2   8   12.26    1.17
   6  -2   8   13.13    1.51
   6  -2  -8   11.38    1.33
  -6   2   8   12.73    1.30
  -6   2   8   12.96    1.50
   6   2   8   15.76    1.62
   6   2   8   12.29    1.04
  -6  -2   9   88.38    2.89
  -6  -2   9   77.86    2.58
   6  -2   9   73.96    2.12
   6  -2   9   73.88    2.59
   6  -2  -9   70.50    2.19
  -6   2   9   81.15    2.26
  -6   2   9   87.19    2.89
   6   2   9   85.30    2.88
  -6  -2  10  260.61    4.91
  -6  -2  10  226.82    4.36
   6  -2  10  245.25    3.97
   6  -2  10  254.74    4.67
   6  -2 -10  219.67    3.82
  -6   2  10  271.92    5.09
   6   2  10  255.41    4.92
  -6  -2  11   17.23    1.92
  -6  -2  11   15.77    1.61
   6  -2  11   14.48    1.43
   6  -2  11   14.17    1.64
   6  -2 -11    9.91    1.39
  -6   2  11   15.67    1.83
   6   2  11   14.96    1.83
  -6  -2  12   38.28    2.33
  -6  -2  12   30.97    1.98
   6  -2  12   34.66    2.09
   6  -2 -12   31.51    1.77
  -6   2  12   36.07    2.37
   6   2  12   34.40    2.31
  -6  -2  13    2.99    1.41
  -6  -2  13    3.31    1.38
   6  -2  13    2.39    1.21
  -6   2  13    1.89    1.51
   6   2  13    1.27    1.46
  -6  -2  14   44.56    2.54
  -6  -2  14   39.63    2.23
   6  -2  14   42.00    2.33
  -6   2  14   43.68    2.63
   6   2  14   45.52    2.62
  -6  -2  15    1.39    1.48
  -6  -2  15    1.34    1.24
   6  -2  15    0.36    1.32
  -6   2  15    1.96    1.56
   6   2  15   -0.42    1.90
  -6  -2  16  136.10    4.29
  -6  -2  16  115.26    3.67
   6  -2  16  122.44    3.74
  -6   2  16  133.05    4.46
   6   2  16  115.70    4.06
  -6  -2  17    3.86    1.71
  -6  -2  17    2.78    1.41
   6  -2  17    3.16    1.48
  -6   2  17    3.11    1.80
   6   2  17    2.56    1.69
  -6  -2  18   44.26    2.91
  -6  -2  18   39.60    2.51
   6  -2  18   36.02    2.31
  -6   2  18   45.63    3.09
   6   2  18   33.85    2.67
  -6  -2  19    5.22    2.09
  -6  -2  19    1.97    1.61
  -6   2  19    5.54    2.02
   6   2  19    4.52    1.87
  -6  -2  20   49.94    3.35
  -6  -2  20   42.68    2.70
  -6   2  20   45.40    3.33
   6   2  20   45.45    3.21
  -6  -2  21   -1.15    2.46
  -6  -2  21   -2.49    2.43
   7  -2   0   -0.12    1.31
   7   2   0    0.95    0.99
   7  -2   1    1.35    0.94
   7  -2  -1    0.54    1.04
   7   2   1    0.61    0.85
   7   2  -1    0.21    0.96
   7  -2   2   80.56    2.44
   7  -2  -2   74.49    2.28
  -7   2   2   84.54    2.39
   7   2   2   70.76    1.96
   7   2  -2   72.84    2.17
   7   2  -2   76.54    2.20
   7  -2   3    6.08    1.25
   7  -2  -3    7.09    1.19
  -7   2   3    7.84    1.16
  -7   2   3    9.80    1.19
   7   2   3    6.89    1.06
   7   2  -3    6.07    1.11
   7   2  -3    6.28    1.12
   7  -2   4  183.46    2.91
   7  -2   4  168.05    3.50
   7  -2  -4  152.40    3.14
  -7   2   4  172.77    3.28
  -7   2   4  198.27    3.61
   7   2   4  189.00    3.74
   7   2   4  166.01    2.89
   7   2  -4  157.23    3.24
   7   2  -4  161.45    3.27
   7  -2   5  134.73    2.52
   7  -2   5  134.62    3.23
   7  -2  -5  119.27    2.87
  -7   2   5  138.61    2.96
  -7   2   5  153.23    3.28
   7   2   5  147.27    3.39
   7   2   5  127.69    2.57
   7   2  -5  125.13    2.99
   7   2  -5  116.47    2.90
   7  -2   6   82.16    2.07
   7  -2   6   84.18    2.68
   7  -2  -6   72.17    2.29
  -7   2   6   83.75    2.37
  -7   2   6   93.50    2.72
   7   2   6   88.12    2.76
   7   2   6   80.51    2.12
   7   2  -6   74.89    2.46
   7   2  -6   75.64    2.49
   7  -2   7    0.53    0.89
   7  -2   7    1.28    1.21
   7  -2  -7    0.88    1.08
  -7   2   7    1.60    1.17
  -7   2   7    0.89    1.21
   7   2   7    1.17    1.28
   7   2   7    0.66    1.01
   7   2  -7    1.58    1.17
   7   2  -7    0.34    1.23
  -7  -2   8  179.80    3.78
   7  -2   8  189.67    3.34
   7  -2   8  190.09    4.03
   7  -2  -8  167.51    3.45
  -7   2   8  195.44    3.47
  -7   2   8  219.76    4.39
   7   2   8  200.80    4.24
   7   2   8  195.34    3.16
   7   2  -8  170.48    3.72
   7   2  -8  176.24    3.78
  -7  -2   9   14.24    1.65
  -7  -2   9    9.76    1.44
   7  -2   9   10.92    1.32
   7  -2   9    9.24    1.51
   7  -2  -9    7.04    1.40
  -7   2   9   11.84    1.66
   7   2   9    9.76    1.62
  -7  -2  10  103.59    3.40
  -7  -2  10   79.53    2.79
   7  -2  10   85.46    2.99
   7  -2 -10   80.92    2.62
  -7   2  10   89.31    3.15
   7   2  10   91.58    3.19
  -7  -2  11   -0.53    1.78
  -7  -2  11    1.40    1.24
   7  -2  11    1.09    1.28
   7  -2 -11    0.44    1.27
  -7   2  11    1.43    1.62
   7   2  11   -0.36    1.84
  -7  -2  12    9.83    1.76
  -7  -2  12    5.32    1.35
   7  -2  12    8.70    1.61
   7  -2 -12    5.95    1.26
  -7   2  12    6.58    1.65
   7   2  12    5.03    1.57
  -7  -2  13   10.27    1.82
  -7  -2  13    7.08    1.43
   7  -2  13    8.10    1.63
   7  -2 -13    6.22    1.37
  -7   2  13   10.08    1.75
   7   2  13    7.52    1.72
  -7  -2  14   72.60    3.20
  -7  -2  14   55.79    2.62
   7  -2  14   62.75    2.70
  -7   2  14   69.07    3.19
   7   2  14   62.07    3.00
  -7  -2  15   36.97    2.56
  -7  -2  15   32.19    2.20
   7  -2  15   35.24    2.31
  -7   2  15   38.83    2.68
   7   2  15   35.04    2.52
  -7  -2  16   12.61    1.99
  -7  -2  16    9.60    1.63
   7  -2  16    8.36    1.57
  -7   2  16   13.04    2.19
   7   2  16   10.21    1.94
  -7  -2  17   -1.64    2.05
  -7  -2  17   -1.36    1.78
   7  -2  17   -0.04    1.81
  -7   2  17   -0.80    2.04
   7   2  17   -0.02    2.18
  -7  -2  18   42.01    2.89
  -7  -2  18   42.08    2.67
   7  -2  18   41.73    2.61
  -7   2  18   45.22    3.14
   7   2  18   47.18    3.15
  -7  -2  19    3.77    2.05
  -7  -2  19    2.92    1.59
  -7   2  19    4.01    2.01
   7   2  19    2.78    1.87
  -7  -2  20   25.88    2.70
  -7  -2  20   25.57    2.41
  -7   2  20   25.43    2.85
   7   2  20   28.55    2.78
   7   2 -20   26.23    2.50
   7   2 -20   27.48    2.81
   7   2 -21    0.03    3.91
   7   2 -21    2.52    2.13
   8  -2   0 1078.09    9.95
   8   2   0 1034.68    9.15
   8  -2   1    0.18    1.57
   8  -2  -1    0.44    1.20
   8   2   1    0.28    1.43
   8   2  -1    0.98    1.04
   8  -2   2  356.86    5.27
   8  -2  -2  344.73    5.06
   8   2   2  354.86    4.70
   8   2  -2  342.22    4.87
   8  -2   3   21.55    1.70
   8  -2  -3   19.50    1.61
   8   2   3   23.34    1.53
   8   2  -3   20.33    1.54
   8  -2   4  282.23    3.95
   8  -2   4  258.88    4.57
   8  -2  -4  237.43    4.18
  -8   2   4  315.38    4.82
   8   2   4  298.72    4.99
   8   2   4  257.09    3.92
   8   2  -4  248.62    4.30
   8   2  -4  245.20    4.26
   8  -2   5   22.29    1.37
   8  -2   5   23.52    1.82
   8  -2  -5   24.17    1.72
  -8   2   5   26.20    1.74
   8   2   5   26.27    1.85
   8   2   5   23.21    1.51
   8   2  -5   25.71    1.76
   8   2  -5   21.38    1.67
   8  -2   6 1234.16   10.02
   8  -2   6 1181.69   11.15
   8  -2  -6 1042.05    9.76
  -8   2   6 1184.64   10.20
  -8   2   6 1394.43   12.31
   8   2   6 1298.72   11.98
   8   2   6 1245.91   10.13
   8   2  -6 1123.42   10.57
   8   2  -6 1112.88   10.49
   8  -2   7    4.09    1.21
   8  -2   7    3.47    1.42
   8  -2  -7    4.69    1.34
  -8   2   7    5.42    1.33
  -8   2   7    4.82    1.40
   8   2   7    4.51    1.43
   8   2   7    5.74    1.22
   8   2  -7    4.87    1.39
   8   2  -7    5.75    1.44
   8  -2   8   51.25    1.95
   8  -2   8   51.64    2.42
   8  -2  -8   49.03    2.17
  -8   2   8   55.56    2.12
  -8   2   8   61.88    2.60
   8   2   8   54.85    2.46
   8   2   8   53.62    1.99
   8   2  -8   50.75    2.35
   8   2  -8   49.04    2.33
   8  -2   9   86.24    3.01
   8  -2  -9   83.27    2.77
  -8   2   9  105.33    3.37
   8   2   9   93.98    3.21
   8   2  -9   76.44    2.80
   8   2  -9   84.76    2.95
   8  -2  10  174.32    4.17
   8  -2 -10  145.13    3.49
  -8   2  10  201.92    4.67
   8   2  10  168.51    4.25
   8   2 -10  155.34    3.93
   8   2 -10  155.96    3.95
  -8  -2  11    7.65    1.60
   8  -2  11    9.08    1.54
   8  -2 -11    7.93    1.55
  -8   2  11    6.53    1.65
   8   2  11    6.99    1.68
   8   2 -11    7.20    1.53
   8   2 -11    7.01    1.58
  -8  -2  12  428.98    7.19
   8  -2  12  396.61    6.48
   8  -2 -12  338.19    5.48
  -8   2  12  411.82    7.06
   8   2  12  395.09    6.81
   8   2 -12  360.47    6.18
   8   2 -12  344.77    6.06
  -8  -2  13    3.73    1.60
   8  -2  13    4.68    1.56
   8  -2 -13    1.36    1.23
  -8   2  13    1.79    1.56
   8   2  13    3.74    1.57
   8   2 -13    1.86    1.49
   8   2 -13    1.53    1.47
  -8  -2  14   -0.77    1.94
   8  -2  14   -1.05    1.71
  -8   2  14   -1.05    1.96
   8   2  14    0.27    1.98
   8   2 -14    0.04    2.76
   8   2 -14    0.04    2.00
  -8  -2  15    4.90    1.95
   8  -2  15    4.15    1.54
  -8   2  15    6.82    1.85
   8   2  15    5.00    1.77
   8   2 -15    4.78    1.60
   8   2 -15    4.05    1.72
  -8  -2  16  367.85    7.34
   8  -2  16  327.99    6.29
  -8   2  16  356.71    7.33
   8   2  16  331.59    6.91
   8   2 -16  289.96    6.06
   8   2 -16  297.42    6.18
  -8  -2  17   16.74    2.27
   8  -2  17   15.60    1.97
  -8   2  17   18.85    2.40
   8   2  17   12.27    2.10
   8   2 -17   15.80    2.12
   8   2 -17   13.12    2.17
  -8  -2  18   97.38    4.15
  -8   2  18   93.96    4.20
   8   2  18   96.01    4.08
   8   2 -18   75.39    3.45
   8   2 -18   77.98    3.57
  -8  -2  19   20.82    2.56
  -8   2  19   21.94    2.68
   8   2  19   20.44    2.51
   8   2 -19   15.13    2.29
   8   2 -19   19.89    2.50
  -8  -2  20   17.84    2.70
   8   2 -20   12.96    2.30
   8   2 -20   15.29    2.50
   9  -2   0    1.79    1.40
   9   2   0    1.58    1.16
   9  -2   1    5.93    1.48
   9  -2  -1    7.17    1.35
   9   2   1    6.39    1.30
   9   2  -1    7.71    1.37
   9  -2   2  199.36    4.15
   9  -2  -2  189.10    3.97
   9   2   2  208.30    3.82
   9   2  -2  192.90    3.85
   9  -2   3   26.32    1.82
   9  -2  -3   29.57    1.96
   9   2   3   27.49    1.69
   9   2  -3   26.55    1.79
   9  -2   4   19.08    1.83
   9  -2  -4   17.56    1.71
   9   2   4   19.64    1.82
   9   2   4   19.08    1.62
   9   2  -4   16.90    1.65
   9  -2   5   33.67    1.64
   9  -2   5   31.62    2.09
   9  -2  -5   33.25    2.03
   9   2   5   35.10    2.15
   9   2   5   31.10    1.80
   9   2  -5   29.97    1.97
   9  -2   6  115.75    2.78
   9  -2   6  110.30    3.32
   9  -2  -6  106.17    3.11
  -9   2   6  132.36    3.49
   9   2   6  120.35    3.51
   9   2   6  112.21    2.86
   9   2  -6  107.18    3.19
   9   2  -6  109.03    3.20
   9  -2   7   -0.64    1.77
   9  -2  -7    0.36    1.42
  -9   2   7   -1.39    1.69
   9   2   7   -0.01    1.73
   9   2   7    1.04    1.33
   9   2  -7    0.21    1.19
   9   2  -7    2.15    1.23
   9  -2   8   32.58    2.12
   9  -2  -8   29.02    1.94
  -9   2   8   33.07    2.20
   9   2   8   28.06    2.07
   9   2   8   31.36    1.82
   9   2  -8   25.11    2.00
   9   2  -8   28.39    2.06
   9  -2   9   28.09    2.04
   9  -2  -9   27.87    1.98
  -9   2   9   35.03    2.29
   9   2   9   30.01    2.20
   9   2  -9   26.97    2.04
   9   2  -9   25.45    2.03
   9  -2  10   25.70    2.08
   9  -2 -10   23.00    1.92
  -9   2  10   24.98    2.08
   9   2  10   26.58    2.12
   9   2 -10   23.37    1.94
   9   2 -10   23.11    1.94
   9  -2  11    4.86    1.42
   9  -2 -11    3.58    1.37
  -9   2  11    4.88    1.72
   9   2  11    7.34    1.63
   9   2 -11    5.08    1.45
   9   2 -11    4.94    1.47
   9  -2  12   34.14    2.23
   9  -2 -12   25.84    1.95
  -9   2  12   36.96    2.59
   9   2  12   35.48    2.45
   9   2 -12   32.15    2.24
   9   2 -12   28.77    2.19
  -9  -2  13    4.96    1.60
   9  -2  13    4.38    1.47
   9  -2 -13    3.79    1.42
  -9   2  13    6.71    1.77
   9   2  13    7.27    1.71
   9   2 -13    4.59    1.52
   9   2 -13    4.34    1.60
  -9  -2  14   24.44    2.33
   9  -2  14   23.05    2.15
  -9   2  14   29.03    2.51
   9   2  14   24.41    2.31
   9   2 -14   22.72    2.11
   9   2 -14   22.71    2.14
  -9  -2  15   22.14    2.45
   9  -2  15   20.84    2.08
  -9   2  15   21.26    2.36
   9   2  15   17.15    2.18
   9   2 -15   19.03    2.08
   9   2 -15   16.97    2.08
  -9  -2  16   41.55    2.97
   9  -2  16   41.66    2.61
  -9   2  16   46.35    3.18
   9   2  16   39.08    2.79
   9   2 -16   34.75    2.51
   9   2 -16   34.07    2.54
  -9  -2  17   33.93    2.87
   9  -2  17   33.04    2.39
  -9   2  17   33.85    2.88
   9   2  17   31.43    2.74
   9   2 -17   29.22    2.57
   9   2 -17   28.78    2.49
  -9  -2  18    1.28    1.90
  -9   2  18    0.77    1.97
   9   2  18    1.52    2.00
   9   2 -18    1.39    1.83
   9   2 -18    2.82    1.97
  -9  -2  19    2.41    2.09
   9   2  19    0.63    1.92
   9   2 -19    1.72    1.78
   9   2 -19    0.65    2.51
  10  -2   0  491.44    6.83
  10   2   0  482.95    6.38
  10  -2   1   20.98    1.94
  10  -2  -1   18.91    1.89
  10   2   1   18.71    1.69
  10   2  -1   18.43    1.71
  10  -2   2  265.98    5.01
  10  -2  -2  257.90    4.88
  10   2   2  259.64    4.55
  10   2  -2  257.83    4.69
  10  -2   3    7.37    1.67
  10  -2  -3    4.37    1.59
  10   2   3    6.17    1.54
  10   2  -3    9.74    1.57
  10  -2   4  257.90    5.03
  10  -2  -4  247.68    4.79
  10   2   4  301.29    5.54
  10   2   4  253.39    4.44
  10   2  -4  248.38    4.75
  10  -2   5   34.98    1.80
  10  -2   5   33.85    2.25
  10  -2  -5   31.71    2.14
  10   2   5   38.90    2.32
  10   2   5   31.15    1.97
  10   2  -5   34.49    2.16
  10  -2   6  531.66    7.47
  10  -2  -6  463.60    6.66
  10   2   6  564.56    7.87
  10   2   6  528.70    6.58
  10   2  -6  483.78    6.93
  10  -2   7   41.92    2.38
  10  -2  -7   37.45    2.23
 -10   2   7   51.06    2.53
  10   2   7   46.92    2.52
  10   2   7   47.26    2.19
  10   2  -7   39.72    2.33
  10  -2   8    4.54    1.45
  10  -2  -8    4.91    1.44
 -10   2   8    5.47    1.52
  10   2   8    4.29    1.47
  10   2  -8    1.95    1.36
  10   2  -8    2.76    1.23
  10  -2   9    6.07    1.50
  10  -2  -9    5.21    1.46
 -10   2   9    6.69    1.61
  10   2   9    5.23    1.54
  10   2  -9    4.98    1.46
  10   2  -9    6.19    1.50
  10  -2  10  162.35    4.29
  10  -2 -10  139.87    3.79
 -10   2  10  183.69    4.75
  10   2  10  164.38    4.48
  10   2 -10  150.13    4.12
  10   2 -10  140.37    3.99
  10  -2  11   29.06    2.17
  10  -2 -11   22.92    1.97
 -10   2  11   31.13    2.40
  10   2  11   28.01    2.29
  10   2 -11   21.23    2.02
  10   2 -11   28.88    2.21
  10  -2  12  269.59    5.69
  10  -2 -12  237.09    5.06
 -10   2  12  300.33    6.34
  10   2  12  273.50    5.97
  10   2 -12  227.64    5.24
  10   2 -12  231.57    5.30
  10  -2  13    2.11    1.54
  10  -2 -13    0.91    1.59
 -10   2  13    3.38    1.71
  10   2  13    0.82    1.61
  10   2 -13    1.89    1.48
  10   2 -13    0.77    1.47
  10  -2  14    5.43    1.56
  10  -2 -14    3.01    1.65
 -10   2  14    4.16    1.90
  10   2  14    4.35    1.75
  10   2 -14    2.96    1.59
  10   2 -14    3.57    1.73
 -10  -2  15    1.81    1.65
  10  -2  15    1.18    1.66
 -10   2  15    0.18    1.74
  10   2  15    1.73    1.74
  10   2 -15    0.52    3.22
  10   2 -15    0.75    1.63
 -10  -2  16  231.51    6.17
  10  -2  16  218.01    5.45
 -10   2  16  238.37    6.35
  10   2  16  228.72    6.08
  10   2 -16  192.46    5.25
 -10  -2  17    0.14    2.32
  10  -2  17    2.05    1.69
 -10   2  17    1.16    1.93
  10   2  17    2.03    1.90
  10   2 -17    1.11    1.72
  10   2 -17    0.70    1.72
 -10  -2  18   80.66    4.12
  10   2  18   72.56    3.85
  10   2 -18   66.14    3.48
  10   2 -18   63.80    3.48
  11  -2   0    1.76    1.56
  11   2   0   -0.86    1.74
  11  -2   1    1.24    1.54
  11  -2  -1    0.88    1.53
  11   2   1   -0.55    1.74
  11   2  -1    0.41    1.38
  11  -2   2  335.26    5.90
  11  -2  -2  318.05    5.68
  11   2   2  337.39    5.45
  11   2  -2  321.50    5.50
  11  -2   3    1.39    1.52
  11  -2  -3    3.26    1.58
  11   2   3    1.68    1.44
  11   2  -3    2.81    1.45
  11  -2   4  387.89    6.44
  11  -2  -4  376.91    6.19
  11   2   4  455.80    7.16
  11   2   4  383.97    5.82
  11   2  -4  380.88    6.17
  11  -2   5   72.60    2.99
  11  -2  -5   64.47    2.78
  11   2   5   74.01    3.05
  11   2   5   71.13    2.69
  11   2  -5   63.02    2.74
  11  -2   6   36.76    2.35
  11  -2  -6   33.84    2.21
  11   2   6   42.62    2.47
  11   2   6   41.04    2.23
  11   2  -6   34.04    2.24
  11  -2   7   16.82    1.87
  11  -2  -7   14.81    1.80
  11   2   7   18.71    1.96
  11   2   7   19.20    1.81
  11   2  -7   13.59    1.75
  11  -2   8  156.29    4.26
  11  -2  -8  139.30    3.89
  11   2   8  170.94    4.54
  11   2  -8  142.33    4.04
  11  -2   9   43.17    2.59
  11  -2  -9   34.28    2.35
 -11   2   9   45.87    2.65
  11   2   9   43.52    2.62
  11   2  -9   36.13    2.35
  11  -2  10    7.43    1.62
  11  -2 -10    6.57    1.62
 -11   2  10   10.11    1.84
  11   2  10    7.97    1.75
  11   2 -10    8.59    1.69
  11  -2  11    2.15    1.44
  11  -2 -11   -2.36    1.75
 -11   2  11    0.77    1.56
  11   2  11    1.02    1.59
  11   2 -11   -0.93    1.94
  11  -2  12   79.19    3.33
  11  -2 -12   63.79    2.92
 -11   2  12   87.92    3.76
  11   2  12   77.03    3.54
  11   2 -12   73.63    3.27
  11   2 -12   72.94    3.27
  11  -2  13   12.92    1.87
  11  -2 -13   12.96    1.90
 -11   2  13   16.48    2.24
  11   2  13   11.67    2.03
  11   2 -13   12.18    1.91
  11   2 -13   15.40    2.02
  11  -2  14  215.99    5.41
  11  -2 -14  188.06    4.84
 -11   2  14  230.28    6.02
  11   2  14  213.67    5.72
  11   2 -14  181.60    5.06
  11   2 -14  186.14    5.15
  11  -2  15   19.44    2.26
 -11   2  15   20.59    2.52
  11   2  15   20.63    2.42
  11   2 -15   13.71    2.21
  11   2 -15   16.11    2.31
  11  -2  16    1.50    1.69
 -11   2  16    1.44    2.00
  11   2  16    0.13    2.68
  11   2 -16    0.37    1.71
  11   2 -16    2.02    1.79
  11   2  17    5.43    2.10
  11   2 -17    5.22    1.93
  11   2 -17    3.79    1.92
  12  -2   0   18.35    1.96
  12   2   0   15.88    1.77
  12  -2   1   -0.59    1.97
  12  -2  -1    3.00    1.54
  12   2   1    2.75    1.41
  12   2  -1    1.40    1.38
  12  -2   2    7.93    1.69
  12  -2  -2    8.07    1.71
  12   2   2    8.69    1.58
  12   2  -2    8.56    1.66
  12  -2   3    4.21    1.56
  12  -2  -3    4.45    1.60
  12   2   3    6.22    1.45
  12   2  -3    4.16    1.49
  12  -2   4    1.27    1.49
  12  -2  -4    0.67    1.51
  12   2   4    3.04    1.54
  12   2   4    1.95    1.42
  12   2  -4    2.36    1.59
  12  -2   5   -0.42    1.95
  12  -2  -5   -1.16    1.98
  12   2   5    1.31    1.46
  12   2   5    3.71    1.53
  12   2  -5    0.58    1.44
  12  -2   6    1.36    1.44
  12  -2  -6    2.56    1.54
  12   2   6    1.32    1.58
  12   2   6    1.61    1.56
  12   2  -6    1.09    1.45
  12  -2   7   51.27    2.74
  12  -2  -7   44.77    2.64
  12   2   7   57.75    2.94
  12   2  -7   48.80    2.66
  12  -2   8    1.43    1.51
  12  -2  -8    2.06    1.54
  12   2   8    3.22    1.62
  12   2  -8    2.08    1.52
  12  -2   9    1.92    1.51
  12  -2  -9   -0.76    1.98
  12   2   9    0.21    1.98
  12   2  -9   -0.56    1.99
  12  -2  10   28.63    2.31
  12  -2 -10   27.14    2.25
  12   2  10   24.77    2.33
  12   2 -10   21.20    2.13
  12  -2  11   22.64    2.26
  12  -2 -11   18.61    2.05
 -12   2  11   26.98    2.38
  12   2  11   23.69    2.43
  12   2 -11   20.85    2.20
  12  -2  12    4.40    1.61
  12  -2 -12    2.17    1.61
 -12   2  12    2.42    1.82
  12   2  12    0.72    1.63
  12   2 -12    0.74    1.60
  12  -2  13    3.35    1.62
  12  -2 -13    0.85    1.75
 -12   2  13    4.97    1.91
  12   2  13    3.60    1.92
  12   2 -13    6.21    1.79
  12  -2  14   36.25    2.75
  12  -2 -14   29.50    2.46
 -12   2  14   37.70    2.98
  12   2  14   30.10    2.73
  12   2 -14   31.07    2.72
  12  -2  15   17.24    2.27
 -12   2  15   14.18    2.50
  12   2  15   13.35    2.34
  12   2 -15   12.01    2.16
  12   2  16   40.93    3.30
  13  -2   0   -0.65    1.98
  13   2   0    3.36    1.51
  13  -2   1   39.78    2.57
  13  -2  -1   36.05    2.49
  13   2   1   40.80    2.43
  13   2  -1   34.40    2.43
  13  -2   2  270.28    5.76
  13  -2  -2  254.26    5.57
  13   2   2  262.36    5.31
  13   2  -2  265.66    5.50
  13  -2   3    2.15    1.59
  13  -2  -3    2.91    1.61
  13   2   3    3.79    1.48
  13   2  -3    2.37    1.55
  13  -2   4  400.10    7.08
  13  -2  -4  396.91    6.98
  13   2   4  471.45    7.94
  13   2   4  411.08    6.68
  13   2  -4  383.06    6.76
  13  -2   5    0.34    1.52
  13  -2  -5    0.60    1.60
  13   2   5   -1.88    2.01
  13   2   5    1.50    1.61
  13   2  -5   -0.29    2.01
  13  -2   6  108.81    3.85
  13  -2  -6   90.72    3.54
  13   2   6  112.30    4.00
  13   2   6  105.01    3.54
  13   2  -6   90.31    3.50
  13  -2   7   17.47    2.18
  13  -2  -7   13.67    1.98
  13   2   7   14.82    2.02
  13   2  -7   14.55    1.96
  13  -2   8  263.42    5.93
  13  -2  -8  234.95    5.48
  13   2   8  279.81    6.25
  13   2  -8  239.15    5.60
  13  -2   9    5.75    1.71
  13  -2  -9    4.82    1.72
  13   2   9    7.05    1.84
  13   2  -9    3.12    1.68
  13  -2  10   41.92    2.81
  13  -2 -10   32.54    2.51
  13   2  10   43.83    2.88
  13   2 -10   34.08    2.57
  13  -2  11    3.90    1.83
  13  -2 -11    0.38    1.70
  13   2  11    0.80    1.75
  13   2 -11    0.49    1.60
  13  -2  12  104.88    4.09
  13  -2 -12   86.81    3.69
  13   2  12   99.07    4.10
  13   2 -12   86.42    3.80
  13  -2  13    1.93    1.82
  13  -2 -13    0.71    1.90
  13   2  13    2.03    2.06
  13   2 -13    1.37    1.80
  13  -2  14  397.33    7.84
  13  -2 -14  359.63    7.26
  13   2 -14  358.98    7.58
  13  -2  15   13.85    2.29
  14  -2   0    3.11    1.84
  14   2   0    4.68    1.86
  14  -2   1   -0.26    2.16
  14  -2  -1   -0.35    2.09
  14   2   1   -1.17    2.05
  14   2  -1    0.93    1.55
  14  -2   2   14.60    2.03
  14  -2  -2   10.40    1.94
  14   2   2    9.47    1.78
  14   2  -2   12.27    1.90
  14  -2   3   18.34    2.16
  14  -2  -3   15.26    2.07
  14   2   3   18.31    2.02
  14   2  -3   16.91    2.07
  14  -2   4   57.88    3.08
  14  -2  -4   51.04    2.91
  14   2   4   70.88    3.43
  14   2   4   67.43    3.04
  14   2  -4   53.94    2.94
  14  -2   5   11.76    1.96
  14  -2  -5    9.51    1.94
  14   2   5   11.39    2.09
  14   2   5   13.51    2.05
  14   2  -5    9.76    1.93
  14  -2   6   68.95    3.31
  14  -2  -6   67.09    3.29
  14   2   6   78.96    3.61
  14   2  -6   59.40    3.10
  14  -2   7    9.20    1.92
  14  -2  -7    4.49    1.83
  14   2   7    8.81    2.04
  14   2  -7    6.87    1.86
  14  -2   8    2.93    1.68
  14  -2  -8    3.51    1.74
  14   2   8    3.35    1.69
  14   2  -8    3.88    1.76
  14  -2   9   25.12    2.49
  14  -2  -9   25.03    2.44
  14   2   9   20.04    2.31
  14   2  -9   19.60    2.27
  14  -2  10    9.85    1.97
  14  -2 -10    9.90    1.99
  14   2  10   13.69    2.29
  14   2 -10   10.89    2.09
  14  -2  11   16.92    2.35
  14  -2 -11    8.97    2.21
  14   2  11   13.85    2.41
  14   2 -11   13.13    2.29
  14  -2  12   53.49    3.18
  14  -2 -12   47.69    3.22
  14   2  12   49.45    3.33
  14   2 -12   41.46    3.03
  14  -2  13    3.76    2.02
  14  -2 -13    1.47    2.12
  14   2  13    0.96    2.89
  15  -2   0    1.04    1.72
  15   2   0   -0.46    2.14
  15  -2   1    1.55    1.72
  15  -2  -1    0.74    1.69
  15   2   1   -0.75    2.05
  15   2  -1   -2.11    2.41
  15  -2   2  152.52    4.78
  15  -2  -2  147.90    4.76
  15   2   2  155.51    4.62
  15   2  -2  148.97    4.60
  15  -2   3    6.15    1.88
  15  -2  -3    7.52    1.95
  15   2   3    7.25    1.94
  15   2   3    8.76    2.00
  15   2  -3    6.10    1.83
  15  -2   4   81.12    3.66
  15  -2  -4   77.74    3.57
  15   2   4   91.00    3.96
  15   2   4   76.84    3.45
  15   2  -4   76.45    3.49
  15  -2   5    8.25    1.96
  15  -2  -5    4.57    1.82
  15   2   5    2.96    1.75
  15   2   5    9.39    1.95
  15   2  -5    3.59    1.83
  15  -2   6    3.14    1.91
  15  -2  -6    0.32    1.73
  15   2   6    0.26    1.70
  15   2  -6    1.18    1.76
  15  -2   7    5.34    1.85
  15  -2  -7    4.37    1.90
  15   2   7    4.46    1.88
  15   2  -7    2.58    1.88
  15  -2   8  119.99    4.44
  15  -2  -8  108.35    4.24
  15   2   8  123.27    4.60
  15   2  -8  100.85    4.11
  15  -2   9    2.24    1.84
  15  -2  -9    1.03    1.98
  15   2   9   -1.09    2.35
  15   2  -9    0.19    1.80
  15  -2  10   26.16    2.60
  15  -2 -10   21.74    2.56
  15   2  10   24.96    2.68
  15  -2  11   23.25    2.53
  15  -2 -11   24.11    2.61
  16  -2   0   27.21    2.59
  16   2   0   19.72    2.31
  16  -2   1   -1.67    2.32
  16  -2  -1    0.62    1.77
  16   2   1    0.48    1.68
  16   2  -1    0.80    1.89
  16  -2   2    3.16    1.84
  16  -2  -2    0.95    1.83
  16   2   2    1.06    1.91
  16   2  -2    0.64    2.73
  16  -2   3   -3.64    2.25
  16  -2  -3   -1.49    2.51
  16   2   3    0.75    1.87
  16   2   3    1.77    1.94
  16   2  -3    0.89    1.85
  16  -2   4   94.65    4.08
  16  -2  -4   87.06    3.96
  16   2   4  113.26    4.51
  16   2   4   97.90    3.93
  16   2  -4   82.22    3.81
  16  -2   5   31.32    2.79
  16  -2  -5   30.39    2.89
  16   2   5   36.82    2.95
  16   2  -5   27.77    2.69
  16  -2   6  100.93    4.23
  16  -2  -6   91.54    4.09
  16   2   6  120.75    4.70
  16   2  -6   96.59    4.14
  16  -2   7    0.68    1.83
  16   2   7   -0.56    2.48
  16  -2   8    2.61    2.03
  17   2   0   -2.31    2.70
  17   2   1    0.31    2.62
  17   2  -1    0.69    2.10
  17   2   2   15.41    2.41
  17   2  -2   11.78    2.26
  17   2   3    8.53    2.38
  17   2   4    4.35    2.22
   0  -3   0    1.60    0.61
   0   3   0    1.17    0.74
   0   3   0    1.46    0.54
   0  -3   1    0.76    0.64
   0  -3  -1    0.39    0.54
   0   3   1    0.35    0.71
   0   3   1    0.21    0.59
   0   3  -1    0.44    0.88
   0   3  -1    0.38    0.45
   0  -3   2    0.05    0.76
   0  -3  -2    0.26    0.53
   0   3   2    0.20    0.85
   0   3   2   -0.33    0.74
   0   3  -2    0.52    0.73
   0  -3   3    0.11    0.70
   0  -3  -3    0.11    0.44
   0   3   3    0.45    0.63
   0   3   3   -0.06    0.83
   0   3  -3    0.23    0.81
   0  -3   4    0.44    0.73
   0  -3  -4    0.22    0.51
   0   3   4   -0.07    0.94
   0   3  -4    0.56    0.79
   0  -3   5    0.17    0.77
   0  -3  -5    0.14    0.37
   0   3   5    1.17    0.86
   0   3  -5    0.20    0.77
   0  -3   6    0.56    0.59
   0  -3   6    0.32    1.04
   0   3   6    0.21    1.15
   0   3  -6    1.56    0.78
   0  -3   7   -1.19    0.78
   0  -3   7    0.83    0.87
   0   3   7   -0.47    1.08
   0   3  -7   -0.26    0.95
   0  -3   8    0.13    0.93
   0  -3   8   -0.25    1.15
   0   3   8    2.54    1.09
   0   3  -8    0.52    0.85
   0  -3   9    0.46    0.85
   0  -3   9   -1.03    1.20
   0   3   9   -1.14    1.28
   0   3  -9    1.20    0.86
   0  -3  10   -1.59    1.12
   0  -3  10    1.00    1.06
   0   3  10   -0.84    1.50
   0  -3  11    1.81    1.03
   0  -3  11   -0.90    1.35
   0   3  11    0.47    1.64
   0  -3  12   -0.56    1.37
   0  -3  12    0.22    1.15
   0   3  12    0.95    1.27
   0  -3  13   -1.61    1.39
   0  -3  13   -0.78    1.46
   0   3  13   -0.76    1.86
   0  -3  14    0.49    1.62
   0   3  14    2.63    1.52
   0  -3  15   -1.45    1.48
   0   3  15   -2.63    1.72
   0  -3  16   -1.37    1.52
   0   3  16    1.44    1.56
   0  -3  17   -2.97    1.59
   0   3  17    0.56    1.55
   0  -3  18    0.63    1.50
   0   3  18    0.41    1.57
   0  -3  19   -1.83    1.96
   0   3  19    1.88    1.85
   0  -3  20   -0.57    2.00
   0   3  20   -1.97    2.16
   0  -3  21    0.29    2.22
   0   3  21   -1.65    2.25
   0  -3  22    1.51    1.67
  -1  -3   0    1.51    0.55
   1  -3   0    0.71    0.63
  -1   3   0    1.31    0.80
  -1   3   0    1.01    0.44
   1   3   0    0.56    0.69
   1   3   0    0.25    0.60
  -1  -3   1  104.49    1.93
  -1  -3  -1  108.31    1.73
   1  -3   1  111.44    2.14
   1  -3  -1  120.10    2.04
  -1   3   1  116.87    2.41
  -1   3   1  114.65    1.69
  -1   3  -1  123.02    2.45
  -1   3  -1  113.41    1.36
   1   3   1  127.88    2.06
   1   3  -1  113.20    2.21
  -1  -3   2 2134.92   14.05
  -1  -3  -2 2161.56   14.51
   1  -3   2 2311.27   15.24
   1  -3  -2 2377.51   17.53
  -1   3   2 2393.93   15.98
  -1   3   2 2347.79   16.29
  -1   3  -2 2671.00   20.22
   1   3   2 2539.36   19.58
   1   3  -2 2394.96   15.55
  -1  -3   3  278.96    3.60
  -1  -3  -3  268.58    2.54
   1  -3   3  288.41    3.80
   1  -3  -3  282.66    2.98
  -1   3   3  289.63    3.88
  -1   3   3  297.57    3.45
  -1   3  -3  317.62    4.06
   1   3   3  313.97    3.75
   1   3  -3  310.23    3.72
  -1  -3   4  547.47    5.58
  -1  -3  -4  566.71    4.62
   1  -3   4  576.61    5.90
   1  -3  -4  566.27    4.63
  -1   3   4  565.66    5.81
  -1   3   4  589.23    5.55
  -1   3  -4  672.75    6.34
   1   3   4  615.64    5.89
   1   3  -4  642.83    5.83
  -1  -3   5  250.15    3.68
   1  -3   5  296.60    2.79
   1  -3   5  252.85    3.80
   1  -3  -5  263.92    2.65
  -1   3   5  261.24    3.74
  -1   3   5  270.55    3.69
  -1   3  -5  307.62    3.96
   1   3   5  283.54    3.91
   1   3  -5  287.03    3.54
  -1  -3   6   59.94    1.54
  -1  -3   6   45.71    1.72
   1  -3   6   56.30    1.22
   1  -3   6   49.37    1.81
   1  -3  -6   45.74    1.00
  -1   3   6   52.72    1.79
  -1   3   6   51.87    1.79
  -1   3  -6   57.86    1.77
   1   3   6   49.14    1.84
   1   3  -6   57.19    1.59
  -1  -3   7   42.24    1.44
  -1  -3   7   35.58    1.63
   1  -3   7   40.13    1.19
   1  -3   7   34.56    1.59
   1  -3  -7   33.30    0.89
  -1   3   7   33.20    1.48
  -1   3   7   38.96    1.72
  -1   3  -7   40.93    1.58
   1   3   7   38.62    1.74
   1   3  -7   42.54    1.39
  -1  -3   8 1540.29   11.22
   1  -3   8 1499.83   10.50
   1  -3   8 1342.92   11.32
  -1   3   8 1291.20   10.42
  -1   3   8 1430.22   11.78
  -1   3  -8 1560.34   11.32
   1   3   8 1383.37   11.59
   1   3  -8 1542.06   10.75
  -1  -3   9  129.68    2.65
  -1  -3   9  111.04    2.87
   1  -3   9  127.30    2.40
   1  -3   9  107.59    2.82
  -1   3   9  111.10    2.60
  -1   3   9  114.60    3.02
   1   3   9  118.81    3.10
   1   3  -9  133.13    2.24
  -1  -3  10  643.80    6.62
  -1  -3  10  561.51    6.84
   1  -3  10  636.32    6.21
   1  -3  10  584.20    7.05
  -1   3  10  560.12    6.25
  -1   3  10  606.44    7.39
   1   3  10  644.80    7.69
  -1  -3  11  191.21    3.57
  -1  -3  11  164.98    3.72
   1  -3  11  186.11    3.30
   1  -3  11  174.80    3.84
  -1   3  11  168.77    3.33
  -1   3  11  189.10    4.19
   1   3  11  187.21    4.18
  -1  -3  12  394.52    5.41
  -1  -3  12  341.18    5.51
   1  -3  12  344.47    5.57
  -1   3  12  315.16    4.69
  -1   3  12  366.73    6.08
   1   3  12  347.15    5.91
  -1  -3  13   12.86    1.50
  -1  -3  13   13.21    1.54
   1  -3  13    9.95    1.51
  -1   3  13   11.37    1.39
  -1   3  13   11.10    1.80
   1   3  13   10.25    1.80
  -1  -3  14  238.69    4.51
  -1  -3  14  204.94    4.48
   1  -3  14  210.21    4.55
  -1   3  14  242.31    5.28
   1   3  14  215.96    5.00
  -1  -3  15   60.02    2.64
   1  -3  15   56.82    2.57
  -1   3  15   63.19    2.98
   1   3  15   67.17    3.06
  -1  -3  16   89.96    3.23
   1  -3  16   96.33    3.32
  -1   3  16   96.63    3.69
   1   3  16   95.11    3.67
  -1  -3  17   32.16    2.23
   1  -3  17   31.42    2.21
  -1   3  17   33.93    2.58
   1   3  17   36.45    2.63
  -1  -3  18  330.68    6.37
   1  -3  18  353.37    6.60
  -1   3  18  363.90    7.38
   1   3  18  354.78    7.26
  -1  -3  19    2.27    1.47
   1  -3  19   -2.01    1.72
  -1   3  19    3.20    1.77
   1   3  19    0.24    1.66
  -1  -3  20  304.56    6.47
   1  -3  20  322.47    6.63
   1   3  20  314.61    7.27
  -1  -3  21   29.88    2.50
   1  -3  21   29.42    2.56
  -1   3  21   31.30    2.82
   1   3  21   27.38    2.78
  -1  -3  22   12.78    2.24
   1  -3  22   11.08    2.10
  -2  -3   0  910.66    6.92
   2  -3   0  963.52    7.68
  -2   3   0 1043.49    8.75
  -2   3   0  996.76    7.36
   2   3   0 1089.69    8.11
  -2  -3   1   21.37    1.01
  -2  -3  -1   24.42    0.91
   2  -3   1   24.88    1.23
   2  -3  -1   24.83    1.13
  -2   3   1   24.79    1.27
  -2   3   1   26.13    0.87
  -2   3  -1   26.96    1.39
   2   3   1   27.50    1.11
  -2  -3   2  128.76    2.29
  -2  -3  -2  129.65    1.76
   2  -3   2  139.06    2.60
   2  -3  -2  143.70    2.26
  -2   3   2  147.02    2.82
  -2   3   2  142.43    2.10
  -2   3  -2  152.95    2.86
   2   3   2  157.23    2.57
   2   3  -2  138.86    2.38
  -2  -3   3    4.41    0.84
  -2  -3  -3    3.31    0.47
   2  -3   3    4.31    0.89
   2  -3  -3    1.78    0.64
  -2   3   3    1.04    0.85
  -2   3   3    3.93    0.73
  -2   3  -3    5.12    0.97
   2   3   3    3.95    0.83
   2   3  -3    4.18    0.74
  -2  -3   4  501.48    5.32
   2  -3   4  558.01    5.91
   2  -3  -4  537.72    4.71
  -2   3   4  557.96    5.91
  -2   3   4  561.22    5.40
  -2   3  -4  643.69    6.37
   2   3   4  543.16    4.37
   2   3   4  601.06    5.98
   2   3   4  531.96    4.28
   2   3  -4  572.98    5.28
  -2  -3   5    1.87    0.81
   2  -3   5    0.46    0.40
   2  -3   5   -0.04    1.09
   2  -3  -5    0.42    0.62
  -2   3   5   -0.96    1.02
  -2   3   5    3.26    0.85
  -2   3  -5    0.55    0.96
   2   3   5    0.48    0.90
   2   3  -5    0.38    0.72
  -2  -3   6   29.26    1.46
   2  -3   6   30.58    0.90
   2  -3   6   29.02    1.53
   2  -3  -6   28.08    1.02
  -2   3   6   32.51    1.54
  -2   3   6   32.09    1.56
  -2   3  -6   31.62    1.53
   2   3   6   31.44    1.58
   2   3  -6   34.84    1.24
  -2  -3   7    5.27    0.96
  -2  -3   7    6.62    1.03
   2  -3   7    6.48    0.71
   2  -3   7    5.22    1.07
   2  -3  -7    4.65    0.70
  -2   3   7    4.07    0.97
  -2   3   7    5.19    1.06
  -2   3  -7    6.61    1.06
   2   3   7    6.12    1.15
   2   3  -7    6.29    0.82
  -2  -3   8  123.77    2.59
  -2  -3   8   91.65    2.53
   2  -3   8  106.19    1.95
   2  -3   8  108.53    2.81
   2  -3  -8   92.76    1.67
  -2   3   8   94.48    2.38
  -2   3   8  108.67    2.80
  -2   3  -8  114.38    2.52
   2   3   8  108.08    2.86
   2   3  -8  120.21    2.06
  -2  -3   9   16.60    1.32
  -2  -3   9   15.26    1.40
   2  -3   9   14.80    1.43
  -2   3   9   11.52    1.17
  -2   3   9   13.89    1.46
   2   3   9   14.61    1.55
   2   3  -9   17.02    0.98
  -2  -3  10 1042.64    9.32
  -2  -3  10  851.05    8.81
   2  -3  10  924.36    9.40
  -2   3  10  858.30    8.18
  -2   3  10  968.97    9.81
   2   3  10  961.44    9.84
  -2  -3  11   17.03    1.51
  -2  -3  11   11.69    1.45
   2  -3  11   14.90    1.58
  -2   3  11   14.15    1.30
  -2   3  11   14.06    1.69
   2   3  11   14.00    1.75
  -2  -3  12   24.18    1.72
  -2  -3  12   20.85    1.74
   2  -3  12   22.56    1.75
  -2   3  12   19.48    1.43
  -2   3  12   21.61    1.93
   2   3  12   19.77    1.96
  -2  -3  13    8.07    1.47
  -2  -3  13    9.05    1.46
   2  -3  13    9.11    1.48
  -2   3  13    8.21    1.70
   2   3  13    7.01    1.69
  -2  -3  14   46.81    2.30
  -2  -3  14   40.48    2.24
   2  -3  14   44.48    2.32
  -2   3  14   37.31    2.39
   2   3  14   48.12    2.64
  -2  -3  15   52.08    2.47
  -2  -3  15   43.40    2.34
   2  -3  15   47.65    2.42
  -2   3  15   47.20    2.68
   2   3  15   55.67    2.84
  -2  -3  16  127.81    3.72
  -2  -3  16  114.72    3.66
   2  -3  16  107.82    3.54
  -2   3  16  124.95    4.13
   2   3  16  126.87    4.17
  -2  -3  17    8.26    1.57
   2  -3  17    6.35    1.51
  -2   3  17    6.13    1.76
   2   3  17    6.26    1.73
  -2  -3  18   91.23    3.48
   2  -3  18   86.56    3.37
  -2   3  18   92.57    3.84
   2   3  18   90.26    3.85
  -2  -3  19   33.76    2.43
   2  -3  19   33.34    2.41
  -2   3  19   35.60    2.74
   2   3  19   36.28    2.82
  -2  -3  20   56.61    3.08
   2  -3  20   58.60    3.12
  -2   3  20   59.32    3.47
   2   3  20   62.69    3.54
  -2  -3  21   14.22    2.13
   2  -3  21   15.80    2.16
  -2   3  21   14.10    2.47
   2   3  21   15.63    2.40
  -2  -3  22   57.82    3.28
   2  -3  22   64.64    3.39
  -3  -3   0    1.94    0.60
   3  -3   0    0.28    0.72
  -3   3   0    1.00    0.93
  -3   3   0    2.05    0.48
  -3  -3   1  187.64    2.72
  -3  -3  -1  193.69    2.50
   3  -3   1  211.18    3.24
   3  -3  -1  206.10    3.01
  -3   3   1  217.69    3.56
  -3   3   1  234.06    2.60
  -3   3  -1  235.36    3.70
   3   3   1  225.93    3.21
  -3  -3   2   23.09    1.12
  -3  -3  -2   19.98    0.83
   3  -3   2   21.50    1.27
   3  -3  -2   20.37    1.11
  -3   3   2   24.25    1.42
  -3   3   2   24.92    1.01
  -3   3  -2   25.29    1.45
   3   3   2   27.36    1.29
  -3  -3   3   16.13    1.05
   3  -3   3   17.53    1.23
   3  -3  -3   15.22    1.04
  -3   3   3   16.69    1.27
  -3   3   3   16.97    1.02
  -3   3  -3   18.92    1.33
   3   3   3   15.72    0.74
   3   3   3   18.81    1.20
   3   3   3   13.86    0.74
  -3  -3   4  312.84    4.11
   3  -3   4  336.20    4.54
   3  -3  -4  314.66    3.60
  -3   3   4  347.48    4.59
  -3   3   4  366.12    4.22
  -3   3  -4  389.98    4.90
   3   3   4  378.18    4.71
   3   3   4  328.14    2.92
   3   3  -4  336.18    3.74
  -3  -3   5  144.35    2.84
   3  -3   5  162.61    3.20
   3  -3  -5  152.66    2.38
  -3   3   5  166.35    3.14
  -3   3   5  171.48    2.97
  -3   3  -5  185.41    3.33
   3   3   5  177.90    3.26
   3   3  -5  159.39    2.42
  -3  -3   6   15.66    1.23
   3  -3   6   15.55    0.68
   3  -3   6   14.20    1.29
   3  -3  -6   14.41    0.97
  -3   3   6   14.91    1.23
  -3   3   6   19.73    1.28
  -3   3  -6   19.48    1.35
   3   3   6   16.90    1.40
   3   3  -6   16.30    0.95
  -3  -3   7  152.22    2.88
  -3  -3   7  125.20    2.87
   3  -3   7  131.43    1.93
   3  -3   7  130.96    3.06
   3  -3  -7  123.17    2.14
  -3   3   7  127.24    2.83
  -3   3   7  144.06    3.04
  -3   3  -7  147.10    2.96
   3   3   7  137.60    3.13
   3   3  -7  148.65    2.29
  -3  -3   8  178.18    3.30
  -3  -3   8  139.13    3.14
   3  -3   8  146.19    3.31
   3  -3  -8  130.77    2.24
  -3   3   8  149.03    3.08
  -3   3   8  158.72    3.39
   3   3   8  153.49    3.43
   3   3  -8  173.32    2.39
  -3  -3   9    8.63    1.26
  -3  -3   9    7.92    1.25
   3  -3   9    7.71    1.30
  -3   3   9    7.96    1.21
  -3   3   9    9.14    1.45
   3   3   9    8.13    1.44
  -3  -3  10   14.69    1.46
  -3  -3  10   10.37    1.37
   3  -3  10   10.65    1.44
  -3   3  10   11.74    1.29
  -3   3  10    8.85    1.47
   3   3  10   10.31    1.59
  -3  -3  11    1.65    1.11
  -3  -3  11    2.55    1.22
   3  -3  11   -1.36    1.45
  -3   3  11    0.93    1.01
  -3   3  11    0.67    1.43
   3   3  11    0.38    1.78
  -3  -3  12    1.22    1.30
  -3  -3  12    0.76    1.22
   3  -3  12    1.61    1.22
  -3   3  12    0.94    1.11
  -3   3  12    2.79    1.44
   3   3  12    2.60    1.58
  -3  -3  13    1.52    1.36
  -3  -3  13    3.04    1.25
   3  -3  13    1.42    1.26
  -3   3  13    2.07    1.42
   3   3  13   -0.10    1.97
  -3  -3  14  238.90    4.78
  -3  -3  14  206.98    4.59
   3  -3  14  205.73    4.59
  -3   3  14  213.84    4.96
   3   3  14  216.42    5.06
  -3  -3  15    5.48    1.46
  -3  -3  15    2.98    1.33
   3  -3  15    4.74    1.35
  -3   3  15    5.20    1.52
   3   3  15    4.58    1.61
  -3  -3  16   67.38    2.92
  -3  -3  16   54.16    2.67
   3  -3  16   51.42    2.61
  -3   3  16   59.49    3.00
   3   3  16   53.70    2.94
  -3  -3  17    7.55    1.75
  -3  -3  17    6.82    1.56
   3  -3  17    7.29    1.54
  -3   3  17    6.83    1.74
   3   3  17    5.62    1.78
  -3  -3  18   91.04    3.55
   3  -3  18   89.04    3.50
  -3   3  18  100.50    4.02
   3   3  18   93.22    3.92
  -3  -3  19    3.89    1.68
   3  -3  19    4.58    1.63
  -3   3  19    9.29    2.06
   3   3  19    6.34    1.90
  -3  -3  20  103.04    3.90
   3  -3  20  103.08    3.95
  -3   3  20  110.22    4.50
   3   3  20   94.24    4.20
  -3  -3  21    9.34    1.91
   3  -3  21   10.83    1.99
  -3   3  21   10.64    2.38
   3   3  21    9.00    2.24
  -3  -3  22    2.46    1.76
  -4  -3   0 2325.98   15.00
   4  -3   0 2421.07   16.22
  -4   3   0 2960.01   19.17
  -4  -3   1    0.78    0.71
  -4  -3  -1    0.50    0.63
   4  -3   1    0.25    1.13
   4  -3  -1    0.75    0.82
  -4   3   1    2.32    0.92
  -4   3   1    1.06    0.65
  -4   3  -1    0.99    1.04
  -4  -3   2  448.23    4.87
   4  -3   2  489.01    5.56
   4  -3  -2  459.57    4.96
  -4   3   2  534.55    6.08
  -4   3   2  564.96    5.11
  -4   3  -2  529.67    6.02
   4   3   2  454.04    4.26
   4   3   2  544.76    5.79
   4   3   2  455.54    4.24
  -4  -3   3   75.59    1.99
   4  -3   3   81.75    2.29
   4  -3  -3   77.12    1.95
  -4   3   3   89.41    2.41
  -4   3   3   96.35    2.05
  -4   3  -3   92.25    2.49
   4   3   3   90.68    2.30
   4   3   3   78.94    1.53
  -4  -3   4  388.75    4.78
   4  -3   4  434.78    5.46
   4  -3  -4  379.59    4.32
  -4   3   4  424.48    5.31
  -4   3   4  459.01    4.98
  -4   3  -4  483.02    5.74
   4   3   4  455.75    5.45
   4   3   4  412.60    3.70
  -4  -3   5    4.81    0.95
   4  -3   5    4.72    0.51
   4  -3   5    4.94    1.10
   4  -3  -5    3.78    0.89
  -4   3   5    5.21    1.07
  -4   3   5    5.52    1.01
  -4   3  -5    6.85    1.18
   4   3   5    5.30    1.12
   4   3   5    6.02    0.68
  -4  -3   6 1061.97    9.40
   4  -3   6 1107.87   10.03
   4  -3  -6 1039.55    8.26
  -4   3   6 1143.98    9.85
  -4   3   6 1167.58    9.85
  -4   3  -6 1230.98   10.40
   4   3   6 1201.68   10.49
   4   3   6 1117.97    7.87
   4   3  -6 1078.21    8.00
  -4  -3   7   31.22    1.63
   4  -3  -7   28.28    1.36
  -4   3   7   32.69    1.71
  -4   3   7   29.92    1.64
   4   3   7   31.68    1.83
   4   3  -7   32.67    1.16
  -4  -3   8  131.56    3.01
  -4  -3   8  112.70    2.90
   4  -3   8  117.49    3.10
   4  -3  -8  103.97    2.23
  -4   3   8  115.03    2.80
  -4   3   8  120.21    3.02
   4   3   8  117.56    3.14
  -4  -3   9   64.06    2.28
  -4  -3   9   53.70    2.13
   4  -3   9   55.12    2.31
   4  -3  -9   47.65    1.67
  -4   3   9   54.89    2.09
  -4   3   9   60.16    2.43
   4   3   9   57.43    2.43
  -4  -3  10  932.38    9.28
  -4  -3  10  825.49    8.87
   4  -3  10  809.57    8.90
  -4   3  10  797.54    8.00
  -4   3  10  866.69    9.33
   4   3  10  858.56    9.45
  -4  -3  11    3.25    1.40
  -4  -3  11    4.57    1.33
   4  -3  11    2.79    1.31
  -4   3  11    6.86    1.28
  -4   3  11    6.90    1.53
   4   3  11    2.22    1.51
  -4  -3  12  809.29    8.96
  -4  -3  12  710.40    8.53
   4  -3  12  726.36    8.74
  -4   3  12  765.23    9.24
   4   3  12  744.83    9.20
  -4  -3  13   62.59    2.59
  -4  -3  13   50.98    2.44
   4  -3  13   60.11    2.62
  -4   3  13   66.46    2.97
   4   3  13   58.48    2.83
  -4  -3  14    2.20    1.44
  -4  -3  14    0.75    1.24
   4  -3  14    0.60    1.24
  -4   3  14    0.78    1.42
   4   3  14    0.39    1.99
  -4  -3  15   71.33    3.02
  -4  -3  15   67.18    2.86
   4  -3  15   60.76    2.75
  -4   3  15   67.65    3.11
   4   3  15   62.37    3.07
  -4  -3  16  572.93    8.25
  -4  -3  16  477.55    7.54
   4  -3  16  494.09    7.67
  -4   3  16  552.03    8.73
   4   3  16  525.42    8.50
  -4  -3  17    1.59    1.51
  -4  -3  17   -1.36    1.91
   4  -3  17    0.07    1.81
  -4   3  17    2.21    1.86
   4   3  17    2.32    1.65
  -4  -3  18  283.68    6.04
  -4  -3  18  236.26    5.53
   4  -3  18  268.50    5.85
  -4   3  18  264.90    6.39
   4   3  18  260.58    6.32
  -4  -3  19    3.56    1.58
   4  -3  19    3.98    1.51
  -4   3  19    5.06    2.13
   4   3  19    7.28    1.95
  -4  -3  20   19.66    2.18
   4  -3  20   20.16    2.26
  -4   3  20   22.66    2.61
   4   3  20   19.29    2.47
  -4  -3  21    6.02    1.80
   4  -3  21    4.10    1.84
   5  -3   0    0.45    0.91
  -5   3   0   -0.19    1.23
   5   3   0    0.62    0.71
   5   3   0    0.22    1.05
  -5  -3   1   31.39    1.37
   5  -3   1   32.22    1.58
   5  -3  -1   31.52    1.51
  -5   3   1   37.18    1.81
  -5   3   1   43.47    1.32
  -5   3  -1   41.00    1.89
   5   3   1   33.86    1.31
   5   3   1   34.19    1.32
  -5  -3   2    3.25    0.92
   5  -3   2    3.56    1.04
   5  -3  -2    1.49    0.90
  -5   3   2    4.56    1.19
  -5   3   2    3.48    0.78
  -5   3  -2    3.70    1.15
   5   3   2    2.49    0.72
   5   3   2    5.47    1.05
   5   3   2    3.67    0.74
  -5  -3   3   20.76    1.26
   5  -3   3   20.72    0.76
   5  -3   3   18.99    1.32
   5  -3  -3   20.93    1.28
  -5   3   3   23.85    1.56
  -5   3   3   26.87    1.28
  -5   3  -3   21.31    1.54
   5   3   3   26.63    1.53
   5   3   3   20.88    1.04
  -5  -3   4    1.09    0.85
   5  -3   4    1.01    0.53
   5  -3   4    2.10    0.92
   5  -3  -4    1.76    0.88
  -5   3   4    1.54    1.07
  -5   3   4    1.11    0.86
  -5   3  -4    2.21    1.13
   5   3   4    0.65    0.99
   5   3   4    0.83    0.70
  -5  -3   5   27.29    1.50
   5  -3   5   30.36    1.76
   5  -3  -5   27.93    1.45
  -5   3   5   32.68    1.70
  -5   3   5   32.02    1.59
  -5   3  -5   28.95    1.72
   5   3   5   33.64    1.75
   5   3   5   30.02    1.11
  -5  -3   6   29.28    1.61
   5  -3   6   30.90    1.82
   5  -3  -6   29.79    1.51
  -5   3   6   29.99    1.71
  -5   3   6   33.49    1.72
   5   3   6   33.63    1.86
   5   3   6   32.60    1.13
  -5  -3   7    6.15    1.16
   5  -3   7    7.04    1.34
   5  -3  -7    9.83    1.17
  -5   3   7    8.77    1.33
  -5   3   7   10.36    1.39
   5   3   7   10.55    1.47
   5   3  -7    8.81    0.77
  -5  -3   8    9.88    1.33
   5  -3   8   10.73    1.45
   5  -3  -8    8.43    1.14
  -5   3   8    6.82    1.28
  -5   3   8   10.10    1.41
   5   3   8   11.85    1.58
  -5  -3   9    2.61    1.12
  -5  -3   9    4.03    1.24
   5  -3   9    3.99    1.33
   5  -3  -9    1.42    1.05
  -5   3   9    2.97    1.24
  -5   3   9    3.05    1.43
   5   3   9    4.15    1.47
  -5  -3  10   72.74    2.69
  -5  -3  10   56.25    2.38
   5  -3  10   55.50    2.47
  -5   3  10   63.66    2.29
  -5   3  10   64.49    2.62
   5   3  10   64.63    2.74
  -5  -3  11   -0.08    1.74
  -5  -3  11    0.44    1.21
   5  -3  11   -0.26    1.57
  -5   3  11    2.54    1.51
   5   3  11    1.59    1.50
  -5  -3  12   42.42    2.32
  -5  -3  12   34.40    2.11
   5  -3  12   31.46    2.11
  -5   3  12   38.91    2.32
   5   3  12   39.21    2.46
  -5  -3  13   68.78    2.86
  -5  -3  13   66.93    2.77
   5  -3  13   67.82    2.79
  -5   3  13   68.29    2.95
   5   3  13   67.51    3.00
  -5  -3  14   11.40    1.79
  -5  -3  14    8.03    1.47
   5  -3  14    7.85    1.50
  -5   3  14    7.20    1.63
   5   3  14    6.13    1.62
  -5  -3  15    0.46    1.38
  -5  -3  15    1.67    1.36
   5  -3  15    0.96    1.79
  -5   3  15    1.28    1.58
   5   3  15    1.58    1.57
  -5  -3  16   84.99    3.34
  -5  -3  16   73.75    3.17
   5  -3  16   73.13    3.10
  -5   3  16   76.82    3.48
   5   3  16   72.25    3.40
  -5  -3  17    0.29    1.96
  -5  -3  17    0.78    1.37
   5  -3  17    1.33    1.32
  -5   3  17   -1.41    2.14
   5   3  17   -0.87    2.02
  -5  -3  18   15.15    2.04
  -5  -3  18   11.11    1.79
   5  -3  18   18.30    1.99
  -5   3  18   14.80    2.26
   5   3  18   16.11    2.34
  -5  -3  19    0.54    1.78
   5  -3  19    0.59    2.22
  -5   3  19   -0.95    2.46
   5   3  19    0.69    2.41
  -5  -3  20    3.70    1.73
   5  -3  20    2.73    1.76
  -5   3  20    4.16    2.27
   5   3  20    0.96    1.88
  -5  -3  21    1.39    1.82
   5  -3  21    1.22    1.74
   6  -3   0 1795.25   13.58
  -6   3   0 2041.44   15.37
   6   3   0 1763.22   12.63
   6   3   0 1717.20   12.36
   6  -3   1  278.06    4.36
   6  -3  -1  287.98    4.30
  -6   3   1  323.73    4.90
  -6   3  -1  322.14    4.91
   6   3   1  284.95    3.77
   6   3   1  287.33    3.79
   6   3  -1  263.64    3.83
   6   3  -1  269.26    3.88
   6  -3   2  425.19    5.56
   6  -3  -2  412.71    5.20
  -6   3   2  476.15    6.04
  -6   3   2  508.79    5.24
  -6   3  -2  474.11    6.05
   6   3   2  490.32    6.03
   6   3   2  418.23    4.57
   6   3  -2  386.31    4.88
   6   3  -2  388.53    4.89
   6  -3   3  428.50    5.69
   6  -3  -3  400.04    5.07
  -6   3   3  473.83    6.02
  -6   3   3  501.56    5.42
  -6   3  -3  460.04    6.00
   6   3   3  475.52    6.00
   6   3   3  396.00    4.32
  -6  -3   4  164.35    3.27
   6  -3   4  169.77    3.59
   6  -3  -4  158.83    3.15
  -6   3   4  187.70    3.77
  -6   3   4  205.68    3.47
   6   3   4  197.67    3.84
   6   3   4  173.53    2.68
  -6  -3   5  143.26    3.17
   6  -3   5  144.23    3.40
   6  -3  -5  137.33    2.95
  -6   3   5  164.89    3.52
  -6   3   5  174.85    3.36
   6   3   5  161.59    3.56
   6   3   5  150.80    2.47
  -6  -3   6 1060.29    9.86
   6  -3   6 1137.59   10.75
   6  -3  -6 1020.11    8.98
  -6   3   6 1169.08   10.47
  -6   3   6 1257.87   10.84
   6   3   6 1209.29   11.14
   6   3   6 1119.20    8.32
  -6  -3   7    8.33    1.32
   6  -3   7   10.29    1.53
   6  -3  -7    9.69    1.24
  -6   3   7   11.01    1.47
  -6   3   7   10.64    1.37
   6   3   7    8.68    1.51
  -6  -3   8   49.57    2.21
   6  -3   8   46.91    2.30
   6  -3  -8   41.49    1.85
  -6   3   8   47.30    2.11
  -6   3   8   57.61    2.36
   6   3   8   48.86    2.37
  -6  -3   9   39.84    2.13
   6  -3   9   43.11    2.27
   6  -3  -9   42.36    1.89
  -6   3   9   44.25    2.07
  -6   3   9   48.93    2.33
   6   3   9   46.66    2.44
  -6  -3  10  157.56    3.84
   6  -3  10  171.97    4.10
   6  -3 -10  146.48    3.17
  -6   3  10  172.80    3.63
  -6   3  10  187.96    4.28
   6   3  10  173.28    4.27
  -6  -3  11    1.34    1.27
  -6  -3  11    1.18    1.26
   6  -3  11    1.07    1.35
  -6   3  11    0.02    1.75
   6   3  11   -1.16    1.77
  -6  -3  12  416.87    6.64
  -6  -3  12  360.07    6.09
   6  -3  12  369.08    6.24
  -6   3  12  397.75    6.66
   6   3  12  384.21    6.64
  -6  -3  13   39.98    2.39
  -6  -3  13   33.31    2.15
   6  -3  13   37.04    2.25
  -6   3  13   42.15    2.53
   6   3  13   37.87    2.45
  -6  -3  14   12.73    1.82
  -6  -3  14   12.19    1.70
   6  -3  14   13.81    1.79
  -6   3  14   11.62    1.88
   6   3  14   12.77    1.88
  -6  -3  15    0.85    1.56
  -6  -3  15    0.35    1.94
   6  -3  15    0.56    1.91
  -6   3  15    2.34    1.63
   6   3  15   -1.42    2.03
  -6  -3  16  301.79    6.21
  -6  -3  16  255.23    5.62
   6  -3  16  269.29    5.80
  -6   3  16  292.82    6.47
   6   3  16  274.99    6.27
  -6  -3  17    1.58    1.80
  -6  -3  17    1.95    1.46
   6  -3  17    2.48    1.47
  -6   3  17    2.51    1.78
   6   3  17    2.61    1.72
  -6  -3  18   42.32    2.92
  -6  -3  18   44.49    2.83
   6  -3  18   39.64    2.55
  -6   3  18   40.56    2.99
   6   3  18   38.48    2.87
  -6  -3  19    9.86    2.17
  -6  -3  19    7.00    1.79
   6  -3  19    6.68    1.84
  -6   3  19    8.65    2.17
   6   3  19    8.25    2.10
  -6  -3  20    0.76    1.87
  -6  -3  20    3.36    1.73
   6  -3  20    1.98    1.58
   6   3  20    0.40    1.83
   7  -3   0    0.90    1.48
  -7   3   0    1.88    1.27
   7   3   0    0.43    1.26
   7  -3   1    1.52    1.19
   7  -3  -1    2.33    1.20
  -7   3   1    3.65    1.31
  -7   3  -1    1.32    1.29
   7   3   1    2.26    1.00
   7   3  -1    2.87    1.12
   7   3  -1    2.33    1.10
   7  -3   2  418.07    5.77
   7  -3  -2  382.70    5.29
  -7   3   2  446.16    6.01
  -7   3  -2  441.61    6.07
   7   3   2  397.27    4.74
   7   3  -2  381.54    5.09
   7   3  -2  388.54    5.13
   7  -3   3    1.65    1.26
   7  -3  -3    0.67    1.16
  -7   3   3   -0.57    1.42
  -7   3   3    0.86    0.97
   7   3   3    0.32    1.16
   7   3   3    0.46    0.93
   7   3  -3    0.92    1.05
   7   3  -3    0.25    1.34
   7  -3   4  250.44    4.50
   7  -3  -4  242.11    4.11
  -7   3   4  279.57    4.68
  -7   3   4  309.05    4.53
   7   3   4  285.62    4.86
   7   3   4  258.83    3.62
   7   3  -4  234.09    4.12
   7   3  -4  235.20    4.17
  -7  -3   5   21.12    1.57
   7  -3   5   20.13    1.74
   7  -3  -5   22.38    1.62
  -7   3   5   21.07    1.79
  -7   3   5   27.27    1.67
   7   3   5   24.29    1.81
   7   3   5   22.79    1.41
  -7  -3   6  112.47    3.04
   7  -3   6  112.78    3.19
   7  -3  -6  105.58    2.79
  -7   3   6  120.08    3.13
  -7   3   6  134.40    3.26
   7   3   6  127.67    3.43
   7   3   6  115.87    2.38
  -7  -3   7    5.55    1.30
   7  -3   7    7.03    1.50
   7  -3  -7    7.32    1.43
  -7   3   7    5.81    1.49
  -7   3   7    6.09    1.45
   7   3   7    6.74    1.53
  -7  -3   8  512.22    6.88
   7  -3   8  558.13    7.51
   7  -3  -8  476.55    6.00
  -7   3   8  572.14    6.97
  -7   3   8  601.56    7.54
   7   3   8  580.57    7.71
  -7  -3   9    7.63    1.43
   7  -3   9   10.70    1.65
   7  -3  -9    6.80    1.44
  -7   3   9    8.68    1.53
  -7   3   9    7.76    1.51
   7   3   9    8.33    1.68
  -7  -3  10   44.24    2.32
   7  -3  10   50.85    2.52
   7  -3 -10   40.46    2.04
  -7   3  10   55.09    2.63
   7   3  10   49.34    2.62
  -7  -3  11   15.29    1.69
   7  -3  11   19.05    1.82
  -7   3  11   18.93    1.88
   7   3  11   16.85    1.93
  -7  -3  12   53.46    2.61
  -7  -3  12   44.01    2.37
   7  -3  12   44.44    2.49
  -7   3  12   50.94    2.66
   7   3  12   48.57    2.66
  -7  -3  13   17.38    1.91
  -7  -3  13   17.17    1.77
   7  -3  13   20.63    1.95
  -7   3  13   20.02    2.18
   7   3  13   17.75    2.03
  -7  -3  14  388.45    6.97
  -7  -3  14  315.99    6.14
   7  -3  14  342.26    6.38
  -7   3  14  384.85    7.11
   7   3  14  353.97    6.86
  -7  -3  15    5.63    1.78
  -7  -3  15    6.43    1.56
   7  -3  15    4.55    1.64
  -7   3  15    7.72    1.87
   7   3  15    6.47    1.81
  -7  -3  16    1.02    1.74
  -7  -3  16    1.19    1.51
   7  -3  16    0.62    1.54
  -7   3  16    3.10    1.89
   7   3  16    2.15    1.68
  -7  -3  17    6.08    1.84
  -7  -3  17    3.20    1.54
   7  -3  17    2.44    1.60
  -7   3  17    4.10    1.90
   7   3  17    4.33    1.83
  -7  -3  18   22.66    2.52
  -7  -3  18   20.29    2.18
   7  -3  18   17.38    2.19
  -7   3  18   24.88    2.63
   7   3  18   20.09    2.45
  -7  -3  19   -0.13    2.71
  -7  -3  19    1.31    1.60
   7  -3  19    0.78    1.72
  -7   3  19    0.39    1.90
   7   3  19    1.76    1.91
  -7  -3  20   54.94    3.56
   7  -3  20   51.85    3.03
   8  -3   0   10.13    1.52
  -8   3   0   15.18    1.55
   8   3   0   12.34    1.40
   8  -3   1   70.60    2.60
   8  -3  -1   70.38    2.55
  -8   3   1   82.68    2.80
   8   3   1   71.25    2.26
   8   3  -1   66.23    2.26
   8  -3   2   34.90    2.04
   8  -3  -2   30.30    1.91
  -8   3   2   38.07    2.11
   8   3   2   33.43    1.69
   8   3  -2   31.94    1.77
   8   3  -2   31.97    1.77
   8  -3   3   29.94    1.99
   8  -3  -3   30.82    1.90
  -8   3   3   31.19    1.95
   8   3   3   34.50    2.07
   8   3   3   29.61    1.61
   8   3  -3   30.84    1.82
   8   3  -3   28.46    1.78
   8  -3   4    1.28    1.36
   8  -3  -4    1.20    1.41
  -8   3   4    1.90    1.30
  -8   3   4    2.35    1.15
   8   3   4    2.61    1.39
   8   3   4    1.71    1.09
   8   3  -4    2.25    1.22
   8   3  -4    2.24    1.23
   8  -3   5    2.03    1.38
   8  -3  -5    2.68    1.32
  -8   3   5    0.70    1.28
  -8   3   5    0.77    1.26
   8   3   5   -0.86    1.61
   8   3   5    0.90    1.15
   8   3  -5    0.14    1.22
   8   3  -5    1.19    1.28
   8  -3   6    0.79    1.37
   8  -3  -6    3.46    1.45
  -8   3   6    1.39    1.42
  -8   3   6    2.04    1.34
   8   3   6    3.39    1.47
   8   3  -6    0.43    1.30
   8   3  -6    0.75    1.34
   8  -3   7  130.90    3.69
   8  -3  -7  114.94    3.12
  -8   3   7  136.11    3.45
  -8   3   7  141.69    3.55
   8   3   7  128.06    3.61
   8   3  -7  113.93    3.32
   8   3  -7  117.77    3.39
   8  -3   8   34.02    2.25
   8  -3  -8   33.23    1.96
  -8   3   8   39.41    2.14
  -8   3   8   40.16    2.30
   8   3   8   39.83    2.43
   8   3  -8   33.66    2.14
   8   3  -8   33.89    2.23
  -8  -3   9    7.65    1.49
   8  -3   9    9.29    1.64
   8  -3  -9    9.15    1.52
  -8   3   9    9.69    1.61
   8   3   9    8.66    1.71
  -8  -3  10   16.76    1.72
   8  -3  10   14.94    1.78
   8  -3 -10   16.38    1.70
  -8   3  10   17.33    1.85
   8   3  10   15.11    1.91
  -8  -3  11   16.68    1.75
   8  -3  11   21.94    1.95
   8  -3 -11   14.39    1.64
  -8   3  11   21.61    2.01
   8   3  11   20.46    2.09
  -8  -3  12   25.14    2.01
   8  -3  12   26.32    2.09
  -8   3  12   33.90    2.37
   8   3  12   30.53    2.32
  -8  -3  13   76.43    3.13
   8  -3  13   79.02    3.29
  -8   3  13   85.64    3.48
   8   3  13   77.93    3.37
  -8  -3  14   19.30    2.08
  -8  -3  14   15.94    1.87
   8  -3  14   18.08    1.97
  -8   3  14   19.94    2.16
   8   3  14   15.20    2.09
  -8  -3  15    1.80    1.68
  -8  -3  15    4.24    1.50
   8  -3  15    3.06    1.62
  -8   3  15    4.00    1.77
   8   3  15    4.29    1.76
  -8  -3  16   34.75    2.70
  -8  -3  16   27.91    2.30
   8  -3  16   31.51    2.36
  -8   3  16   39.22    2.93
   8   3  16   35.69    2.76
  -8  -3  17    0.34    2.33
  -8  -3  17    1.32    1.63
   8  -3  17    1.20    1.54
  -8   3  17   -0.80    2.35
   8   3  17    0.98    1.88
  -8  -3  18    7.57    2.19
  -8  -3  18    9.88    1.91
   8  -3  18    8.74    1.80
  -8   3  18    8.04    2.16
   8   3  18    7.74    2.15
  -8  -3  19    3.57    2.05
  -8  -3  19    3.79    1.82
   8  -3  19    3.00    1.75
   9  -3   0    0.26    1.78
   9   3   0    1.53    1.27
   9  -3   1   19.63    1.87
   9  -3  -1   18.49    1.84
   9   3   1   20.06    1.65
   9   3  -1   21.33    1.66
   9  -3   2  836.38    9.30
   9  -3  -2  800.00    8.85
   9   3   2  847.31    8.35
   9   3  -2  794.14    8.45
   9  -3   3   33.91    2.19
   9  -3  -3   31.04    2.08
  -9   3   3   36.57    2.17
   9   3   3   40.57    2.33
   9   3   3   35.46    1.88
   9   3  -3   34.00    1.99
   9   3  -3   34.29    1.99
   9  -3   4  539.04    7.37
   9  -3  -4  500.29    6.75
  -9   3   4  553.49    7.22
   9   3   4  599.20    7.93
   9   3   4  523.15    6.14
   9   3  -4  518.47    6.88
   9   3  -4  485.60    6.60
   9  -3   5   38.81    2.34
   9  -3  -5   34.94    2.11
  -9   3   5   40.93    2.21
  -9   3   5   50.78    2.30
   9   3   5   45.88    2.45
   9   3   5   38.90    1.94
   9   3  -5   41.09    2.23
   9   3  -5   37.55    2.19
   9  -3   6   74.93    2.97
   9  -3  -6   68.19    2.65
  -9   3   6   70.19    2.65
  -9   3   6   78.44    2.81
   9   3   6   79.13    3.08
   9   3  -6   60.51    2.60
   9   3  -6   65.70    2.69
   9  -3   7   23.96    2.00
   9  -3  -7   25.75    2.04
  -9   3   7   27.07    2.00
  -9   3   7   26.95    1.95
   9   3   7   27.80    2.13
   9   3  -7   20.08    1.86
   9   3  -7   20.33    1.88
   9  -3   8  825.60    9.91
   9  -3  -8  774.93    8.74
  -9   3   8  943.03   10.34
   9   3  -8  783.58    9.31
   9   3  -8  777.26    9.28
   9  -3   9   13.61    1.77
   9  -3  -9    8.19    1.57
  -9   3   9   13.68    1.71
   9   3   9   15.60    1.85
   9   3  -9   11.02    1.66
   9   3  -9   11.79    1.70
   9  -3  10  262.46    5.52
   9  -3 -10  232.00    4.66
  -9   3  10  276.17    5.59
   9   3  10  257.31    5.58
   9   3 -10  237.52    5.12
   9   3 -10  236.54    5.12
   9  -3  11    2.02    1.45
   9  -3 -11    0.56    1.44
  -9   3  11    2.16    1.49
   9   3  11    2.53    1.53
   9   3 -11    0.80    1.41
   9   3 -11    1.95    1.50
   9  -3  12   56.12    2.85
  -9   3  12   62.26    3.04
   9   3  12   59.00    3.05
   9   3 -12   49.69    2.68
   9   3 -12   52.18    2.78
   9  -3  13   45.79    2.76
  -9   3  13   50.26    2.90
   9   3  13   45.26    2.86
   9   3 -13   44.56    2.66
   9   3 -13   43.12    2.69
   9  -3  14  399.73    7.27
  -9   3  14  425.62    7.81
   9   3  14  399.61    7.65
   9   3 -14  349.71    6.78
   9   3 -14  335.10    6.67
   9  -3  15    2.20    1.70
  -9   3  15    2.28    1.74
   9   3  15    2.67    1.78
   9   3 -15    3.27    1.62
   9   3 -15    1.55    1.69
   9  -3  16   31.99    2.50
  -9   3  16   34.02    2.80
   9   3  16   33.99    2.76
   9   3 -16   27.12    2.43
   9   3 -16   26.02    2.50
   9  -3  17    0.79    1.56
  -9   3  17    1.41    1.87
   9   3  17   -0.24    2.47
   9   3 -17    0.42    1.83
   9   3 -17    0.29    1.81
  -9  -3  18   59.58    3.46
   9  -3  18   63.92    3.42
  -9   3  18   62.08    3.67
   9   3 -18   50.73    3.19
   9   3 -18   48.94    3.23
  10  -3   0   38.10    2.33
  10   3   0   36.77    2.04
  10  -3   1    9.19    1.71
  10  -3  -1    6.54    1.63
  10   3   1    6.89    1.41
  10   3  -1    8.86    1.48
  10  -3   2    0.48    1.86
  10  -3  -2    1.06    1.52
  10   3   2    1.20    1.27
  10   3  -2    5.59    1.45
  10  -3   3   13.63    1.83
  10  -3  -3   11.95    1.75
  10   3   3   15.87    1.91
  10   3   3   13.73    1.61
  10   3  -3   11.23    1.60
  10  -3   4   61.24    2.78
  10  -3  -4   61.36    2.67
  10   3   4   76.29    3.07
  10   3   4   67.24    2.50
  10   3  -4   58.51    2.52
  10  -3   5    2.79    1.46
  10  -3  -5    2.02    1.43
  10   3   5    3.44    1.48
  10   3   5    5.40    1.36
  10   3  -5    3.31    1.41
  10   3  -5    0.45    1.26
  10  -3   6  185.14    4.54
  10  -3  -6  175.56    4.22
 -10   3   6  227.61    4.69
  10   3   6  198.31    4.76
  10   3  -6  178.22    4.26
  10   3  -6  167.88    4.14
  10  -3   7    8.54    1.67
  10  -3  -7    7.20    1.58
 -10   3   7   11.80    1.60
  10   3   7   10.04    1.71
  10   3  -7    8.70    1.62
  10   3  -7    7.80    1.59
  10  -3   8    1.95    1.43
  10  -3  -8    2.35    1.60
 -10   3   8    0.65    1.33
  10   3   8   -0.53    1.72
  10   3  -8    2.75    1.46
  10   3  -8   -1.01    1.82
  10  -3   9   23.84    2.10
  10  -3  -9   21.56    2.03
 -10   3   9   28.16    2.16
  10   3   9   21.40    2.10
  10   3  -9   19.88    1.98
  10   3  -9   22.05    2.04
  10  -3  10   10.18    1.75
  10  -3 -10    8.78    1.70
 -10   3  10    9.20    1.75
  10   3  10    8.06    1.75
  10   3 -10    4.72    1.55
  10   3 -10    7.83    1.69
  10  -3  11    4.62    1.59
  10  -3 -11    3.79    1.59
 -10   3  11    5.43    1.71
  10   3  11    5.98    1.77
  10   3 -11    5.98    1.59
  10   3 -11    5.06    1.62
  10  -3  12   42.95    2.65
 -10   3  12   45.09    2.80
  10   3  12   39.28    2.81
  10   3 -12   32.95    2.41
  10   3 -12   33.02    2.45
  10  -3  13   15.40    1.97
 -10   3  13   15.36    2.12
  10   3  13   14.56    2.10
  10   3 -13   12.52    1.92
  10   3 -13   11.66    1.92
  10  -3  14   -0.51    2.19
 -10   3  14    0.53    1.70
  10   3  14   -1.71    2.07
  10   3 -14    5.05    1.75
  10   3 -14    4.61    1.82
  10  -3  15    6.71    1.79
  10   3  15    6.25    1.97
  10   3 -15    6.30    1.79
  10   3 -15    8.44    1.95
  10  -3  16   26.06    2.38
 -10   3  16   28.26    2.78
  10   3  16   22.87    2.61
  10   3 -16   22.93    2.41
  10   3 -16   23.29    2.48
  10  -3  17   18.32    2.37
 -10   3  17   16.18    2.54
  10   3  17   15.39    2.37
  10   3 -17   17.51    2.33
  10   3 -17   14.81    2.32
  10  -3  18   -0.91    2.36
  11  -3   0    1.01    1.48
  11   3   0    1.04    1.39
  11  -3   1    3.47    1.52
  11  -3  -1   -1.03    1.78
  11   3   1    0.41    1.38
  11   3  -1    0.70    1.27
  11  -3   2  108.50    3.57
  11  -3  -2  109.24    3.52
  11   3   2  102.77    3.13
  11   3  -2  112.29    3.37
  11  -3   3   17.91    1.94
  11  -3  -3   17.81    2.02
  11   3   3   22.65    2.12
  11   3   3   21.14    1.82
  11   3  -3   16.57    1.77
  11  -3   4  110.09    3.63
  11  -3  -4   96.28    3.34
  11   3   4  121.68    3.89
  11   3   4  118.37    3.26
  11   3  -4   96.79    3.25
  11  -3   5    2.03    1.47
  11  -3  -5    1.77    1.45
  11   3   5    2.58    1.40
  11   3  -5    2.72    1.53
  11  -3   6   70.42    3.03
  11  -3  -6   75.08    3.08
  11   3   6   84.17    3.38
  11   3  -6   74.63    3.00
  11  -3   7    2.93    1.50
  11  -3  -7    1.83    1.67
  11   3   7    3.22    1.60
  11   3  -7    4.76    1.54
  11  -3   8  233.34    5.41
  11  -3  -8  227.72    5.02
 -11   3   8  277.39    5.64
  11   3   8  261.81    5.82
  11   3  -8  210.59    4.99
  11   3  -8  214.54    5.04
  11  -3   9   11.43    1.94
  11  -3  -9   10.08    1.90
 -11   3   9   13.55    1.86
  11   3   9   10.33    1.89
  11   3  -9    8.53    1.70
  11   3  -9    9.59    1.76
  11  -3  10  114.66    3.99
  11  -3 -10  103.19    3.54
 -11   3  10  123.39    4.05
  11   3  10  113.43    4.09
  11   3 -10   94.56    3.59
  11   3 -10   91.43    3.53
  11  -3  11   42.75    2.78
  11  -3 -11   34.56    2.45
 -11   3  11   44.06    2.76
  11   3  11   40.78    2.77
  11   3 -11   37.30    2.57
  11   3 -11   34.39    2.52
  11  -3  12   41.68    2.74
 -11   3  12   50.32    3.07
  11   3  12   42.86    2.90
  11   3 -12   37.04    2.60
  11   3 -12   38.06    2.65
  11  -3  13    6.17    1.73
 -11   3  13    7.28    2.07
  11   3  13    1.33    1.78
  11   3 -13    5.99    1.77
  11   3 -13    3.02    1.72
  11  -3  14  117.00    4.29
 -11   3  14  124.34    4.65
  11   3  14  113.46    4.50
  11   3 -14  100.04    4.01
  11   3 -14  100.27    4.03
  11  -3  15    6.28    1.84
 -11   3  15    9.14    2.16
  11   3  15    4.79    2.03
  11   3 -15    4.71    2.05
  11   3 -15    5.19    2.08
  11  -3  16   14.00    2.32
 -11   3  16   15.52    2.48
  11   3  16   14.59    2.41
  12  -3   0   99.08    3.55
  12   3   0  101.80    3.36
  12  -3   1   10.80    1.78
  12  -3  -1   13.11    1.81
  12   3   1   12.10    1.66
  12   3  -1   10.61    1.62
  12  -3   2   17.99    1.98
  12  -3  -2   19.46    2.02
  12   3   2   21.48    1.97
  12   3  -2   19.15    1.85
  12  -3   3    2.21    1.52
  12  -3  -3    2.44    1.55
  12   3   3    4.67    1.66
  12   3   3    2.63    1.48
  12   3  -3    2.06    1.45
  12  -3   4  128.88    4.06
  12  -3  -4  116.36    3.81
  12   3   4  156.34    4.56
  12   3   4  127.48    3.54
  12   3  -4  126.02    3.82
  12  -3   5    3.16    1.59
  12  -3  -5    1.61    1.70
  12   3   5    1.26    1.53
  12   3  -5    2.13    1.46
  12  -3   6  271.90    5.89
  12  -3  -6  255.20    5.47
  12   3   6  307.85    6.42
  12   3  -6  264.13    5.59
  12  -3   7   20.34    2.11
  12  -3  -7   22.90    2.20
  12   3   7   25.78    2.31
  12   3  -7   24.23    2.16
  12  -3   8   20.23    2.13
  12  -3  -8   19.23    2.20
  12   3   8   21.20    2.22
  12   3  -8   19.14    2.06
  12  -3   9    0.77    1.53
  12  -3  -9    0.55    1.61
  12   3   9    0.53    1.51
  12   3  -9   -0.46    1.99
  12  -3  10   95.62    3.84
  12  -3 -10   81.77    3.42
 -12   3  10   97.24    3.75
  12   3  10   93.20    3.89
  12   3 -10   74.63    3.37
  12  -3  11    3.21    1.69
  12  -3 -11    2.73    1.78
 -12   3  11    1.72    1.80
  12   3  11    1.96    1.76
  12   3 -11    2.43    1.63
  12  -3 -12  162.95    4.62
 -12   3  12  206.86    5.60
  12   3  12  180.72    5.43
  12   3 -12  160.30    4.88
  12   3 -12  165.80    4.97
  12  -3  13    2.79    1.67
 -12   3  13   -1.02    2.24
  12   3  13   -1.03    2.39
  12   3 -13    0.90    1.69
  12   3 -13    1.54    1.74
  12  -3  14    2.30    1.71
 -12   3  14    1.02    1.91
  12   3  14   -0.31    2.53
  12   3 -14    1.32    1.89
  12   3 -14   -0.36    2.22
  12  -3  15    4.67    1.89
 -12   3  15    5.40    2.24
  13  -3   0    0.69    1.59
  13   3   0    0.25    1.55
  13  -3   1    1.64    1.55
  13  -3  -1    0.69    2.20
  13   3   1    5.03    1.54
  13   3  -1    1.36    1.61
  13  -3   2    3.12    1.62
  13  -3  -2    4.48    1.68
  13   3   2    1.67    1.64
  13   3  -2    2.93    1.68
  13  -3   3   15.58    2.02
  13  -3  -3   14.69    2.00
  13   3   3   21.06    2.25
  13   3   3   16.28    1.92
  13   3  -3   15.05    1.89
  13  -3   4    4.35    1.64
  13  -3  -4    2.27    1.79
  13   3   4    5.47    1.76
  13   3   4    6.03    1.61
  13   3  -4    3.80    1.58
  13  -3   5    4.42    1.66
  13  -3  -5    5.13    1.78
  13   3   5    5.00    1.72
  13   3  -5    3.31    1.61
  13  -3   6   53.78    2.99
  13  -3  -6   49.71    2.83
  13   3   6   67.25    3.36
  13   3  -6   57.21    2.96
  13  -3   7    3.76    1.66
  13  -3  -7    3.22    1.66
  13   3   7    3.25    1.81
  13   3  -7    1.80    1.55
  13  -3   8    8.83    1.84
  13  -3  -8    6.79    1.82
  13   3   8   10.20    1.94
  13   3  -8    5.37    1.76
  13  -3   9    7.99    1.85
  13  -3  -9    7.27    2.00
  13   3   9    6.28    1.90
  13   3  -9    9.91    1.93
  13  -3  10    1.82    1.75
  13  -3 -10    0.11    2.26
  13   3  10    3.05    1.80
  13  -3  11   17.12    2.22
  13  -3 -11   15.30    2.34
  13   3  11   19.55    2.57
  13   3 -11   15.31    2.17
  13  -3  12    0.83    1.70
  13  -3 -12    0.50    1.96
  13   3  12   -0.39    2.49
  13   3 -12    1.60    1.83
  13  -3  13    3.98    1.88
 -13   3  13    5.29    1.94
  13   3  13    2.30    2.01
  13  -3  14    4.06    1.88
 -13   3  14    2.53    2.06
  14  -3   0  248.91    5.87
  14   3   0  249.41    5.57
  14  -3   1    3.94    1.77
  14  -3  -1    4.46    1.77
  14   3   1    4.72    1.65
  14   3  -1    3.58    1.63
  14  -3   2   40.25    2.72
  14  -3  -2   39.96    2.72
  14   3   2   49.47    2.79
  14   3  -2   40.63    2.71
  14  -3   3   -0.28    2.19
  14  -3  -3    2.45    1.85
  14   3   3    2.96    1.75
  14   3   3    1.25    1.55
  14   3  -3   -0.99    2.35
  14  -3   4  203.27    5.41
  14  -3  -4  220.21    5.56
  14   3   4  255.59    6.27
  14   3  -4  210.76    5.31
  14  -3   5    0.99    1.67
  14  -3  -5   -1.94    2.21
  14   3  -5    1.03    1.58
  14  -3   6  307.00    6.73
  14  -3  -6  292.14    6.44
  14   3   6  347.20    7.36
  14   3  -6  294.78    6.40
  14  -3   7   39.04    2.81
  14  -3  -7   35.50    2.79
  14   3   7   43.12    2.97
  14   3  -7   32.84    2.62
  14  -3   8    3.37    1.80
  14  -3  -8    3.55    1.82
  14   3   8    3.31    1.78
  14   3  -8    1.86    1.74
  14  -3   9    4.86    1.93
  14  -3  -9    3.92    1.89
  14   3   9    7.26    2.05
  14   3  -9    5.93    2.06
  14  -3  10  130.57    4.69
  14  -3 -10  120.24    4.35
  14   3 -10  111.00    4.35
  14  -3  11    1.94    1.82
  14  -3 -11    1.14    2.04
  14   3  11    3.42    2.04
  14  -3  12  134.60    4.96
  14  -3 -12  117.59    4.45
  15  -3   0    1.31    1.71
  15   3   0   -2.54    2.26
  15  -3   1    6.10    1.83
  15  -3  -1    1.06    1.76
  15   3   1    5.47    1.78
  15   3  -1    3.63    1.92
  15  -3   2   48.93    3.17
  15  -3  -2   43.24    2.91
  15   3   2   46.53    2.90
  15   3  -2   50.42    2.95
  15  -3   3   -2.71    2.14
  15  -3  -3   -0.59    2.30
  15   3   3   -1.38    2.28
  15   3  -3   -1.85    2.50
  15  -3   4   93.82    3.98
  15  -3  -4   92.37    3.95
  15   3   4  120.26    4.60
  15  -3   5   40.96    2.91
  15  -3  -5   41.90    2.98
  15   3   5   51.76    3.27
  15   3  -5   39.95    2.98
  15  -3   6   20.83    2.45
  15  -3  -6   20.13    2.58
  15   3   6   26.10    2.81
  15   3  -6   18.84    2.47
  15  -3   7   -1.42    2.38
  15  -3  -7    0.35    2.56
  15   3   7   -0.12    2.51
  15   3  -7    0.32    1.84
  15  -3   8   13.71    2.23
  15  -3  -8   13.43    2.25
  15   3   8   17.05    2.36
  15   3  -8   13.60    2.22
  15  -3   9    2.89    2.03
  15  -3  -9    0.84    1.92
  15  -3 -10   -1.19    2.62
  16  -3   0   18.04    2.39
  16   3   0   22.03    2.49
  16  -3   1    3.22    1.93
  16  -3  -1    1.04    1.85
  16   3   1   -1.10    2.61
  16   3  -1   -3.78    2.53
  16  -3   2    1.77    2.04
  16  -3  -2   -0.69    2.51
  16   3   2    1.77    1.94
  16   3   2   -0.79    2.30
  16   3  -2   -0.23    2.61
  16  -3   3    1.52    1.86
  16  -3  -3   -2.39    2.36
  16   3   3    3.55    2.17
  16   3  -3   -2.19    2.51
  16  -3  -4   19.14    2.49
  16   3  -4   22.82    2.54
  16   3  -5   -0.15    2.87
   0  -4   0 1836.14   12.66
   0   4   0 1934.68   14.14
   0   4   0 2044.98   13.16
   0  -4   1    7.70    0.99
   0  -4  -1    9.59    0.91
   0   4   1    6.44    1.06
   0   4   1    8.09    0.87
   0   4  -1    8.28    1.13
   0   4  -1    9.46    0.72
   0  -4   2 1431.32   10.90
   0  -4  -2 1380.80    9.73
   0   4   2 1424.02   11.41
   0   4   2 1473.88   10.41
   0   4  -2 1500.91   11.71
   0   4  -2 1574.30   10.45
   0  -4   3   99.92    2.40
   0  -4  -3  105.77    1.81
   0   4   3  100.91    2.56
   0   4   3  116.03    2.28
   0   4  -3  112.37    2.64
   0   4  -3  124.36    1.70
   0  -4   4  862.68    8.09
   0  -4  -4  855.00    6.39
   0   4   4  851.40    8.19
   0   4   4  890.76    7.70
   0   4  -4  989.11    8.76
   0  -4   5   98.72    2.57
   0   4   5  100.69    2.58
   0   4   5  104.25    2.45
   0   4  -5  116.61    2.67
   0  -4   6 1198.39   10.52
   0   4   6 1182.00   10.36
   0   4   6 1228.70   10.27
   0   4  -6 1433.32   11.26
   0  -4   7  130.04    3.15
   0   4   7  123.02    2.98
   0   4   7  142.18    3.20
   0   4  -7  155.40    3.04
   0  -4   8  149.73    3.44
   0   4   8  148.26    3.31
   0   4   8  156.96    3.51
   0   4  -8  184.25    3.29
   0  -4   9   52.64    2.29
   0   4   9   57.80    2.38
   0   4  -9   67.76    2.13
   0  -4  10 1005.10   10.31
   0   4  10 1018.15   10.35
   0   4 -10 1160.07    9.51
   0  -4  11   77.38    2.86
   0   4  11   86.49    3.05
   0   4  12  892.26   10.18
   0  -4  13   28.67    2.08
   0   4  13   26.25    2.16
   0  -4  14   32.62    2.18
   0   4  14   33.47    1.99
   0   4  14   39.28    2.48
   0  -4  15   15.27    1.78
   0   4  15   14.11    2.03
   0  -4  16  537.18    8.28
   0   4  16  559.14    8.89
   0  -4  17    6.90    1.67
   0   4  17    7.65    1.89
   0  -4  18  195.00    5.16
   0   4  18  213.50    5.81
   0   4  19    0.80    1.75
   0  -4  20    5.09    1.77
   0   4  20    5.06    2.02
   0  -4  21   17.48    2.30
  -1  -4   0    1.21    0.69
   1  -4   0    0.93    0.78
  -1   4   0    0.80    0.98
  -1   4   0    0.94    0.53
   1   4   0    0.16    0.83
   1   4   0    0.67    0.70
  -1  -4   1   34.98    1.36
  -1  -4  -1   34.03    1.22
   1  -4   1   36.14    1.46
   1  -4  -1   33.34    1.36
  -1   4   1   36.86    1.75
  -1   4   1   35.47    1.12
  -1   4  -1   37.20    1.72
  -1   4  -1   36.66    0.88
   1   4   1   32.77    1.54
   1   4   1   37.51    1.34
   1   4  -1   36.38    1.58
   1   4  -1   41.82    1.27
  -1  -4   2  386.50    4.61
  -1  -4  -2  388.10    3.88
   1  -4   2  412.86    4.97
   1  -4  -2  408.41    4.33
  -1   4   2  430.79    5.46
  -1   4   2  415.19    4.19
  -1   4  -2  445.22    5.48
   1   4   2  397.08    5.07
   1   4   2  475.95    4.89
   1   4  -2  421.60    5.10
   1   4  -2  490.73    4.43
  -1  -4   3   41.75    1.62
  -1  -4  -3   36.79    1.09
   1  -4   3   41.27    1.68
   1  -4  -3   40.36    1.32
  -1   4   3   45.88    1.87
  -1   4   3   42.37    1.47
  -1   4  -3   46.74    1.89
   1   4   3   43.34    1.58
   1   4  -3   44.81    1.75
  -1  -4   4  102.97    2.52
  -1  -4  -4  102.74    1.53
   1  -4   4  109.49    2.65
   1  -4  -4  114.54    1.98
  -1   4   4  109.16    2.72
  -1   4   4  117.84    2.41
  -1   4  -4  125.09    2.84
   1   4   4  119.35    2.53
   1   4  -4  123.37    2.67
  -1  -4   5    4.40    1.00
   1  -4   5    5.58    1.06
   1  -4  -5    3.68    0.71
  -1   4   5    2.68    1.02
  -1   4   5    4.24    0.99
  -1   4  -5    4.28    1.07
   1   4   5    5.32    1.11
   1   4  -5    4.85    1.02
  -1  -4   6    3.61    1.04
   1  -4   6    1.96    1.03
  -1   4   6    4.63    1.10
  -1   4   6    3.88    1.07
  -1   4  -6    3.46    1.14
   1   4   6    3.30    1.04
   1   4  -6    5.06    1.04
  -1  -4   7    2.57    1.08
   1  -4   7    2.58    1.12
  -1   4   7    2.77    1.06
  -1   4   7    3.71    1.10
  -1   4  -7    3.93    1.18
   1   4   7    5.02    1.18
   1   4  -7    4.97    1.11
  -1  -4   8   69.85    2.46
   1  -4   8   69.73    2.51
  -1   4   8   72.07    2.39
  -1   4   8   69.78    2.44
  -1   4  -8   84.33    2.43
   1   4   8   77.40    2.56
   1   4  -8   81.91    2.21
  -1  -4   9    8.97    1.39
   1  -4   9    7.96    1.38
  -1   4   9    8.21    1.24
  -1   4   9    7.82    1.41
  -1   4  -9    8.63    1.30
   1   4   9    8.10    1.46
   1   4  -9   10.76    1.28
  -1  -4  10   57.69    2.46
   1  -4  10   54.05    2.34
  -1   4  10   56.54    2.30
  -1   4  10   62.20    2.63
  -1   4 -10   64.77    2.17
   1   4  10   58.60    2.56
  -1  -4  11   10.51    1.59
   1  -4  11   11.65    1.61
  -1   4  11   10.33    1.38
  -1   4  11   13.48    1.74
   1   4  11   14.19    1.80
  -1  -4  12   62.07    2.68
   1  -4  12   64.57    2.73
  -1   4  12   59.20    2.41
  -1   4  12   66.95    2.91
   1   4  12   69.21    2.92
  -1  -4  13   42.84    2.35
   1  -4  13   46.68    2.43
  -1   4  13   44.74    2.13
  -1   4  13   45.91    2.52
   1   4  13   43.47    2.47
  -1  -4  14    1.95    1.32
   1  -4  14    0.60    1.65
  -1   4  14    0.93    1.15
  -1   4  14    0.41    1.35
   1   4  14    1.64    1.47
  -1  -4  15   10.79    1.63
   1  -4  15   10.03    1.76
  -1   4  15    9.84    1.79
   1   4  15   11.79    1.86
  -1  -4  16    2.18    1.39
   1  -4  16    1.06    1.36
  -1   4  16    1.89    1.55
   1   4  16    0.60    1.59
  -1  -4  17    0.44    1.37
   1  -4  17    4.04    1.56
  -1   4  17    5.46    1.79
   1   4  17    3.33    1.70
  -1  -4  18   68.12    3.32
   1  -4  18   62.78    3.09
  -1   4  18   66.04    3.47
   1   4  18   70.55    3.58
  -1  -4  19   -0.39    2.23
  -1   4  19   -0.64    2.24
   1   4  19    0.18    1.74
  -1  -4  20    9.68    2.09
   1  -4  20    9.76    1.93
  -1   4  20    8.68    2.16
   1   4  20    8.84    2.12
  -1  -4  21    2.48    1.98
   1  -4  21    1.53    1.78
  -2  -4   0 1944.44   13.10
   2  -4   0 2113.49   14.57
  -2   4   0 2138.74   15.63
  -2   4   0 2119.45   13.91
   2   4   0 2316.38   15.15
  -2  -4   1    6.19    0.87
  -2  -4  -1    3.61    0.71
   2  -4   1    5.74    0.96
   2  -4  -1    5.02    0.93
  -2   4   1    6.63    1.19
  -2   4   1    6.80    0.68
  -2   4  -1    2.77    1.10
   2   4   1    5.31    0.92
   2   4  -1    5.00    0.90
   2   4  -1    5.43    0.82
  -2  -4   2  307.93    4.05
  -2  -4  -2  316.40    3.39
   2  -4   2  333.07    4.51
   2  -4  -2  333.73    4.03
  -2   4   2  352.94    4.99
  -2   4   2  346.51    3.68
  -2   4  -2  386.33    5.21
   2   4   2  377.51    4.48
   2   4  -2  339.34    4.42
  -2  -4   3   15.34    1.13
  -2  -4  -3   15.34    0.76
   2  -4   3   14.13    1.22
   2  -4  -3   16.74    1.07
  -2   4   3   17.55    1.43
  -2   4   3   16.95    1.05
  -2   4  -3   18.76    1.46
   2   4   3   19.36    1.31
   2   4  -3   17.28    1.23
  -2  -4   4  185.08    3.33
  -2  -4  -4  187.78    2.12
   2  -4   4  206.92    3.70
   2  -4  -4  197.74    2.83
  -2   4   4  205.83    3.82
  -2   4   4  199.56    3.11
  -2   4  -4  233.07    3.99
   2   4   4  228.71    3.66
   2   4  -4  217.27    3.45
  -2  -4   5   20.77    1.39
   2  -4   5   23.65    1.54
   2  -4  -5   22.72    1.08
  -2   4   5   24.46    1.58
  -2   4   5   27.44    1.40
  -2   4  -5   28.34    1.74
   2   4   5   25.74    1.59
   2   4  -5   26.11    1.40
  -2  -4   6  424.23    5.57
   2  -4   6  469.17    6.08
  -2   4   6  474.36    6.05
  -2   4   6  482.96    5.68
  -2   4  -6  547.86    6.37
   2   4   6  494.95    6.04
   2   4  -6  506.26    5.48
  -2  -4   7    2.74    1.07
   2  -4   7    0.90    1.08
  -2   4   7    2.09    1.10
  -2   4   7    1.95    1.13
  -2   4  -7    1.52    1.22
   2   4   7    0.29    1.56
   2   4  -7    1.24    0.95
  -2  -4   8   21.88    1.62
   2  -4   8   21.91    1.70
  -2   4   8   23.39    1.64
  -2   4   8   21.31    1.68
  -2   4  -8   27.93    1.75
   2   4   8   27.58    1.90
   2   4  -8   26.24    1.44
  -2  -4   9    9.25    1.38
   2  -4   9    9.19    1.46
  -2   4   9   10.57    1.41
  -2   4   9   11.32    1.49
  -2   4  -9   13.27    1.50
   2   4   9   11.09    1.59
  -2  -4  10  562.58    7.34
   2  -4  10  533.09    7.24
  -2   4  10  550.32    6.86
  -2   4  10  612.87    7.67
   2   4  10  570.12    7.50
  -2  -4  11    6.10    1.41
   2  -4  11    6.57    1.47
  -2   4  11    7.47    1.28
  -2   4  11    6.71    1.57
   2   4  11    7.09    1.67
  -2  -4  12  203.62    4.53
   2  -4  12  218.46    4.75
  -2   4  12  204.69    4.15
  -2   4  12  221.27    4.82
   2   4  12  223.94    4.98
  -2  -4  13   10.63    1.58
   2  -4  13   10.31    1.59
  -2   4  13   12.62    1.48
  -2   4  13   12.37    1.80
   2   4  13   15.38    1.88
  -2  -4  14   20.42    1.88
   2  -4  14   24.96    2.02
  -2   4  14   24.28    2.15
   2   4  14   24.01    2.15
  -2  -4  15   19.08    1.91
   2  -4  15   20.95    1.99
  -2   4  15   19.12    2.13
   2   4  15   22.39    2.18
  -2  -4  16  254.14    5.63
   2  -4  16  267.00    5.82
  -2   4  16  286.61    6.27
   2   4  16  249.91    5.94
  -2  -4  17   -0.64    1.82
   2  -4  17    1.17    1.46
  -2   4  17    0.74    1.60
   2   4  17   -0.57    2.05
  -2  -4  18   96.82    3.76
   2  -4  18   91.25    3.69
  -2   4  18   98.51    4.04
   2   4  18  104.46    4.22
  -2  -4  19    0.75    1.67
   2  -4  19    1.75    1.59
  -2   4  19    1.36    1.84
   2   4  19    0.27    1.78
  -2  -4  20   49.16    3.03
   2  -4  20   55.73    3.14
  -2   4  20   52.11    3.40
   2   4  20   58.36    3.58
  -2  -4  21   -2.62    2.12
   2  -4  21   -1.60    2.51
  -3  -4   0    0.42    0.72
   3  -4   0   -1.33    1.04
  -3   4   0    0.28    1.10
  -3   4   0    0.82    0.50
   3   4   0    0.40    0.83
  -3  -4   1   11.92    1.02
  -3  -4  -1   11.54    0.88
   3  -4   1   12.53    1.19
   3  -4  -1   13.97    1.17
  -3   4   1   12.46    1.39
  -3   4   1   13.45    0.80
  -3   4  -1   12.15    1.27
   3   4   1   15.06    1.20
  -3  -4   2 1446.82   11.00
  -3  -4  -2 1403.60    9.77
   3  -4   2 1497.24   11.85
   3  -4  -2 1526.83   11.33
  -3   4   2 1632.55   13.10
  -3   4   2 1633.41   11.11
  -3   4  -2 1747.61   13.77
   3   4   2 1725.38   12.66
  -3  -4   3   33.11    1.55
  -3  -4  -3   29.08    1.02
   3  -4   3   36.14    1.73
   3  -4  -3   31.27    1.40
  -3   4   3   34.64    1.82
  -3   4   3   34.52    1.31
  -3   4  -3   43.27    1.99
   3   4   3   38.47    1.66
   3   4  -3   33.06    1.46
  -3  -4   4  469.95    5.59
   3  -4   4  490.40    6.06
   3  -4  -4  482.49    5.03
  -3   4   4  511.55    6.34
  -3   4   4  521.86    5.40
  -3   4  -4  552.24    6.59
   3   4   4  492.80    4.13
   3   4   4  558.21    6.25
   3   4   4  485.03    4.10
   3   4  -4  510.52    5.51
  -3  -4   5    6.43    1.14
   3  -4   5    5.78    1.18
   3  -4  -5    5.48    0.87
  -3   4   5    4.62    1.20
  -3   4   5    8.22    1.13
  -3   4  -5    6.63    1.30
   3   4   5    5.83    1.18
   3   4  -5    7.89    1.00
  -3  -4   6  114.97    2.89
   3  -4   6  111.25    2.98
   3  -4  -6  116.75    2.23
  -3   4   6  118.79    3.04
  -3   4   6  122.35    2.79
  -3   4  -6  141.80    3.25
   3   4   6  130.76    3.17
   3   4  -6  132.34    2.65
  -3  -4   7   36.18    1.87
   3  -4   7   34.93    1.94
  -3   4   7   37.19    1.94
  -3   4   7   43.68    1.96
  -3   4  -7   41.60    1.99
   3   4   7   38.61    2.01
   3   4  -7   37.53    1.55
  -3  -4   8 1123.17   10.64
   3  -4   8 1147.16   11.02
  -3   4   8 1170.54   10.80
  -3   4   8 1213.12   10.89
  -3   4  -8 1361.83   11.60
   3   4   8 1271.16   11.65
   3   4  -8 1368.49   10.33
  -3  -4   9    5.97    1.34
   3  -4   9    5.63    1.39
  -3   4   9    4.84    1.29
  -3   4   9    9.72    1.56
  -3   4  -9    5.71    1.43
   3   4   9    3.89    1.48
  -3  -4  10  349.58    5.70
   3  -4  10  368.91    6.00
  -3   4  10  372.71    5.64
  -3   4  10  383.42    5.94
   3   4  10  378.33    6.12
  -3  -4  11   89.40    2.70
  -3  -4  11   80.38    2.91
   3  -4  11   77.70    2.92
  -3   4  11   83.23    2.74
  -3   4  11   85.13    3.02
   3   4  11   85.56    3.14
  -3  -4  12  265.30    5.21
   3  -4  12  269.93    5.33
  -3   4  12  259.41    4.76
  -3   4  12  290.84    5.53
   3   4  12  275.35    5.52
  -3  -4  13    1.54    1.27
   3  -4  13    1.63    1.28
  -3   4  13    1.40    1.39
   3   4  13    2.21    1.57
  -3  -4  14  207.77    4.85
   3  -4  14  208.63    4.91
  -3   4  14  206.54    5.01
   3   4  14  211.61    5.18
  -3  -4  15    2.48    1.40
   3  -4  15    0.27    1.46
  -3   4  15    3.25    1.60
   3   4  15    2.47    1.62
  -3  -4  16   51.72    2.78
   3  -4  16   44.91    2.62
  -3   4  16   49.77    2.86
   3   4  16   49.02    2.93
  -3  -4  17   36.48    2.50
   3  -4  17   37.77    2.52
  -3   4  17   43.48    2.77
   3   4  17   40.23    2.83
  -3  -4  18  181.65    5.05
   3  -4  18  182.96    5.09
  -3   4  18  183.04    5.41
   3   4  18  178.23    5.38
  -3  -4  19    8.24    1.96
   3  -4  19    4.12    1.73
  -3   4  19    8.08    2.01
   3   4  19    4.86    1.93
  -3  -4  20   99.73    4.06
   3  -4  20  103.19    4.11
  -3   4  20  111.88    4.59
   3   4  20  109.76    4.70
   3  -4  21   18.60    2.42
  -4  -4   0  207.71    3.14
   4  -4   0  216.83    3.65
  -4   4   0  249.67    4.41
  -4   4   0  263.58    2.67
  -4  -4   1    1.72    0.82
  -4  -4  -1    1.93    0.75
   4  -4   1    2.64    1.01
   4  -4  -1    1.08    0.86
  -4   4   1    1.44    1.45
  -4   4   1    1.62    0.69
   4   4   1    2.37    0.94
  -4  -4   2   37.06    1.54
  -4  -4  -2   37.20    1.32
   4  -4   2   36.39    1.76
   4  -4  -2   36.16    1.61
  -4   4   2   41.63    1.92
  -4   4   2   42.20    1.38
  -4   4  -2   43.80    2.09
   4   4   2   39.70    1.77
  -4  -4   3   29.70    1.48
   4  -4   3   37.25    1.84
   4  -4  -3   34.28    1.56
  -4   4   3   38.56    1.95
  -4   4   3   37.25    1.44
  -4   4  -3   38.06    2.00
   4   4   3   33.62    1.19
   4   4   3   37.11    1.75
   4   4   3   32.22    1.19
  -4  -4   4    0.25    0.88
   4  -4   4    1.69    1.08
   4  -4  -4    0.09    0.85
  -4   4   4    0.40    1.15
  -4   4   4    0.42    0.83
  -4   4  -4    0.81    1.29
   4   4   4    0.87    0.66
   4   4   4    0.40    1.05
   4   4   4    0.41    0.84
   4   4  -4    0.02    0.96
  -4  -4   5    2.55    1.01
   4  -4   5    1.10    1.47
   4  -4  -5    0.32    0.92
  -4   4   5    2.03    1.20
  -4   4   5    0.87    0.94
  -4   4  -5    1.52    1.26
   4   4   5    0.45    1.09
   4   4  -5    0.90    0.88
  -4  -4   6   11.60    1.31
   4  -4   6   15.49    1.54
   4  -4  -6   14.53    1.20
  -4   4   6   13.17    1.50
  -4   4   6   14.18    1.37
  -4   4  -6   16.36    1.62
   4   4   6   15.33    1.65
   4   4  -6   15.98    1.20
  -4  -4   7    3.02    1.15
   4  -4   7    6.33    1.37
  -4   4   7    2.95    1.24
  -4   4   7    5.84    1.26
  -4   4  -7    5.29    1.50
   4   4   7    6.05    1.42
   4   4  -7    5.48    0.99
  -4  -4   8  184.20    3.94
   4  -4   8  198.52    4.21
  -4   4   8  203.14    4.11
  -4   4   8  217.38    4.14
  -4   4  -8  226.27    4.29
   4   4   8  202.00    4.28
  -4  -4   9    1.03    1.19
   4  -4   9   -0.05    1.71
  -4   4   9    0.34    1.61
  -4   4   9   -0.35    1.45
   4   4   9   -1.34    1.72
  -4  -4  10   89.04    2.93
   4  -4  10  102.78    3.29
  -4   4  10  105.22    3.12
  -4   4  10  108.44    3.27
   4   4  10  101.19    3.34
  -4  -4  11   19.56    1.81
   4  -4  11   19.96    1.72
  -4   4  11   21.54    1.80
  -4   4  11   20.73    1.81
   4   4  11   21.88    2.00
  -4  -4  12   32.71    1.98
  -4  -4  12   30.69    2.08
   4  -4  12   28.35    2.06
  -4   4  12   28.61    1.96
  -4   4  12   30.14    2.10
   4   4  12   31.54    2.27
  -4  -4  13    2.24    1.31
   4  -4  13    5.14    1.41
  -4   4  13    4.36    1.55
   4   4  13    3.56    1.56
  -4  -4  14   68.99    2.97
   4  -4  14   66.50    2.97
  -4   4  14   72.19    3.14
   4   4  14   67.94    3.17
  -4  -4  15    4.21    1.51
   4  -4  15    5.35    1.51
  -4   4  15    6.91    1.71
   4   4  15    5.90    1.78
  -4  -4  16   23.10    2.11
   4  -4  16   24.87    2.15
  -4   4  16   30.42    2.48
   4   4  16   25.79    2.45
  -4  -4  17    9.95    1.77
   4  -4  17   12.58    1.84
  -4   4  17   10.54    2.01
   4   4  17   11.03    2.02
  -4  -4  18    9.80    1.88
   4  -4  18   11.41    2.02
  -4   4  18    9.47    2.24
   4   4  18    9.11    2.03
  -4  -4  19   15.36    2.09
   4  -4  19   21.47    2.39
  -4   4  19   17.39    2.44
   4   4  19   17.98    2.45
  -4  -4  20   10.57    2.00
   4  -4  20   12.48    2.12
  -4   4  20   14.87    2.49
  -5  -4   0    0.55    0.84
   5  -4   0   -0.67    1.35
  -5   4   0    1.49    1.31
  -5  -4   1    5.87    1.00
  -5  -4  -1    7.37    0.97
   5  -4   1    5.29    1.22
   5  -4  -1    5.55    1.19
  -5   4   1    6.87    1.43
  -5   4   1    8.82    0.91
  -5   4  -1    7.06    1.46
   5   4   1   10.15    1.24
  -5  -4   2 1087.40    9.32
   5  -4   2 1166.37   10.51
   5  -4  -2 1100.36    9.57
  -5   4   2 1283.18   11.61
  -5   4   2 1374.97    9.96
  -5   4  -2 1305.16   11.76
   5   4   2 1130.41    8.71
   5   4   2 1337.74   11.27
   5   4   2 1103.94    8.54
  -5  -4   3    9.12    1.15
   5  -4   3   11.33    1.43
   5  -4  -3    9.70    1.24
  -5   4   3   11.05    1.53
  -5   4   3   11.35    1.11
  -5   4  -3   13.20    1.64
   5   4   3    8.51    0.95
   5   4   3    9.82    1.40
   5   4   3   11.12    1.00
  -5  -4   4  773.00    7.87
   5  -4   4  833.24    8.81
   5  -4  -4  746.40    7.30
  -5   4   4  818.45    8.76
  -5   4   4  884.38    7.85
  -5   4  -4  901.58    9.32
   5   4   4  880.95    8.85
   5   4   4  819.51    6.52
  -5  -4   5  113.45    2.91
   5  -4   5  124.05    3.31
   5  -4  -5  110.04    2.59
  -5   4   5  129.55    3.37
  -5   4   5  133.48    2.86
  -5   4  -5  132.83    3.42
   5   4   5  136.67    3.35
  -5  -4   6  166.89    3.61
   5  -4   6  171.35    3.89
   5  -4  -6  169.05    3.19
  -5   4   6  178.38    3.87
  -5   4   6  193.67    3.63
  -5   4  -6  195.93    4.12
   5   4   6  188.88    4.01
   5   4  -6  173.92    2.96
  -5  -4   7   35.37    1.94
   5  -4   7   32.24    2.05
   5  -4  -7   33.19    1.64
  -5   4   7   34.17    2.01
  -5   4   7   39.45    1.97
  -5   4  -7   39.09    2.17
   5   4   7   38.84    2.18
  -5  -4   8 1227.29   11.56
   5  -4   8 1336.02   12.57
  -5   4   8 1332.82   12.04
  -5   4   8 1377.47   12.07
   5   4   8 1392.92   12.84
  -5  -4   9    4.27    1.34
   5  -4   9    3.29    1.43
  -5   4   9    2.17    1.33
  -5   4   9    3.74    1.31
   5   4   9    3.72    1.59
  -5  -4  10  254.18    5.00
   5  -4  10  256.42    5.15
  -5   4  10  267.46    4.83
  -5   4  10  276.10    5.12
   5   4  10  264.61    5.31
  -5  -4  11    4.79    1.41
   5  -4  11    3.98    1.42
  -5   4  11    2.22    1.32
  -5   4  11    3.31    1.36
   5   4  11    2.59    1.49
  -5  -4  12  100.70    3.39
   5  -4  12   99.61    3.42
  -5   4  12  108.67    3.51
   5   4  12  112.61    3.76
  -5  -4  13   52.11    2.43
  -5  -4  13   43.71    2.46
   5  -4  13   44.30    2.51
  -5   4  13   55.55    2.85
   5   4  13   49.73    2.75
  -5  -4  14  567.89    8.40
   5  -4  14  584.25    8.60
  -5   4  14  629.96    9.06
   5   4  14  617.76    9.18
  -5  -4  15   21.52    2.07
   5  -4  15   23.15    2.21
  -5   4  15   27.18    2.37
   5   4  15   24.62    2.33
  -5  -4  16    7.48    1.66
   5  -4  16   11.90    1.81
  -5   4  16   10.36    1.97
   5   4  16   12.27    2.04
  -5  -4  17   -0.18    1.99
   5  -4  17    0.70    1.46
  -5   4  17    0.38    2.16
   5   4  17    2.24    1.74
  -5  -4  18  186.24    5.25
   5  -4  18  188.38    5.32
  -5   4  18  199.85    5.75
   5   4  18  198.72    5.80
  -5  -4  19    2.35    1.67
   5  -4  19    3.14    1.69
  -5   4  19    3.38    2.03
   5   4  19    3.65    2.03
   5  -4  20  267.97    6.53
   6  -4   0  168.49    3.59
  -6   4   0  194.13    4.19
   6   4   0  172.61    3.17
   6   4   0  165.17    3.11
  -6  -4   1    6.20    1.02
   6  -4   1    6.16    1.29
   6  -4  -1    7.49    1.26
  -6   4   1    6.55    1.54
  -6   4  -1    8.66    1.58
   6   4   1    7.27    1.10
   6   4   1    8.89    1.35
   6   4   1    6.65    1.10
  -6  -4   2   18.51    1.43
   6  -4   2   18.21    1.59
   6  -4  -2   16.87    1.46
  -6   4   2   19.27    1.82
  -6   4   2   23.22    1.32
  -6   4  -2   23.79    1.92
   6   4   2   18.54    1.23
   6   4   2   20.76    1.62
   6   4   2   19.04    1.24
  -6  -4   3   18.60    1.43
   6  -4   3   18.43    1.66
   6  -4  -3   21.05    1.60
  -6   4   3   23.04    1.90
  -6   4   3   22.47    1.32
  -6   4  -3   21.21    1.88
   6   4   3   22.62    1.70
   6   4   3   18.09    1.22
  -6  -4   4   79.61    2.53
   6  -4   4   81.83    2.79
   6  -4  -4   75.68    2.35
  -6   4   4   84.58    2.88
  -6   4   4   88.91    2.36
  -6   4  -4   93.21    3.05
   6   4   4   93.94    2.88
  -6  -4   5   14.82    1.44
   6  -4   5   19.41    1.78
   6  -4  -5   18.01    1.52
  -6   4   5   20.25    1.79
  -6   4   5   19.77    1.49
  -6   4  -5   19.77    1.85
   6   4   5   20.31    1.76
  -6  -4   6   27.82    1.77
   6  -4   6   35.63    2.14
   6  -4  -6   30.08    1.74
  -6   4   6   35.75    2.09
  -6   4   6   34.50    1.81
  -6   4  -6   33.24    2.16
   6   4   6   33.30    2.08
  -6  -4   7    4.10    1.26
   6  -4   7    3.56    1.42
   6  -4  -7    3.60    1.22
  -6   4   7    2.12    1.38
  -6   4   7    2.49    1.30
   6   4   7    5.05    1.53
  -6  -4   8   90.87    2.98
   6  -4   8  102.25    3.32
  -6   4   8   96.76    3.04
  -6   4   8  106.23    3.13
   6   4   8  103.52    3.35
  -6  -4   9    1.53    1.23
   6  -4   9    0.14    1.35
  -6   4   9    0.24    1.33
  -6   4   9    0.26    1.21
   6   4   9    1.92    1.56
  -6  -4  10  180.67    4.28
   6  -4  10  191.68    4.58
  -6   4  10  193.24    4.21
  -6   4  10  212.17    4.59
   6   4  10  209.62    4.83
  -6  -4  11    1.31    1.24
   6  -4  11    0.55    1.33
  -6   4  11    0.80    1.46
   6   4  11    0.54    1.42
  -6  -4  12    8.77    1.50
   6  -4  12   10.54    1.65
  -6   4  12   10.66    1.71
   6   4  12   10.13    1.75
  -6  -4  13    7.11    1.50
   6  -4  13    8.86    1.65
  -6   4  13    9.09    1.76
   6   4  13    9.03    1.84
  -6  -4  14    0.91    1.33
   6  -4  14    1.59    1.42
  -6   4  14   -0.32    1.95
   6   4  14    0.23    2.08
  -6  -4  15    1.18    1.38
   6  -4  15    2.14    1.45
  -6   4  15    3.63    1.73
   6   4  15    0.97    1.62
  -6  -4  16   30.72    2.46
   6  -4  16   36.71    2.53
  -6   4  16   32.69    2.64
   6   4  16   36.21    2.76
  -6  -4  17    6.85    1.72
   6  -4  17   10.82    1.87
  -6   4  17    8.34    2.05
   6   4  17    8.61    2.03
  -6  -4  18   57.66    3.22
   6  -4  18   61.75    3.25
  -6   4  18   69.81    3.74
   6   4  18   56.41    3.42
  -6  -4  19    4.53    1.78
   6  -4  19    5.13    1.87
  -6   4  19    5.90    2.30
   7  -4   0   -0.55    1.50
  -7   4   0    0.58    1.24
   7   4   0    1.27    1.11
   7   4   0    0.49    1.10
   7  -4   1    7.34    1.43
   7  -4  -1    8.29    1.40
  -7   4   1   11.82    1.73
  -7   4  -1   11.30    1.72
   7   4   1    7.72    1.17
   7   4   1    9.62    1.21
   7   4  -1    9.75    1.30
   7   4  -1    8.24    1.32
   7  -4   2  104.20    3.09
   7  -4  -2   96.69    2.84
  -7   4   2  115.35    3.40
  -7   4  -2  110.67    3.37
   7   4   2  110.58    3.15
   7   4   2   93.40    2.35
   7   4  -2   93.16    2.68
   7   4  -2   95.59    2.73
  -7  -4   3   14.87    1.42
   7  -4   3   15.88    1.65
   7  -4  -3   13.84    1.51
  -7   4   3   15.56    1.82
  -7   4   3   16.60    1.38
  -7   4  -3   15.11    1.86
   7   4   3   16.96    1.67
   7   4   3   16.69    1.32
  -7  -4   4  101.27    2.88
   7  -4   4  104.75    3.22
   7  -4  -4   91.90    2.78
  -7   4   4  108.54    3.32
  -7   4   4  117.85    2.81
  -7   4  -4  117.64    3.49
   7   4   4  120.97    3.40
  -7  -4   5  145.35    3.53
   7  -4   5  142.17    3.77
   7  -4  -5  135.00    3.23
  -7   4   5  153.02    3.91
  -7   4   5  170.56    3.48
   7   4   5  163.71    3.96
  -7  -4   6   73.41    2.67
   7  -4   6   77.21    2.95
   7  -4  -6   69.97    2.50
  -7   4   6   81.19    3.00
  -7   4   6   87.89    2.70
   7   4   6   90.97    3.15
  -7  -4   7    2.91    1.28
   7  -4   7    3.92    1.53
   7  -4  -7    1.93    1.33
  -7   4   7    3.63    1.63
  -7   4   7    4.38    1.36
   7   4   7    3.82    1.55
  -7  -4   8  278.89    5.19
   7  -4   8  294.28    5.60
   7  -4  -8  279.29    4.63
  -7   4   8  330.05    5.64
  -7   4   8  348.39    5.62
   7   4   8  327.71    5.94
  -7  -4   9   10.84    1.57
   7  -4   9   12.30    1.74
  -7   4   9   13.02    1.76
  -7   4   9   13.87    1.58
   7   4   9   14.87    1.86
  -7  -4  10   43.97    2.29
   7  -4  10   49.29    2.60
  -7   4  10   47.23    2.39
  -7   4  10   49.92    2.54
   7   4  10   46.26    2.64
  -7  -4  11   -0.01    1.63
   7  -4  11    0.32    1.37
  -7   4  11    1.30    1.50
   7   4  11   -3.83    1.65
  -7  -4  12   18.72    1.87
   7  -4  12   21.37    2.03
  -7   4  12   22.18    2.07
   7   4  12   23.23    2.20
  -7  -4  13    1.04    1.33
   7  -4  13    1.50    1.50
  -7   4  13    3.22    1.77
   7   4  13    0.88    1.55
  -7  -4  14  211.85    5.23
   7  -4  14  211.63    5.30
  -7   4  14  237.88    5.70
   7   4  14  238.72    5.88
  -7  -4  15    2.60    1.53
   7  -4  15    2.97    1.53
  -7   4  15    6.45    1.87
   7   4  15    1.96    1.72
  -7  -4  16    2.49    1.74
   7  -4  16    5.26    1.71
  -7   4  16    4.17    1.88
   7   4  16    1.61    1.72
  -7  -4  17    2.98    1.68
   7  -4  17    1.21    1.73
  -7   4  17    2.51    1.92
   7   4  17    0.83    1.86
  -7  -4  18  107.58    4.20
   7  -4  18  109.64    4.28
  -7   4  18  120.81    4.72
   7  -4  19    4.92    1.92
   8  -4   0  552.20    7.20
  -8   4   0  623.62    8.09
   8   4   0  569.54    6.62
   8   4   0  565.54    6.58
   8  -4   1   71.52    2.73
   8  -4  -1   70.68    2.67
  -8   4   1   75.03    2.97
  -8   4  -1   75.50    3.00
   8   4   1   63.28    2.25
   8   4  -1   62.62    2.35
   8   4  -1   66.89    2.42
   8  -4   2   21.53    1.84
   8  -4  -2   19.85    1.77
  -8   4   2   23.38    2.06
  -8   4  -2   24.44    2.10
   8   4   2   26.86    2.01
   8   4   2   22.12    1.56
   8   4  -2   21.74    1.72
   8   4  -2   21.08    1.73
   8  -4   3   39.51    2.30
   8  -4  -3   36.28    2.08
  -8   4   3   40.67    2.39
  -8   4  -3   41.08    2.46
   8   4   3   43.90    2.34
   8   4   3   40.10    1.83
   8   4  -3   36.36    2.05
   8   4  -3   34.46    2.04
   8  -4   4  208.33    4.55
   8  -4  -4  225.87    4.38
  -8   4   4  239.74    4.94
  -8   4   4  267.05    4.33
   8   4   4  249.90    5.00
   8   4  -4  205.86    4.24
   8   4  -4  207.95    4.27
   8  -4   5   20.17    1.91
   8  -4  -5   17.02    1.79
  -8   4   5   22.61    1.99
  -8   4   5   26.48    1.78
   8   4   5   23.97    2.03
   8   4  -5   20.49    1.77
   8   4  -5   19.09    1.82
  -8  -4   6  583.57    7.59
   8  -4   6  609.44    8.24
   8  -4  -6  574.79    7.15
  -8   4   6  639.13    8.16
  -8   4   6  689.23    7.84
   8   4   6  685.04    8.76
  -8  -4   7    2.89    1.26
   8  -4   7    1.59    1.44
   8  -4  -7    2.59    1.31
  -8   4   7    1.82    1.57
  -8   4   7    3.58    1.31
   8   4   7    3.09    1.51
  -8  -4   8   -0.56    1.59
   8  -4   8    0.20    1.32
   8  -4  -8    0.54    1.32
  -8   4   8    1.41    1.39
  -8   4   8    0.17    1.69
   8   4   8   -0.31    1.71
  -8  -4   9    3.39    1.29
   8  -4   9    1.72    1.35
  -8   4   9    4.17    1.57
  -8   4   9    2.52    1.44
   8   4   9    2.75    1.51
  -8  -4  10  284.21    5.64
   8  -4  10  314.10    6.15
  -8   4  10  340.83    6.10
   8   4  10  332.08    6.42
  -8  -4  11    1.06    1.33
   8  -4  11    2.65    1.47
  -8   4  11    2.33    1.61
   8   4  11    0.72    1.54
  -8  -4  12  297.58    6.04
   8  -4  12  325.95    6.49
  -8   4  12  342.12    6.51
   8   4  12  337.37    6.76
  -8  -4  13    9.31    1.69
   8  -4  13   10.09    1.78
  -8   4  13   12.70    2.01
   8   4  13   13.76    2.04
  -8  -4  14   14.46    1.90
   8  -4  14   16.30    2.08
  -8   4  14   19.20    2.32
   8   4  14   16.83    2.22
  -8  -4  15    1.52    1.53
   8  -4  15    1.26    1.56
  -8   4  15    0.67    1.79
   8   4  15   -0.52    2.22
  -8  -4  16  256.90    6.15
   8  -4  16  275.33    6.40
  -8   4  16  289.69    6.73
   8   4  16  274.61    6.74
  -8  -4  17   -0.82    2.33
   8  -4  17    0.84    1.84
  -8   4  17    0.32    1.87
   8   4  17   -1.69    2.47
   8  -4  18  113.74    4.47
  -8   4  18  132.30    4.95
   9  -4   0    0.68    1.40
  -9   4   0    2.51    1.59
   9   4   0    1.37    1.17
   9  -4   1   22.65    1.96
   9  -4  -1   22.09    1.90
  -9   4   1   26.74    2.17
  -9   4  -1   27.26    2.22
   9   4   1   24.56    1.73
   9   4  -1   22.49    1.76
   9  -4   2   -0.83    1.71
   9  -4  -2   -0.81    1.91
  -9   4   2    0.27    1.45
   9   4   2    0.45    1.42
   9   4   2    0.85    1.20
   9   4  -2    0.65    2.25
   9   4  -2    0.37    1.16
   9  -4   3   25.28    2.02
   9  -4  -3   23.76    1.90
  -9   4   3   24.78    2.09
   9   4   3   27.11    2.09
   9   4   3   26.32    1.73
   9   4  -3   23.57    1.80
   9   4  -3   23.45    1.83
   9  -4   4    0.14    1.76
   9  -4  -4    0.98    1.45
  -9   4   4    1.34    1.47
   9   4   4    0.02    1.80
   9   4  -4    1.35    1.29
   9   4  -4   -0.08    1.73
   9  -4   5    6.98    1.56
   9  -4  -5    4.07    1.43
  -9   4   5    6.37    1.72
  -9   4   5    6.01    1.28
   9   4   5    4.24    1.55
   9   4  -5    5.28    1.42
   9   4  -5    4.25    1.41
   9  -4   6   21.64    2.01
   9  -4  -6   24.85    1.98
  -9   4   6   24.57    2.13
  -9   4   6   30.43    1.97
   9   4   6   23.08    2.04
   9   4  -6   22.15    1.85
   9   4  -6   20.91    1.87
   9  -4   7    5.50    1.38
   9  -4  -7    2.84    1.38
  -9   4   7    2.29    1.57
  -9   4   7    2.66    1.29
   9   4   7    3.01    1.50
   9   4  -7    3.02    1.50
   9   4  -7    4.09    1.57
   9  -4   8    4.19    1.56
   9  -4  -8    3.15    1.51
  -9   4   8    1.28    1.54
  -9   4   8    5.48    1.42
   9   4   8    3.00    1.49
   9   4  -8    4.81    1.51
   9   4  -8    1.74    1.46
   9  -4   9   11.31    1.75
   9  -4  -9    8.77    1.53
  -9   4   9   12.55    1.78
   9   4   9    7.77    1.71
   9   4  -9    9.33    1.68
   9   4  -9   10.14    1.80
  -9  -4  10    3.96    1.49
   9  -4  10    7.31    1.66
  -9   4  10    5.19    1.68
   9   4  10    4.21    1.63
   9   4 -10    5.83    1.64
   9   4 -10    5.20    1.80
  -9  -4  11   21.40    2.05
   9  -4  11   22.43    2.14
  -9   4  11   26.33    2.31
   9   4  11   20.69    2.21
  -9  -4  12    3.44    1.55
   9  -4  12    4.73    1.64
  -9   4  12    3.15    1.75
   9   4  12    3.99    1.72
  -9  -4  13    4.59    1.60
   9  -4  13    4.73    1.80
  -9   4  13    8.07    1.97
   9   4  13    4.74    1.81
  -9  -4  14    5.75    1.66
   9  -4  14    7.46    1.77
  -9   4  14    6.71    2.03
   9   4  14    4.85    1.87
  -9  -4  15    7.50    1.78
   9  -4  15    9.12    2.02
  -9   4  15    7.34    1.97
   9   4  15    7.61    2.02
  -9  -4  16    8.96    2.02
   9  -4  16    9.02    1.98
  -9   4  16   13.06    2.26
   9   4  16   12.30    2.39
   9  -4  17    5.42    1.86
  -9   4  17    7.50    2.20
  10  -4   0  544.13    7.75
  10  -4   1    0.18    1.37
  10  -4  -1    0.60    1.39
  10   4   1    0.25    1.28
  10   4  -1    1.19    1.34
  10  -4   2  250.21    5.25
  10  -4  -2  251.45    5.09
 -10   4   2  266.36    5.45
  10   4   2  301.76    5.88
  10   4   2  262.07    4.60
  10   4  -2  246.11    4.77
  10  -4   3   12.30    1.76
  10  -4  -3   11.53    1.73
 -10   4   3   12.51    1.84
  10   4   3   12.44    1.79
  10   4  -3   14.92    1.71
  10  -4   4  260.62    5.45
  10  -4  -4  246.67    5.03
 -10   4   4  269.83    5.48
  10   4   4  293.63    5.86
  10   4  -4  248.03    4.99
  10   4  -4  238.68    4.90
  10  -4   5   23.49    2.04
  10  -4  -5   19.61    2.01
 -10   4   5   23.61    2.17
  10   4   5   22.60    2.10
  10   4  -5   23.85    2.04
  10   4  -5   20.20    1.96
  10  -4   6  736.34    9.70
  10  -4  -6  712.06    8.83
 -10   4   6  818.93    9.85
 -10   4   6  913.11    9.86
  10   4   6  826.83   10.44
  10   4  -6  736.54    9.22
  10   4  -6  726.86    9.15
  10  -4   7   20.00    2.07
  10  -4  -7   22.32    2.06
 -10   4   7   22.94    2.05
 -10   4   7   26.75    2.04
  10   4   7   24.93    2.18
  10   4  -7   23.61    2.05
  10   4  -7   21.18    2.01
  10  -4   8   14.39    1.91
  10  -4  -8   13.50    1.78
 -10   4   8   15.91    1.96
 -10   4   8   18.40    1.91
  10   4   8   19.34    2.09
  10   4  -8   13.56    1.83
  10   4  -8   14.75    1.89
  10  -4   9    8.92    1.77
  10  -4  -9    7.36    1.62
 -10   4   9    7.51    1.71
  10   4   9    6.27    1.71
  10   4  -9    6.55    1.62
  10   4  -9    6.68    1.68
  10  -4  10   83.40    3.56
 -10   4  10  101.70    3.61
  10   4  10   82.68    3.56
  10   4 -10   71.30    3.20
  10   4 -10   77.05    3.34
  10  -4  11    0.26    1.50
 -10   4  11    0.66    1.53
  10   4  11   -0.63    2.01
  10   4 -11    0.85    1.52
  10   4 -11   -1.10    2.13
  10  -4  12  279.01    6.31
 -10   4  12  312.52    6.46
  10   4  12  298.33    6.73
  10   4 -12  250.54    5.86
  10   4 -12  261.86    6.02
  10  -4  13    5.74    1.73
 -10   4  13    8.13    2.03
  10   4  13    5.76    1.89
  10   4 -13    7.50    1.82
  10   4 -13    6.50    1.85
  10  -4  14   20.26    2.29
 -10   4  14   21.54    2.41
  10   4  14   15.50    2.41
  10   4 -14   17.70    2.26
  10   4 -14   15.85    2.28
  10  -4  15   24.18    2.49
 -10   4  15   22.52    2.53
  10   4  15   20.55    2.54
  10   4 -15   18.17    2.35
  10   4 -15   17.81    2.42
  10  -4  16  222.79    6.09
 -10   4  16  268.36    6.80
  11  -4   0    0.74    1.46
  11   4   0   -1.18    1.79
  11  -4   1   15.54    1.87
  11  -4  -1   14.77    1.87
  11   4   1   12.72    1.68
  11   4  -1   17.00    1.81
  11  -4   2   39.43    2.46
  11  -4  -2   36.88    2.38
  11   4   2   43.29    2.67
  11   4   2   39.35    2.21
  11   4  -2   36.93    2.21
  11  -4   3    6.83    1.61
  11  -4  -3    5.47    1.64
  11   4   3    5.75    1.60
  11   4  -3    2.59    1.38
  11  -4   4   28.25    2.20
  11  -4  -4   31.11    2.24
  11   4   4   33.46    2.42
  11   4  -4   26.33    2.12
  11  -4   5    1.69    1.46
  11  -4  -5    1.60    1.60
  11   4   5    3.43    1.60
  11   4  -5    3.18    1.46
  11  -4   6   10.90    1.82
  11  -4  -6   11.81    1.77
  11   4   6    9.02    1.85
  11   4  -6   14.16    1.87
  11   4  -6   13.02    1.83
  11  -4   7    2.63    1.56
  11  -4  -7    1.63    1.59
 -11   4   7    2.36    1.74
  11   4   7    0.77    1.45
  11   4  -7    1.02    1.45
  11   4  -7    1.35    1.47
  11  -4   8   59.37    3.07
  11  -4  -8   56.10    2.91
 -11   4   8   72.12    3.05
  11   4   8   63.49    3.24
  11   4  -8   51.80    2.81
  11   4  -8   57.48    2.95
  11  -4   9    1.46    1.57
  11  -4  -9    3.46    1.64
 -11   4   9    2.75    1.63
  11   4   9    1.51    1.61
  11   4  -9    0.92    1.69
  11   4  -9    2.21    1.59
  11  -4  10    2.90    1.58
 -11   4  10    3.84    1.66
  11   4  10    1.47    1.66
  11   4 -10    1.58    1.59
  11   4 -10    0.46    1.59
  11  -4  11   10.87    1.88
 -11   4  11   10.30    1.92
  11   4  11    9.72    2.00
  11   4 -11    8.63    1.89
  11   4 -11    9.77    1.97
  11  -4  12   45.88    2.96
 -11   4  12   48.93    3.07
  11   4  12   45.91    3.10
  11   4 -12   45.59    2.91
  11   4 -12   49.20    3.03
  11  -4  13    5.75    1.80
 -11   4  13    4.55    1.95
  11   4  13    6.23    2.02
  11   4 -13    3.37    1.79
  11   4 -13    3.91    1.88
  11  -4  14  154.70    5.04
 -11   4  14  167.59    5.23
  11   4  14  155.65    5.30
  11   4 -14  139.97    4.79
  11   4 -14  143.42    4.90
  11  -4  15    2.55    1.97
 -11   4  15    3.79    2.21
  12  -4   0   85.30    3.44
  12   4   0   79.74    3.09
  12  -4   1    5.98    1.65
  12  -4  -1    5.42    1.67
  12   4   1    6.74    1.67
  12   4  -1    4.85    1.48
  12  -4   2   13.08    1.90
  12  -4  -2   10.98    1.81
  12   4   2   13.54    2.01
  12   4  -2   13.42    1.90
  12  -4   3   20.87    2.16
  12  -4  -3   22.40    2.28
  12   4   3   23.40    2.23
  12   4  -3   23.77    2.05
  12  -4   4   32.19    2.45
  12  -4  -4   30.24    2.31
  12   4   4   35.50    2.57
  12   4  -4   28.59    2.22
  12  -4   5    0.39    1.51
  12  -4  -5    1.10    1.54
  12   4   5    0.52    1.70
  12   4  -5    1.78    1.50
  12  -4   6   36.57    2.58
  12  -4  -6   36.00    2.45
  12   4   6   46.47    2.99
  12   4  -6   37.66    2.51
  12  -4   7    4.11    1.67
  12  -4  -7    0.69    1.55
  12   4   7    3.83    1.63
  12   4  -7    0.97    1.62
  12  -4   8    0.24    1.58
  12  -4  -8    1.23    1.71
  12   4   8    1.52    1.63
  12   4  -8    0.89    1.68
  12  -4   9   11.31    2.00
  12  -4  -9    9.68    2.03
  12   4   9   11.83    2.05
  12   4  -9    6.85    1.78
  12   4  -9   12.08    1.93
  12  -4  10   55.34    3.17
 -12   4  10   62.34    3.16
  12   4  10   50.85    3.18
  12   4 -10   46.69    2.89
  12   4 -10   46.87    2.99
  12  -4  11    5.98    1.88
 -12   4  11    6.54    1.96
  12   4  11    7.43    1.96
  12   4 -11    4.10    1.75
  12   4 -11    4.56    1.79
  12  -4  12   22.77    2.44
 -12   4  12   24.11    2.60
  12   4  12   22.97    2.60
  12   4 -12   17.27    2.22
  12   4 -12   18.91    2.32
  12  -4  13    8.04    1.97
 -12   4  13   10.11    2.30
 -12   4  14    6.10    2.38
  13  -4   0    1.06    1.59
  13   4   0    1.17    1.45
  13  -4   1   46.74    2.82
  13  -4  -1   43.98    2.77
  13   4   1   44.49    2.57
  13   4  -1   46.50    2.64
  13  -4   2  191.39    5.16
  13  -4  -2  181.65    4.97
  13   4   2  228.26    5.78
  13   4  -2  198.56    4.89
  13  -4   3    2.50    1.66
  13  -4  -3    0.89    1.67
  13   4   3    2.04    1.68
  13   4  -3    1.49    1.54
  13  -4   4  317.83    6.70
  13  -4  -4  305.06    6.37
  13   4   4  375.81    7.51
  13   4  -4  312.95    6.28
  13  -4   5    5.07    1.76
  13  -4  -5    6.43    1.78
  13   4   5    5.72    1.87
  13   4  -5    4.26    1.67
  13  -4   6    1.65    1.63
  13  -4  -6    3.17    1.72
  13   4   6    3.31    1.76
  13   4  -6    3.09    1.69
  13  -4   7   -1.05    2.09
  13  -4  -7    2.17    1.82
  13   4   7    2.59    1.66
  13   4  -7   -1.93    1.93
  13  -4   8   94.73    4.00
  13  -4  -8   93.72    3.77
  13   4   8  107.53    4.32
  13   4  -8   95.63    3.87
  13  -4   9    2.68    1.80
  13  -4  -9    0.51    1.85
  13   4   9    2.75    1.84
  13   4  -9    0.87    1.72
  13  -4  10   68.48    3.58
  13   4  10   61.38    3.53
  13   4 -10   59.09    3.33
  13  -4  11   33.72    2.81
  13   4  11   32.66    2.91
  13   4 -11   25.99    2.63
 -13   4  12   11.95    2.18
  14  -4   0    1.06    1.67
  14   4   0    3.06    1.62
  14  -4   1    5.71    1.83
  14  -4  -1    6.90    2.01
  14   4  -1    6.51    1.92
  14  -4   2    3.23    1.72
  14  -4  -2    5.15    1.98
  14   4   2    4.78    1.90
  14   4  -2    3.53    1.71
  14  -4   3    2.24    1.71
  14  -4  -3    2.98    1.78
  14   4   3    3.19    1.84
  14   4  -3    3.10    1.70
  14  -4   4   19.22    2.26
  14  -4  -4   19.80    2.51
  14   4   4   19.92    2.41
  14   4  -4   15.26    2.18
  14  -4   5    8.11    2.00
  14  -4  -5    8.44    2.07
  14   4   5   11.43    2.19
  14   4  -5   11.47    2.06
  14  -4   6   38.77    2.86
  14  -4  -6   38.70    2.82
  14   4   6   44.49    3.11
  14   4  -6   35.68    2.72
  14  -4   7    2.88    1.77
  14  -4  -7    2.44    1.94
  14   4   7    3.53    1.84
  14   4  -7    2.67    1.79
  14  -4   8   12.80    2.23
  14  -4  -8   13.21    2.31
  14   4   8   15.89    2.37
  14   4  -8    9.62    2.03
  14  -4   9   16.33    2.35
  14  -4  -9    9.16    2.28
  14   4  -9   13.78    2.23
  15  -4   0    0.57    2.49
  15   4   0   -1.38    2.42
  15  -4   1    2.98    1.87
  15  -4  -1    5.98    2.02
  15   4  -1    1.66    2.71
  15  -4   2  114.06    4.42
  15  -4  -2  117.53    4.47
  15   4   2  134.91    4.94
  15   4  -2  117.37    4.34
  15  -4   3    2.25    1.87
  15  -4  -3   -2.22    2.40
  15   4   3    0.24    1.91
  15   4  -3   -5.27    2.40
  15  -4   4   86.57    4.00
  15  -4  -4   82.48    3.89
  15   4   4   94.21    4.29
  15   4  -4   82.18    3.82
  15  -4   5    5.81    1.97
  15  -4  -5    5.57    2.05
  15   4  -5    4.45    1.98
  15  -4  -6    4.42    1.95
  15   4  -6    3.53    1.90
  15  -4  -7    0.80    2.08
  15   4  -7    0.84    1.89
  15  -4  -8   98.20    4.30
  16   4  -1    4.48    2.19
  16   4  -2    4.32    2.01
  16   4  -3    9.00    2.35
   0  -5   0   -1.28    0.98
   0   5   0    0.12    1.34
   0   5   0   -0.34    0.87
   0  -5   1   -0.71    1.06
   0  -5  -1   -1.05    1.03
   0   5   1    0.51    1.10
   0   5   1    0.78    0.83
   0   5  -1    1.15    1.15
   0  -5   2    0.34    0.94
   0  -5  -2    0.69    0.78
   0   5   2   -0.09    1.25
   0   5   2    1.33    0.86
   0   5  -2   -0.37    1.37
   0  -5   3    0.26    0.90
   0   5   3   -0.82    1.18
   0   5   3   -0.08    1.15
   0   5  -3    1.95    1.17
   0  -5   4    0.84    1.08
   0   5   4   -0.78    1.25
   0   5   4    0.43    1.19
   0   5  -4    0.51    1.12
   0  -5   5   -0.21    1.27
   0   5   5    2.86    1.21
   0   5   5   -0.75    1.22
   0   5  -5    0.36    1.21
   0  -5   6    0.25    1.40
   0   5   6    0.27    1.15
   0   5   6    1.42    1.14
   0   5  -6    1.37    1.15
   0  -5   7    1.88    1.20
   0   5   7   -0.76    1.35
   0   5   7    0.85    1.28
   0   5  -7    0.93    1.23
   0  -5   8   -1.41    1.47
   0   5   8    1.46    1.23
   0   5   8    0.95    1.38
   0   5  -8    0.31    1.30
   0  -5   9   -1.21    1.49
   0   5   9   -0.36    1.42
   0   5   9    0.66    1.65
   0   5  -9   -0.48    1.66
   0  -5  10    0.36    1.28
   0   5  10    1.50    1.20
   0   5  10   -1.27    1.68
   0  -5  11    0.32    1.23
   0   5  11   -0.73    1.33
   0   5  11    1.16    1.27
   0  -5  12   -0.49    1.61
   0   5  12   -0.86    1.28
   0   5  12    0.30    1.41
   0  -5  13    1.06    1.34
   0   5  13    1.04    1.32
   0   5  13    0.96    1.41
   0  -5  14   -1.66    1.65
   0   5  14   -0.20    1.47
   0   5  14   -0.80    1.86
   0  -5  15    0.31    1.32
   0   5  15    0.66    1.33
   0   5  15    0.48    1.51
   0  -5  16    0.74    1.34
   0   5  16    2.07    1.64
   0  -5  17   -1.29    1.94
   0   5  17    0.51    1.60
   0  -5  18    0.88    1.53
   0   5  18   -0.16    2.19
   0  -5  19    1.34    1.84
   0   5  19    2.25    1.89
  -1  -5   0    0.07    1.03
   1  -5   0    0.66    1.15
  -1   5   0   -1.07    1.34
   1   5   0   -2.02    1.05
   1   5   0    0.40    0.78
  -1  -5   1    6.24    0.96
  -1  -5  -1    4.59    0.92
   1  -5   1    3.34    0.96
   1  -5  -1    3.91    1.01
  -1   5   1    5.34    1.34
  -1   5   1    4.45    0.85
  -1   5  -1    3.73    1.29
   1   5   1    3.24    1.17
   1   5   1    5.36    0.97
   1   5  -1    4.67    1.18
   1   5  -1    5.55    0.92
  -1  -5   2  609.72    6.57
  -1  -5  -2  609.74    5.72
   1  -5   2  637.72    6.94
   1  -5  -2  626.45    6.16
  -1   5   2  687.77    7.91
  -1   5   2  674.01    6.04
  -1   5  -2  704.53    7.87
   1   5   2  658.02    7.52
   1   5   2  695.70    6.58
   1   5  -2  671.53    7.48
   1   5  -2  726.07    6.06
  -1  -5   3    9.50    1.23
   1  -5   3    9.06    1.22
   1  -5  -3    6.09    0.96
  -1   5   3    8.31    1.41
  -1   5   3    7.22    1.07
  -1   5  -3    6.94    1.36
   1   5   3    8.26    1.31
   1   5   3    7.76    1.20
   1   5  -3    8.52    1.28
  -1  -5   4  113.39    2.92
   1  -5   4  124.25    3.10
  -1   5   4  116.97    3.20
  -1   5   4  124.23    2.65
  -1   5  -4  130.15    3.26
   1   5   4  119.84    3.14
   1   5   4  129.93    2.86
   1   5  -4  122.38    3.02
  -1  -5   5    9.76    1.29
   1  -5   5   13.37    1.44
  -1   5   5   14.62    1.56
  -1   5   5   11.22    1.23
  -1   5  -5   15.21    1.56
   1   5   5   12.41    1.46
   1   5   5   13.89    1.40
   1   5  -5   13.72    1.37
  -1  -5   6    9.90    1.46
   1  -5   6   12.01    1.46
  -1   5   6   10.94    1.48
  -1   5   6   12.43    1.36
  -1   5  -6   13.30    1.60
   1   5   6    6.59    1.32
   1   5   6   10.77    1.41
   1   5  -6   14.46    1.49
  -1  -5   7   46.99    2.23
   1  -5   7   45.78    2.23
  -1   5   7   47.28    2.25
  -1   5   7   50.15    2.15
  -1   5  -7   54.23    2.37
   1   5   7   40.93    2.11
   1   5   7   44.84    2.12
   1   5  -7   52.72    2.13
  -1  -5   8  920.16    9.87
   1  -5   8  908.75    9.90
  -1   5   8  892.85    9.65
  -1   5   8  968.68    9.65
  -1   5  -8 1087.66   10.25
   1   5   8  954.30    9.73
   1   5  -8 1080.18    9.81
  -1  -5   9   33.40    2.10
   1  -5   9   37.17    2.20
  -1   5   9   35.39    2.07
  -1   5   9   38.00    2.11
  -1   5  -9   39.64    2.10
   1   5   9   41.47    2.23
  -1  -5  10  535.22    7.55
   1  -5  10  540.78    7.68
  -1   5  10  525.13    7.23
  -1   5  10  596.98    7.79
  -1   5 -10  663.76    7.51
   1   5  10  578.35    7.74
  -1  -5  11    4.45    1.38
   1  -5  11    5.00    1.45
  -1   5  11    4.68    1.31
  -1   5  11    5.37    1.50
   1   5  11    2.83    1.54
  -1  -5  12   42.79    2.40
   1  -5  12   47.27    2.53
  -1   5  12   41.88    2.29
  -1   5  12   48.07    2.52
   1   5  12   47.41    2.54
  -1  -5  13    1.68    1.30
   1  -5  13    1.35    1.33
  -1   5  13    1.99    1.25
  -1   5  13    0.78    1.36
   1   5  13    0.33    1.39
  -1  -5  14  169.26    4.64
   1  -5  14  168.17    4.65
  -1   5  14  168.33    4.25
  -1   5  14  177.67    4.83
   1   5  14  168.28    4.29
   1   5  14  178.61    4.84
  -1  -5  15    2.32    1.47
   1  -5  15    4.78    1.58
  -1   5  15    3.83    1.63
   1   5  15    4.08    1.47
   1   5  15    2.85    1.62
  -1  -5  16   80.52    3.48
   1  -5  16   77.27    3.44
  -1   5  16   91.43    3.79
   1   5  16   93.76    3.88
  -1  -5  17    1.33    1.54
   1  -5  17    2.06    1.55
  -1   5  17    0.99    1.61
   1   5  17    1.53    1.70
  -1  -5  18   83.03    3.75
  -1   5  18   92.06    4.06
   1   5  18   92.91    4.19
  -1  -5  19    1.93    1.76
   1  -5  19    2.36    1.73
  -1   5  19    1.28    1.86
   1   5  19    2.54    1.96
  -2  -5   0  362.11    4.49
   2  -5   0  396.93    5.12
  -2   5   0  430.98    6.11
   2   5   0  403.70    5.57
   2   5   0  461.85    5.04
  -2  -5   1   25.25    1.39
  -2  -5  -1   27.57    1.31
   2  -5   1   28.00    1.61
   2  -5  -1   28.38    1.51
  -2   5   1   30.10    1.93
  -2   5  -1   28.08    1.88
   2   5   1   28.80    1.71
   2   5   1   32.84    1.55
   2   5  -1   26.50    1.71
   2   5  -1   33.15    1.42
  -2  -5   2  177.46    3.31
  -2  -5  -2  174.71    2.75
   2  -5   2  185.19    3.59
   2  -5  -2  187.03    3.25
  -2   5   2  207.48    4.22
  -2   5   2  200.18    2.86
  -2   5  -2  209.75    4.20
   2   5   2  185.90    3.75
   2   5   2  218.61    3.54
   2   5  -2  193.27    3.73
   2   5  -2  221.55    3.20
  -2  -5   3   93.45    2.55
   2  -5   3   92.96    2.68
   2  -5  -3  100.82    2.34
  -2   5   3  104.37    3.10
  -2   5   3  108.97    2.29
  -2   5  -3  118.06    3.21
   2   5   3  114.76    2.69
   2   5  -3  107.80    2.85
  -2  -5   4  147.08    3.25
   2  -5   4  162.71    3.57
  -2   5   4  171.71    3.90
  -2   5   4  166.95    2.99
  -2   5  -4  180.20    3.90
   2   5   4  177.63    3.44
   2   5  -4  175.87    3.57
  -2  -5   5   49.59    2.08
   2  -5   5   53.26    2.27
  -2   5   5   55.11    2.44
  -2   5   5   53.74    1.95
  -2   5  -5   60.25    2.50
   2   5   5   57.65    2.21
   2   5  -5   55.54    2.15
  -2  -5   6  235.90    4.39
   2  -5   6  248.59    4.70
  -2   5   6  267.14    4.92
  -2   5   6  261.46    4.23
  -2   5  -6  305.92    5.13
   2   5   6  273.47    4.60
   2   5  -6  290.00    4.55
  -2  -5   7    4.32    1.33
   2  -5   7    5.45    1.35
  -2   5   7    6.43    1.54
  -2   5   7    5.47    1.29
  -2   5  -7    6.04    1.43
   2   5   7    4.38    1.32
   2   5  -7    6.86    1.36
  -2  -5   8    0.56    1.63
   2  -5   8    3.07    1.36
  -2   5   8    0.33    1.23
  -2   5   8    0.30    1.26
  -2   5  -8    1.56    1.51
   2   5   8    0.48    1.25
   2   5  -8    0.35    1.16
  -2  -5   9    0.37    1.21
   2  -5   9    2.74    1.30
  -2   5   9    1.95    1.27
  -2   5   9   -0.07    1.68
  -2   5  -9    0.75    1.28
   2   5   9    1.00    1.29
  -2  -5  10  143.97    3.88
   2  -5  10  152.82    4.06
  -2   5  10  139.53    3.70
  -2   5  10  152.92    3.83
  -2   5 -10  181.25    3.93
   2   5  10  151.88    3.95
  -2  -5  11   43.44    2.37
   2  -5  11   43.92    2.44
  -2   5  11   45.98    2.39
  -2   5  11   49.52    2.45
   2   5  11   49.98    2.58
  -2  -5  12   67.67    2.90
   2  -5  12   67.70    2.95
  -2   5  12   67.36    2.74
  -2   5  12   73.70    2.98
   2   5  12   67.68    3.01
  -2  -5  13    2.32    1.34
   2  -5  13    2.38    1.41
  -2   5  13    2.10    1.42
  -2   5  13    2.00    1.39
   2   5  13    0.59    1.44
  -2  -5  14    5.05    1.51
   2  -5  14    5.29    1.56
  -2   5  14    5.42    1.70
   2   5  14    8.38    1.75
  -2  -5  15   23.05    2.14
   2  -5  15   19.26    2.05
  -2   5  15   25.87    2.30
   2   5  15   21.13    2.23
  -2  -5  16  166.50    4.84
   2  -5  16  169.36    4.90
  -2   5  16  181.22    5.21
   2   5  16  176.13    5.20
  -2  -5  17    0.44    1.49
   2  -5  17    0.56    1.50
  -2   5  17    0.50    1.67
   2   5  17    1.71    1.72
  -2  -5  18    2.31    1.72
   2  -5  18    1.12    1.60
  -2   5  18    3.22    1.86
   2   5  18    3.85    1.87
  -2  -5  19    0.02    2.27
   2  -5  19   -1.34    2.13
  -2   5  19    2.64    1.81
   2   5  19   -1.15    2.58
  -3  -5   0    0.29    0.83
   3  -5   0    0.57    1.09
  -3   5   0    0.00    1.36
   3   5   0    0.12    1.03
   3   5   0    1.04    0.98
  -3  -5   1   14.11    1.24
  -3  -5  -1   14.48    1.09
   3  -5   1   17.49    1.43
   3  -5  -1   15.47    1.37
  -3   5   1   13.95    1.67
  -3   5  -1   16.51    1.69
   3   5   1   15.43    1.36
   3   5  -1   15.45    1.35
   3   5  -1   18.77    1.33
  -3  -5   2   39.58    1.74
   3  -5   2   44.38    1.98
   3  -5  -2   50.06    1.95
  -3   5   2   51.57    2.40
  -3   5  -2   51.00    2.35
   3   5   2   50.17    1.96
   3   5  -2   44.59    1.93
   3   5  -2   52.65    1.78
  -3  -5   3   11.70    1.29
   3  -5   3   13.72    1.43
   3  -5  -3   14.25    1.26
  -3   5   3   14.78    1.66
  -3   5   3   12.65    1.08
  -3   5  -3   13.22    1.66
   3   5   3   14.31    1.42
   3   5  -3   14.72    1.41
  -3  -5   4   74.64    2.40
   3  -5   4   76.73    2.61
   3  -5  -4   77.56    2.15
  -3   5   4   81.93    2.86
  -3   5   4   86.90    2.22
  -3   5  -4   94.27    3.05
   3   5   4   88.83    2.64
   3   5  -4   83.71    2.46
  -3  -5   5    5.36    1.18
   3  -5   5    5.68    1.30
  -3   5   5    4.61    1.44
  -3   5   5    5.15    1.17
  -3   5  -5    7.37    1.51
   3   5   5    5.16    1.40
   3   5  -5    5.94    1.24
  -3  -5   6  237.85    4.45
   3  -5   6  239.81    4.66
  -3   5   6  244.02    4.77
  -3   5   6  261.69    4.21
  -3   5  -6  280.59    5.04
   3   5   6  263.19    4.68
   3   5  -6  252.60    4.17
  -3  -5   7    1.87    1.18
   3  -5   7   -0.20    1.62
  -3   5   7   -0.42    1.58
  -3   5   7    1.55    1.18
  -3   5  -7    1.62    1.38
   3   5   7    1.25    1.28
   3   5  -7   -0.21    1.39
  -3  -5   8  139.91    3.63
   3  -5   8  152.44    3.91
  -3   5   8  150.16    3.90
  -3   5   8  162.52    3.67
  -3   5  -8  174.06    3.96
   3   5   8  167.56    4.02
  -3  -5   9    5.79    1.37
   3  -5   9    5.83    1.45
  -3   5   9    4.18    1.45
  -3   5   9    7.66    1.37
  -3   5  -9    8.74    1.58
   3   5   9    6.13    1.60
  -3  -5  10    8.40    1.50
   3  -5  10    9.38    1.57
  -3   5  10   10.15    1.60
  -3   5  10   11.52    1.52
  -3   5 -10   14.06    1.74
   3   5  10   13.15    1.67
  -3  -5  11   11.37    1.60
   3  -5  11   11.57    1.65
  -3   5  11    9.73    1.66
  -3   5  11   13.36    1.74
   3   5  11   12.30    1.72
  -3  -5  12    2.59    1.33
   3  -5  12    4.16    1.43
  -3   5  12    3.12    1.50
  -3   5  12    1.43    1.43
   3   5  12    3.93    1.53
  -3  -5  13   -1.67    1.53
   3  -5  13   -0.15    1.70
  -3   5  13   -0.78    1.73
  -3   5  13    0.84    1.53
   3   5  13   -3.16    1.99
  -3  -5  14   31.34    2.33
   3  -5  14   29.98    2.32
  -3   5  14   30.28    2.32
   3   5  14   31.72    2.46
  -3  -5  15    5.61    1.63
   3  -5  15    7.79    1.70
  -3   5  15   11.47    1.84
   3   5  15    9.24    1.86
  -3  -5  16   22.34    2.30
   3  -5  16   19.74    2.15
  -3   5  16   23.52    2.34
   3   5  16   22.34    2.33
  -3  -5  17    0.30    1.59
   3  -5  17    1.03    1.51
   3   5  17    0.57    1.73
  -3  -5  18   61.60    3.41
   3  -5  18   58.29    3.28
  -3   5  18   61.93    3.41
   3   5  18   62.22    3.66
   3  -5  19    0.27    1.72
  -3   5  19    2.93    1.89
  -4  -5   0 1388.19   10.83
   4  -5   0 1489.91   12.36
  -4   5   0 1614.20   14.04
   4   5   0 1702.50   13.06
  -4  -5   1   70.14    2.14
  -4  -5  -1   72.20    2.00
   4  -5   1   78.00    2.54
   4  -5  -1   75.76    2.38
  -4   5   1   82.79    2.93
  -4   5  -1   85.11    3.00
   4   5   1   84.31    2.49
   4   5  -1   88.40    2.45
  -4  -5   2  105.40    2.63
   4  -5   2  115.43    3.08
   4  -5  -2  112.31    2.79
  -4   5   2  124.94    3.49
  -4   5  -2  132.00    3.61
   4   5   2  133.02    3.08
   4   5  -2  109.42    2.84
  -4  -5   3    2.07    1.11
   4  -5   3    2.01    1.18
   4  -5  -3    3.29    1.16
  -4   5   3    2.14    1.43
  -4   5  -3    3.43    1.53
   4   5   3    6.12    1.32
   4   5  -3    1.62    0.91
  -4  -5   4  496.05    6.29
   4  -5   4  540.98    7.06
   4  -5  -4  528.19    5.96
  -4   5   4  552.21    7.36
  -4   5  -4  619.20    7.85
   4   5   4  589.26    7.03
   4   5  -4  545.39    6.40
  -4  -5   5    5.81    1.33
   4  -5   5    4.89    1.38
  -4   5   5    4.09    1.50
  -4   5   5    5.05    1.19
  -4   5  -5    7.47    1.64
   4   5   5    8.27    1.45
   4   5  -5    7.21    1.27
  -4  -5   6  512.78    6.79
   4  -5   6  519.18    7.16
  -4   5   6  555.03    7.48
  -4   5   6  581.96    6.59
  -4   5  -6  612.37    7.82
   4   5   6  567.43    7.25
   4   5  -6  577.11    6.53
  -4  -5   7    1.84    1.23
   4  -5   7    2.07    1.31
  -4   5   7   -0.43    1.63
  -4   5   7    0.79    1.47
  -4   5  -7    1.17    1.43
   4   5   7    2.16    1.39
  -4  -5   8   29.91    1.97
   4  -5   8   29.83    2.08
  -4   5   8   29.96    2.17
  -4   5   8   34.53    1.93
  -4   5  -8   34.06    2.12
   4   5   8   33.53    2.14
  -4  -5   9    7.81    1.46
   4  -5   9    8.73    1.57
  -4   5   9    5.50    1.51
  -4   5   9    9.21    1.45
  -4   5  -9    7.88    1.71
   4   5   9    7.57    1.53
  -4  -5  10  794.08    9.58
  -4   5  10  844.13    9.76
  -4   5  10  866.89    9.68
   4   5  10  873.57   10.25
  -4  -5  11   13.75    1.69
   4  -5  11    7.55    1.57
  -4   5  11   10.36    1.72
  -4   5  11   13.54    1.72
   4   5  11    9.44    1.68
  -4  -5  12  259.93    5.53
   4  -5  12  264.48    5.67
  -4   5  12  276.82    5.42
  -4   5  12  296.38    5.73
   4   5  12  280.48    5.89
  -4  -5  13   13.92    1.83
   4  -5  13   18.01    1.98
  -4   5  13   16.53    1.94
   4   5  13   16.58    2.04
  -4  -5  14    4.22    1.51
   4  -5  14    2.05    1.42
  -4   5  14    3.31    1.50
   4   5  14    3.29    1.83
  -4  -5  15    3.03    1.51
   4  -5  15    2.29    1.51
  -4   5  15    0.37    1.48
   4   5  15   -3.16    1.96
  -4  -5  16  155.07    4.77
   4  -5  16  164.81    4.91
  -4   5  16  182.29    5.18
   4   5  16  180.35    5.33
  -4  -5  17   12.52    1.97
   4  -5  17   10.12    1.91
  -4   5  17   10.67    2.13
   4   5  17   11.82    2.17
  -4  -5  18  154.82    5.07
   4  -5  18  161.44    5.10
  -4   5  18  179.29    5.57
  -4   5  19    6.42    2.33
  -5  -5   0    0.44    1.18
   5  -5   0    0.72    1.10
  -5   5   0    0.80    1.47
   5   5   0    0.99    1.19
  -5  -5   1   72.72    2.24
  -5  -5  -1   72.33    2.06
   5  -5   1   75.40    2.64
   5  -5  -1   80.62    2.55
  -5   5   1   87.80    3.10
  -5   5  -1   84.10    3.09
   5   5   1   88.63    2.65
  -5  -5   2  122.01    2.95
   5  -5   2  126.80    3.33
   5  -5  -2  127.39    3.07
  -5   5   2  128.46    3.57
  -5   5  -2  152.55    3.98
   5   5   2  147.66    3.41
  -5  -5   3    5.51    1.16
   5  -5   3    4.61    1.33
   5  -5  -3    5.41    1.21
  -5   5   3    4.52    1.52
  -5   5  -3    5.47    1.63
   5   5   3    5.87    1.35
  -5  -5   4   35.97    1.94
   5  -5   4   37.20    2.14
   5  -5  -4   37.31    1.80
  -5   5   4   35.85    2.26
  -5   5  -4   42.43    2.44
   5   5   4   40.65    2.12
   5   5  -4   37.49    1.81
  -5  -5   5    9.85    1.39
   5  -5   5    9.44    1.54
   5  -5  -5    9.01    1.31
  -5   5   5   10.31    1.69
  -5   5  -5   12.25    1.82
   5   5   5   14.16    1.63
   5   5  -5   12.30    1.31
  -5  -5   6   77.51    2.78
   5  -5   6   76.50    2.91
  -5   5   6   90.51    3.16
  -5   5   6   88.02    2.61
  -5   5  -6   85.84    3.11
   5   5   6   82.24    2.92
   5   5  -6   79.80    2.41
  -5  -5   7    3.78    1.29
   5  -5   7    7.09    1.49
  -5   5   7    6.76    1.60
  -5   5   7    4.61    1.25
  -5   5  -7    4.82    1.64
   5   5   7    4.01    1.48
  -5  -5   8    1.37    1.25
   5  -5   8    1.14    1.33
  -5   5   8    1.10    1.38
  -5   5   8    1.99    1.22
  -5   5  -8    1.52    1.60
   5   5   8    0.62    1.36
  -5  -5   9    4.98    1.39
   5  -5   9    7.05    1.48
  -5   5   9    4.15    1.44
  -5   5   9    6.58    1.41
   5   5   9    7.92    1.61
  -5  -5  10    0.51    1.25
   5  -5  10    0.44    1.74
  -5   5  10    0.19    1.47
  -5   5  10    2.26    1.39
   5   5  10    1.20    1.40
  -5  -5  11   23.30    2.00
   5  -5  11   18.94    1.92
  -5   5  11   23.15    2.07
  -5   5  11   24.85    2.07
   5   5  11   23.47    2.13
  -5  -5  12   29.56    2.21
   5  -5  12   32.05    2.32
  -5   5  12   30.80    2.26
  -5   5  12   35.54    2.32
   5   5  12   33.82    2.45
  -5  -5  13    1.17    1.39
   5  -5  13    0.55    1.38
  -5   5  13    2.34    1.49
   5   5  13    2.40    1.59
  -5  -5  14   -0.36    1.99
   5  -5  14   -2.08    1.78
  -5   5  14    1.06    1.54
   5   5  14    0.30    1.54
  -5  -5  15    5.13    1.63
   5  -5  15    2.19    1.56
  -5   5  15    2.66    1.64
   5   5  15    3.56    1.77
  -5  -5  16    9.80    1.86
   5  -5  16    9.17    1.83
  -5   5  16    9.23    1.99
   5   5  16   11.68    2.12
  -5  -5  17    2.17    1.64
   5  -5  17    2.16    1.68
  -5   5  17    2.60    1.85
   5   5  17    4.98    2.07
  -5  -5  18    4.05    1.96
   5  -5  18    4.33    1.78
  -5   5  18    6.41    2.12
   5   5  18    8.12    2.19
  -6  -5   0  548.59    6.23
   6  -5   0  566.56    7.14
  -6   5   0  617.82    8.18
   6   5   0  662.51    7.70
  -6  -5   1   18.25    1.48
   6  -5   1   15.49    1.64
   6  -5  -1   17.01    1.61
  -6   5   1   20.86    2.06
  -6   5  -1   23.13    2.15
   6   5   1   20.71    1.47
   6   5   1   21.13    1.80
   6   5   1   21.27    1.56
  -6  -5   2  104.72    2.84
   6  -5   2  110.65    3.25
   6  -5  -2  107.70    2.99
  -6   5   2  118.74    3.63
  -6   5  -2  126.16    3.78
   6   5   2  117.56    3.25
  -6  -5   3   16.61    1.46
   6  -5   3   16.19    1.82
   6  -5  -3   14.98    1.54
  -6   5   3   20.53    2.01
  -6   5  -3   18.92    2.05
   6   5   3   17.43    1.74
  -6  -5   4   32.82    1.95
   6  -5   4   33.03    2.14
   6  -5  -4   34.29    1.84
  -6   5   4   36.94    2.44
  -6   5  -4   41.26    2.50
   6   5   4   39.02    2.21
  -6  -5   5    1.09    1.13
   6  -5   5    1.52    1.34
   6  -5  -5    0.78    1.14
  -6   5   5   -1.10    1.70
  -6   5  -5    0.35    1.55
   6   5   5   -1.07    1.65
   6   5  -5   -0.54    1.28
  -6  -5   6  222.26    4.53
   6  -5   6  245.20    5.08
  -6   5   6  252.29    5.18
  -6   5  -6  280.04    5.46
   6   5   6  262.45    5.12
  -6  -5   7    9.01    1.54
   6  -5   7    7.17    1.55
  -6   5   7    7.37    1.71
  -6   5   7    7.06    1.43
  -6   5  -7    6.81    1.66
   6   5   7   12.76    1.71
  -6  -5   8   33.39    2.12
   6  -5   8   36.20    2.32
  -6   5   8   34.09    2.22
  -6   5   8   38.93    2.12
   6   5   8   40.13    2.38
  -6  -5   9    4.93    1.44
   6  -5   9    6.20    1.54
  -6   5   9    7.42    1.70
  -6   5   9    6.93    1.47
   6   5   9    7.52    1.62
  -6  -5  10  136.52    3.96
   6  -5  10  144.16    4.19
  -6   5  10  147.75    4.02
  -6   5  10  162.60    4.12
   6   5  10  153.16    4.33
  -6  -5  11   18.11    1.90
   6  -5  11   16.32    1.88
  -6   5  11   17.65    1.88
  -6   5  11   20.96    1.96
   6   5  11   16.41    1.99
  -6  -5  12  199.10    5.00
   6  -5  12  215.19    5.31
  -6   5  12  229.01    5.22
   6   5  12  221.83    5.49
  -6  -5  13   25.04    2.19
   6  -5  13   22.52    2.16
  -6   5  13   28.34    2.31
   6   5  13   28.30    2.42
  -6  -5  14    5.60    1.62
   6  -5  14    2.66    1.63
  -6   5  14    3.85    1.83
   6   5  14    2.99    1.73
  -6  -5  15   10.63    1.86
   6  -5  15   11.86    1.92
  -6   5  15   14.73    2.14
   6   5  15   13.95    2.21
  -6  -5  16  146.52    4.75
   6  -5  16  155.13    4.93
  -6   5  16  166.26    5.15
   6   5  16  159.37    5.20
  -6  -5  17    3.50    1.74
   6  -5  17    2.14    1.72
  -6   5  17    7.25    2.25
   6   5  17    5.56    2.04
   6  -5  18  138.04    4.87
  -6   5  18  146.43    5.15
   7  -5   0    1.13    1.20
  -7   5   0   -2.70    1.71
   7   5   0    1.07    1.10
   7   5   0    1.20    1.32
   7   5   0    0.25    1.12
   7  -5   1    2.91    1.31
   7  -5  -1    6.37    1.39
  -7   5   1    6.91    1.77
  -7   5  -1    2.83    1.69
   7   5   1    4.85    1.15
   7   5   1    3.71    1.36
   7   5   1    3.31    1.20
   7   5  -1    4.69    1.28
   7   5  -1    3.45    1.36
  -7  -5   2  134.72    3.28
   7  -5   2  139.10    3.78
   7  -5  -2  137.07    3.52
  -7   5   2  145.94    4.10
  -7   5  -2  159.65    4.28
   7   5   2  150.61    3.80
  -7  -5   3    4.57    1.31
   7  -5   3    2.93    1.38
   7  -5  -3    3.76    1.31
  -7   5   3    4.99    1.71
  -7   5  -3    3.04    1.67
   7   5   3    3.74    1.38
  -7  -5   4  163.68    3.81
   7  -5   4  185.70    4.44
   7  -5  -4  167.75    3.73
  -7   5   4  183.19    4.57
  -7   5  -4  194.88    4.69
   7   5   4  202.91    4.50
  -7  -5   5    3.83    1.33
   7  -5   5    7.25    1.53
   7  -5  -5    3.44    1.20
  -7   5   5    6.20    1.80
  -7   5  -5    7.02    1.74
   7   5   5    7.21    1.53
  -7  -5   6   27.93    1.88
   7  -5   6   31.88    2.19
  -7   5   6   32.38    2.26
  -7   5  -6   36.49    2.41
   7   5   6   36.85    2.28
  -7  -5   7    9.24    1.44
   7  -5   7   10.26    1.64
  -7   5   7    9.52    1.67
   7   5   7   11.95    1.72
  -7  -5   8  158.51    4.11
   7  -5   8  161.50    4.41
  -7   5   8  174.01    4.40
  -7   5   8  185.55    4.08
   7   5   8  182.47    4.64
  -7  -5   9   32.28    2.18
   7  -5   9   35.58    2.38
  -7   5   9   34.45    2.32
  -7   5   9   39.64    2.22
   7   5   9   34.49    2.42
  -7  -5  10   30.02    2.19
   7  -5  10   32.27    2.34
  -7   5  10   31.11    2.31
  -7   5  10   36.94    2.30
   7   5  10   33.63    2.45
  -7  -5  11   16.24    1.88
   7  -5  11   13.92    1.87
  -7   5  11   16.07    1.86
   7   5  11   11.38    1.92
  -7  -5  12  101.53    3.71
   7  -5  12  104.28    3.86
  -7   5  12  110.06    3.82
   7   5  12  111.02    4.06
  -7  -5  13   26.03    2.26
   7  -5  13   26.14    2.30
  -7   5  13   26.71    2.29
   7   5  13   29.65    2.54
  -7  -5  14  266.82    6.14
   7  -5  14  277.59    6.36
  -7   5  14  314.08    6.57
   7   5  14  296.44    6.76
  -7  -5  15   12.20    1.97
   7  -5  15   12.84    2.02
  -7   5  15   17.51    2.25
   7   5  15   13.80    2.20
  -7  -5  16   32.84    2.74
   7  -5  16   37.89    2.88
  -7   5  16   36.71    2.86
   7   5  16   41.70    3.07
   7  -5  17   11.18    2.07
  -7   5  17    6.73    2.31
   8  -5   0   16.50    1.77
  -8   5   0   18.30    2.03
   8   5   0   19.20    1.60
   8   5   0   18.27    1.61
   8  -5   1   48.95    2.41
   8  -5  -1   57.35    2.53
  -8   5   1   63.42    2.96
  -8   5  -1   61.93    2.95
   8   5   1   59.31    2.21
   8   5   1   63.82    2.75
   8   5   1   56.35    2.15
   8   5  -1   56.68    2.29
   8   5  -1   55.62    2.29
   8  -5   2   10.56    1.54
   8  -5  -2    9.41    1.53
  -8   5   2   11.63    1.85
  -8   5  -2   14.58    1.97
   8   5   2   14.97    1.73
   8   5  -2   11.05    1.48
   8   5  -2   12.74    1.58
   8  -5   3   40.68    2.37
   8  -5  -3   34.46    2.03
  -8   5   3   40.34    2.51
  -8   5  -3   39.98    2.52
   8   5   3   42.61    2.38
   8   5  -3   34.52    2.00
   8   5  -3   35.59    2.07
  -8  -5   4    3.09    1.24
   8  -5   4    4.76    1.47
   8  -5  -4    2.59    1.37
  -8   5   4    5.82    1.65
  -8   5  -4    3.50    1.63
   8   5   4    4.14    1.47
  -8  -5   5    0.64    1.24
   8  -5   5   -0.82    1.68
   8  -5  -5   -0.28    1.61
  -8   5   5   -1.64    1.70
  -8   5  -5    2.31    1.61
   8   5   5    1.46    1.43
  -8  -5   6   12.90    1.57
   8  -5   6   12.96    1.78
   8  -5  -6   13.70    1.62
  -8   5   6   13.91    1.88
   8   5   6   10.64    1.74
  -8  -5   7    0.66    1.21
   8  -5   7   -0.86    1.70
  -8   5   7   -0.99    1.79
   8   5   7    0.85    1.84
  -8  -5   8  107.70    3.53
   8  -5   8  107.44    3.76
  -8   5   8  113.84    3.74
   8   5   8  120.37    3.94
  -8  -5   9   21.84    1.99
   8  -5   9   21.73    2.11
  -8   5   9   21.53    2.14
   8   5   9   24.12    2.22
  -8  -5  10    4.19    1.45
   8  -5  10    5.80    1.63
  -8   5  10    7.48    1.66
   8   5  10    6.44    1.79
  -8  -5  11   -0.79    1.78
   8  -5  11    2.12    1.52
  -8   5  11    0.73    1.55
   8   5  11    0.38    2.05
  -8  -5  12   40.50    2.60
   8  -5  12   43.71    2.78
  -8   5  12   54.98    2.93
   8   5  12   48.42    2.97
   8  -5  13   -0.59    2.01
  -8   5  13    0.39    1.68
   8   5  13    1.06    1.68
  -8  -5  14   -0.90    1.92
   8  -5  14    3.27    1.67
  -8   5  14    1.66    1.84
   8   5  14    0.70    1.78
  -8  -5  15   13.07    2.03
   8  -5  15   15.17    2.13
  -8   5  15   16.19    2.40
   8   5  15   20.04    2.54
   8  -5  16   32.10    2.71
  -8   5  16   24.98    2.64
   8   5  16   35.30    2.99
  -8   5  17    2.61    2.06
   9  -5   0    0.89    1.27
  -9   5   0    0.06    1.93
   9   5   0    1.32    1.23
   9  -5   1    0.45    1.97
   9  -5  -1    0.35    1.78
  -9   5   1    0.71    1.56
  -9   5  -1    1.06    1.56
   9   5   1   -0.58    1.77
   9   5  -1    0.77    1.24
   9   5  -1    1.16    1.27
   9  -5   2  591.44    8.28
   9  -5  -2  563.66    7.78
  -9   5   2  652.09    9.06
  -9   5  -2  642.88    9.03
   9   5   2  692.65    9.10
   9   5  -2  584.98    7.52
   9   5  -2  578.53    7.46
   9  -5   3    0.28    1.34
   9  -5  -3    1.90    1.38
  -9   5   3   -1.60    1.85
  -9   5  -3    2.54    1.65
   9   5   3    0.87    1.40
   9   5  -3    0.31    1.30
   9   5  -3    0.92    1.35
   9  -5   4  529.67    8.02
   9  -5  -4  515.66    7.34
  -9   5   4  559.86    8.30
   9   5   4  591.42    8.48
   9   5  -4  495.83    7.13
   9   5  -4  497.83    7.15
   9  -5   5   27.50    2.20
   9  -5  -5   31.37    2.20
  -9   5   5   29.37    2.30
   9   5   5   28.02    2.24
   9   5  -5   27.18    2.04
   9   5  -5   25.35    2.10
   9  -5   6   18.72    2.00
   9  -5  -6   16.91    1.83
  -9   5   6   14.77    1.95
   9   5   6   18.54    2.01
   9   5  -6   16.05    1.81
   9   5  -6   14.67    1.84
   9  -5   7    1.49    1.45
  -9   5   7    3.61    1.75
   9   5   7   -0.19    1.97
   9   5  -7    1.15    1.40
   9   5  -7    1.60    1.58
  -9  -5   8  310.03    6.05
   9  -5   8  322.78    6.55
  -9   5   8  343.42    6.41
   9   5   8  359.39    6.89
  -9  -5   9    7.54    1.71
   9  -5   9    9.84    1.79
  -9   5   9   10.48    1.91
   9   5   9    5.90    1.75
  -9  -5  10   48.95    2.80
   9  -5  10   49.19    2.88
   9   5  10   56.91    3.13
  -9  -5  11   16.69    1.98
   9  -5  11   14.97    2.04
   9   5  11   17.06    2.19
  -9  -5  12   85.12    3.59
   9  -5  12   94.18    3.89
  -9   5  12   98.08    3.76
   9   5  12   86.41    3.83
  -9  -5  13   12.95    1.99
   9  -5  13    7.66    1.89
  -9   5  13   13.89    2.16
   9   5  13    8.42    2.03
   9  -5  14  256.24    6.38
  -9   5  14  288.76    6.55
   9   5  14  270.83    6.75
  -9  -5  15    5.64    1.85
   9  -5  15    8.00    2.04
  -9   5  15    9.29    2.16
   9   5  15    3.90    2.19
  -9   5  16    5.99    2.11
  10  -5   0    8.69    1.65
 -10   5   0    6.52    1.77
  10   5   0    5.51    1.42
  10  -5   1   14.50    1.80
  10  -5  -1   13.13    1.81
 -10   5   1   11.44    1.93
 -10   5  -1   17.07    2.12
  10   5   1   16.73    2.04
  10   5  -1   11.68    1.60
  10  -5   2    2.96    1.48
  10  -5  -2    2.42    1.53
 -10   5   2    0.48    2.11
  10   5   2    2.68    1.53
  10   5  -2    0.81    1.31
  10   5  -2    2.40    1.33
  10  -5   3    0.77    1.36
  10  -5  -3    2.48    1.44
 -10   5   3    3.49    1.67
  10   5   3    3.04    1.53
  10   5  -3    2.21    1.44
  10   5  -3    1.90    1.44
  10  -5   4   49.68    2.75
  10  -5  -4   47.86    2.56
 -10   5   4   53.31    2.89
  10   5   4   55.71    2.96
  10   5  -4   45.35    2.47
  10   5  -4   53.34    2.64
  10  -5   5    3.29    1.60
  10  -5  -5    3.36    1.63
 -10   5   5    4.66    1.69
  10   5   5    4.69    1.63
  10   5  -5    0.86    1.38
  10   5  -5    1.84    1.44
  10  -5   6   43.50    2.69
  10  -5  -6   41.54    2.42
 -10   5   6   41.89    2.74
  10   5   6   47.10    2.78
  10   5  -6   41.64    2.54
  10   5  -6   37.06    2.49
  10  -5   7   24.98    2.25
 -10   5   7   28.29    2.44
  10   5   7   28.95    2.38
  10   5  -7   24.92    2.14
  10   5  -7   20.37    2.17
  10  -5   8    0.43    1.50
 -10   5   8    0.84    1.59
  10   5   8    2.25    1.64
  10   5  -8    1.30    3.00
  10   5  -8    2.85    1.62
  10  -5   9   21.62    2.20
  10   5   9   27.80    2.50
  10   5  -9   22.14    2.19
  10   5  -9   25.08    2.30
  10  -5  10   53.15    3.05
  10   5  10   57.35    3.25
  10   5 -10   43.65    2.77
  10   5 -10   42.94    2.81
  10  -5  11    2.96    1.68
  10   5  11   -0.51    2.48
  10   5 -11   -0.88    3.09
  10   5 -11   -0.96    2.48
  10  -5  12   42.74    2.91
  10   5  12   41.47    3.10
  10   5 -12   33.01    2.66
  10   5 -12   38.63    2.87
  10  -5  13   15.63    2.25
  10   5  13   12.49    2.24
  10   5 -13   11.79    2.19
  10   5 -13   14.46    2.42
  10  -5  14   -3.07    2.11
 -10   5  14    2.62    2.04
 -10   5  15    1.14    2.15
  11  -5   0   -1.33    1.86
  11  -5   1    5.10    1.58
  11  -5  -1    2.72    1.48
  11   5   1    6.48    1.73
  11   5  -1    6.01    1.57
  11  -5   2  192.29    4.99
  11  -5  -2  192.40    4.87
 -11   5   2  214.32    5.40
  11   5   2  239.48    5.64
  11   5  -2  195.62    4.59
  11  -5   3    1.94    1.52
  11  -5  -3    1.41    1.51
 -11   5   3    0.75    1.71
  11   5   3    0.46    2.04
  11   5  -3    0.29    1.44
  11  -5   4  116.10    4.03
  11  -5  -4  111.95    3.74
 -11   5   4  127.64    4.23
  11   5   4  131.21    4.33
  11   5  -4  106.27    3.59
  11   5  -4  113.84    3.70
  11  -5   5   34.87    2.54
  11  -5  -5   36.34    2.45
 -11   5   5   40.31    2.78
  11   5   5   40.13    2.70
  11   5  -5   32.54    2.30
  11   5  -5   32.84    2.32
  11  -5   6   21.05    2.19
  11  -5  -6   18.09    2.11
 -11   5   6   20.26    2.21
  11   5   6   23.69    2.32
  11   5  -6   20.33    2.10
  11   5  -6   20.86    2.23
  11  -5   7   -0.78    2.11
  11  -5  -7    0.41    2.05
 -11   5   7    1.92    1.79
  11   5   7    1.81    1.66
  11   5  -7   -0.29    3.04
  11   5  -7    0.95    1.58
  11  -5   8  120.04    4.32
  11   5   8  127.22    4.49
  11   5  -8  117.72    4.11
  11   5  -8  113.27    4.09
  11  -5   9    2.42    1.62
  11   5   9    3.16    1.83
  11   5  -9    0.88    1.73
  11   5  -9    3.35    1.71
  11   5  10    5.50    1.89
  11   5 -10    4.27    1.77
  11   5 -10    2.58    1.76
  11  -5  11   21.43    2.32
  11   5  11   23.33    2.52
  11   5 -11   18.75    2.30
  11   5 -11   20.83    2.41
  11  -5  12   35.33    2.83
  11   5  12   44.76    3.21
  11   5 -12   32.69    2.76
  11   5 -12   33.88    2.85
  12  -5   0   95.89    3.77
  12  -5   1    5.85    1.72
  12  -5  -1    6.46    1.70
  12   5   1   10.82    1.95
  12   5  -1    8.56    1.74
  12  -5   2   39.88    2.69
  12  -5  -2   40.33    2.70
  12   5   2   55.32    3.09
  12   5  -2   45.07    2.53
  12  -5   3  108.05    4.02
  12  -5  -3  111.10    3.92
  12   5   3  139.57    4.60
  12   5  -3  110.54    3.79
  12  -5   4   73.49    3.44
  12  -5  -4   79.84    3.47
  12   5   4   91.95    3.86
  12   5  -4   73.81    3.25
  12  -5  -5    5.23    1.70
  12   5   5    4.81    1.82
  12   5  -5    2.44    1.69
  12  -5   6  309.80    6.81
  12  -5  -6  303.38    6.29
  12   5   6  357.86    7.42
  12   5  -6  296.17    6.30
  12  -5   7   42.85    2.88
  12  -5  -7   40.08    2.66
  12   5   7   43.52    2.99
  12   5  -7   39.60    2.66
  12   5  -7   36.20    2.57
  12  -5   8    7.21    1.85
  12   5   8    4.39    1.87
  12   5  -8    3.02    1.86
  12   5  -8    5.23    1.94
  12  -5   9    9.02    1.95
  12   5   9   13.19    2.14
  12   5  -9    9.15    1.94
  12   5  -9    8.20    1.93
  12  -5  10   11.61    2.07
  12   5  10   13.36    2.28
  12   5 -10    8.41    2.04
  12   5 -10   12.32    2.20
  12   5 -11    1.06    1.83
  12   5 -11    0.36    1.88
  13  -5   0    2.32    1.68
  13  -5   1    1.65    1.66
  13  -5  -1    2.25    1.82
  13   5   1    2.04    1.74
  13  -5   2    7.41    1.84
  13  -5  -2    8.70    1.87
  13   5   2   11.45    2.10
  13   5  -2    9.14    1.90
  13  -5   3    3.19    1.67
  13  -5  -3    0.78    1.81
  13   5   3    1.55    1.74
  13   5  -3    1.15    1.55
  13  -5   4    0.44    2.23
  13  -5  -4    1.33    1.68
  13   5   4   -1.15    2.19
  13   5  -4    1.70    1.74
  13  -5   5    2.13    1.85
  13  -5  -5    1.49    1.85
  13   5   5    1.28    1.81
  13   5  -5    5.00    1.77
  13  -5   6   12.26    2.10
  13  -5  -6    8.15    1.89
  13   5   6    7.69    1.99
  13   5  -6    6.98    1.92
  13  -5   7    9.78    2.07
  13  -5  -7    9.16    2.07
  13   5   7   11.17    2.17
  13   5  -7    6.94    2.07
  13  -5   8    8.27    2.02
  13   5   8    9.81    2.17
  13   5  -8    7.25    1.99
  13   5  -9    2.59    2.08
  14  -5   0  191.43    5.52
  14   5   0  215.73    6.05
  14  -5   1    3.51    1.91
  14  -5  -1    1.40    1.75
  14   5   1    0.35    1.82
  14  -5   2   22.30    2.45
  14  -5  -2   19.97    2.37
  14   5   2   29.20    2.77
  14   5  -2   22.69    2.41
  14  -5   3   27.77    2.63
  14  -5  -3   26.21    2.54
  14   5   3   34.72    2.90
  14   5  -3   25.73    2.53
  14  -5   4   44.04    3.06
  14  -5  -4   48.74    3.10
  14   5   4   53.01    3.39
  14   5  -4   46.71    3.09
  14  -5   5   -0.83    2.54
  14  -5  -5    2.15    2.06
  14   5   5    1.83    1.96
  14   5  -5    1.27    1.74
  14  -5  -7    5.85    2.00
  14   5  -7    1.66    2.85
  15   5  -3    8.26    2.10
  15   5  -4   43.82    3.13
   0  -6   0  805.34    8.00
   0   6   0  939.14   10.14
   0  -6   1   34.08    1.76
   0   6   1   37.90    2.25
   0   6  -1   43.85    2.34
   0  -6   2   66.05    2.38
   0   6   2   72.82    2.85
   0   6  -2   73.00    2.86
   0  -6   3  116.83    3.11
   0   6   3  131.36    3.68
   0   6  -3  127.91    3.57
   0  -6   4   79.80    2.71
   0   6   4   84.33    3.04
   0   6  -4   87.33    2.97
   0  -6   5  142.55    3.67
   0   6   5  143.91    3.86
   0   6   5  151.26    3.29
   0   6  -5  166.54    3.98
   0  -6   6  331.29    5.66
   0   6   6  335.27    5.92
   0   6   6  361.31    5.31
   0   6  -6  384.59    5.98
   0  -6   7    0.87    1.21
   0   6   7    0.05    1.53
   0   6   7    2.10    1.29
   0   6  -7    0.93    1.35
   0  -6   8    1.08    1.27
   0   6   8    3.51    1.35
   0   6   8    1.78    1.22
   0   6  -8    1.85    1.42
   0  -6   9    0.03    1.84
   0   6   9    1.52    1.31
   0   6   9    0.49    1.26
   0   6  -9    2.56    1.37
   0  -6  10  304.71    5.99
   0   6  10  294.21    5.76
   0   6  10  316.18    5.75
   0  -6  11    2.80    1.44
   0   6  11    4.23    1.39
   0   6  11    1.37    1.48
   0  -6  12  215.06    5.29
   0   6  12  217.33    5.09
   0   6  12  243.37    5.41
   0  -6  13   61.00    3.08
   0   6  13   61.63    2.98
   0   6  13   70.41    3.17
   0  -6  14    0.75    1.53
   0   6  14    1.31    1.53
   0   6  14    0.30    1.50
   0  -6  15   34.43    2.56
   0   6  15   35.55    2.51
   0   6  15   37.57    2.67
   0  -6  16  240.83    6.14
   0   6  16  252.14    6.27
   0  -6  17   -0.89    2.20
   0   6  17    4.13    1.86
   0   6  18  245.03    6.56
  -1  -6   0   -1.52    1.30
   1  -6   0    0.50    1.44
  -1   6   0    0.34    1.67
   1   6   0    0.42    1.28
  -1  -6   1    8.99    1.27
   1  -6   1    9.10    1.36
  -1   6   1   11.18    1.70
  -1   6  -1   10.83    1.70
   1   6   1    9.49    1.56
   1   6  -1    9.48    1.57
  -1  -6   2  177.27    3.67
   1  -6   2  186.25    3.88
  -1   6   2  196.64    4.49
  -1   6  -2  203.56    4.47
   1   6   2  192.75    4.32
   1   6  -2  199.04    4.31
  -1  -6   3   20.52    1.67
   1  -6   3   27.20    1.85
  -1   6   3   25.30    2.04
  -1   6  -3   26.22    2.03
   1   6   3   23.51    1.91
   1   6   3   30.75    1.67
   1   6  -3   27.49    1.93
  -1  -6   4   13.18    1.56
   1  -6   4   14.34    1.53
  -1   6   4   15.39    1.81
  -1   6  -4   13.92    1.73
   1   6   4   16.75    1.73
   1   6   4   15.16    1.42
   1   6  -4   17.27    1.71
  -1  -6   5    0.58    1.26
   1  -6   5    0.68    1.12
  -1   6   5    1.22    1.39
  -1   6  -5    2.33    1.53
   1   6   5    1.20    1.27
   1   6   5    2.20    1.16
   1   6  -5    1.93    1.41
  -1  -6   6    3.06    1.27
   1  -6   6    1.28    1.17
  -1   6   6    1.20    1.31
  -1   6   6    1.43    1.15
  -1   6  -6    4.86    1.57
   1   6   6    0.40    1.54
   1   6   6    3.30    1.22
   1   6  -6    4.34    1.42
  -1  -6   7   29.04    2.01
   1  -6   7   31.58    2.09
  -1   6   7   33.56    2.18
  -1   6   7   34.92    1.93
  -1   6  -7   35.52    2.16
   1   6   7   30.58    2.09
   1   6   7   35.65    1.99
   1   6  -7   39.69    2.13
  -1  -6   8   76.14    2.92
   1  -6   8   72.44    2.89
  -1   6   8   75.60    3.00
  -1   6   8   81.30    2.79
  -1   6  -8   93.05    3.13
   1   6   8   77.38    3.01
   1   6   8   81.45    2.88
   1   6  -8   92.58    2.94
  -1  -6   9    0.80    1.24
   1  -6   9    0.23    1.36
  -1   6   9   -0.65    1.66
  -1   6   9    0.89    1.28
  -1   6  -9    0.19    1.54
   1   6   9   -0.16    1.49
   1   6   9    1.24    1.36
  -1  -6  10    0.29    1.28
   1  -6  10    0.55    1.30
  -1   6  10    1.11    1.29
  -1   6  10    2.68    1.42
   1   6  10    1.50    1.26
   1   6  10    1.27    1.49
  -1  -6  11   32.54    2.30
   1  -6  11   36.17    2.39
  -1   6  11   33.19    2.28
  -1   6  11   34.51    2.29
   1   6  11   34.32    2.24
   1   6  11   33.69    2.33
  -1  -6  12   92.52    3.56
   1  -6  12   91.49    3.56
  -1   6  12   93.07    3.51
  -1   6  12  101.82    3.54
   1   6  12   97.96    3.52
   1   6  12   99.42    3.62
  -1  -6  13   -0.84    1.86
   1  -6  13    0.33    1.95
  -1   6  13    0.03    1.64
  -1   6  13   -1.33    1.91
   1   6  13    0.47    1.28
   1   6  13   -0.14    1.86
  -1  -6  14    1.58    2.27
   1  -6  14    1.89    1.50
  -1   6  14    3.06    1.60
  -1   6  14    0.57    1.52
   1   6  14    2.07    1.38
   1   6  14    2.23    1.71
  -1  -6  15    0.40    1.44
   1  -6  15    2.69    1.69
  -1   6  15    2.69    1.61
   1   6  15    2.90    1.58
   1   6  15    2.12    1.67
  -1  -6  16    4.52    1.75
   1  -6  16    3.54    1.67
  -1   6  16    9.45    1.92
   1   6  16    7.11    1.78
   1   6  16    5.24    1.89
  -1  -6  17    1.99    1.69
   1  -6  17    0.91    1.60
  -1   6  17    3.07    1.96
   1   6  17    2.48    2.03
  -1   6  18    8.03    2.28
   1   6  18    8.37    2.20
   2  -6   0  364.65    5.28
  -2   6   0  390.51    6.29
   2   6   0  360.96    5.80
  -2  -6   1   50.60    2.01
   2  -6   1   51.15    2.14
   2  -6  -1   54.03    2.09
  -2   6   1   60.27    2.74
  -2   6  -1   58.98    2.70
   2   6   1   54.93    2.47
   2   6  -1   57.16    2.52
  -2  -6   2  128.94    3.13
   2  -6   2  132.43    3.37
  -2   6   2  153.56    4.05
  -2   6  -2  161.22    4.06
   2   6   2  143.27    3.73
   2   6   2  162.83    3.27
   2   6  -2  149.18    3.75
  -2  -6   3   46.54    2.09
   2  -6   3   53.51    2.36
  -2   6   3   58.03    2.72
  -2   6  -3   67.19    2.81
   2   6   3   52.90    2.46
   2   6   3   61.17    2.26
   2   6  -3   55.41    2.48
  -2  -6   4    4.62    1.18
   2  -6   4    4.38    1.36
  -2   6   4    3.80    1.52
  -2   6  -4    5.01    1.52
   2   6   4    4.60    1.38
   2   6   4    5.66    1.39
   2   6  -4    4.71    1.46
  -2  -6   5   14.46    1.49
   2  -6   5   13.54    1.57
  -2   6   5   17.94    1.89
  -2   6  -5   18.20    1.89
   2   6   5   16.54    1.57
   2   6   5   20.78    1.65
   2   6  -5   16.63    1.70
  -2  -6   6   78.75    2.84
   2  -6   6   80.75    2.94
  -2   6   6   84.70    3.17
  -2   6  -6  101.23    3.30
   2   6   6   81.78    3.00
   2   6   6   89.59    2.80
   2   6  -6   89.21    2.88
  -2  -6   7    9.22    1.44
   2  -6   7    8.98    1.47
  -2   6   7    8.10    1.60
  -2   6  -7   10.22    1.64
   2   6   7    9.70    1.49
   2   6   7    7.89    1.46
   2   6  -7   11.82    1.54
  -2  -6   8   23.29    1.87
   2  -6   8   25.58    2.05
  -2   6   8   28.22    2.15
  -2   6   8   28.96    1.90
  -2   6  -8   36.84    2.35
   2   6   8   29.46    2.04
   2   6   8   30.01    1.98
  -2  -6   9    5.20    1.43
   2  -6   9    6.25    1.46
  -2   6   9    7.09    1.55
  -2   6   9    8.61    1.44
  -2   6  -9    9.03    1.69
   2   6   9    5.57    1.42
   2   6   9    6.72    1.46
  -2  -6  10   55.79    2.72
   2  -6  10   60.23    2.85
  -2   6  10   62.70    2.88
  -2   6  10   63.49    2.70
  -2   6 -10   70.68    2.83
   2   6  10   57.04    2.74
   2   6  10   63.07    2.81
  -2  -6  11   16.55    1.83
   2  -6  11   16.69    1.89
  -2   6  11   18.28    1.95
  -2   6  11   23.03    1.93
   2   6  11   18.16    1.85
   2   6  11   20.47    2.02
  -2  -6  12   58.00    2.90
   2  -6  12   60.27    3.02
  -2   6  12   55.75    2.89
  -2   6  12   58.69    2.86
   2   6  12   57.36    2.82
   2   6  12   66.31    3.13
  -2  -6  13   65.54    3.16
   2  -6  13   72.37    3.33
  -2   6  13   66.58    3.06
  -2   6  13   80.13    3.36
   2   6  13   64.17    3.03
   2   6  13   75.85    3.32
  -2  -6  14    6.90    1.72
   2  -6  14   10.25    1.82
  -2   6  14    7.90    1.82
  -2   6  14    5.85    1.66
   2   6  14    6.62    1.59
   2   6  14    7.35    1.78
  -2  -6  15   20.53    2.22
   2  -6  15   22.25    2.26
  -2   6  15   23.05    2.28
   2   6  15   20.96    2.14
   2   6  15   20.92    2.28
  -2  -6  16  126.04    4.53
   2  -6  16  117.24    4.42
  -2   6  16  142.78    4.77
   2   6  16  118.22    4.12
   2   6  16  130.15    4.62
  -2  -6  17    4.19    1.84
   2  -6  17    5.15    1.85
  -2   6  17    6.18    1.94
   2   6  17    3.16    2.05
   3  -6   0    0.45    1.15
  -3   6   0   -2.25    1.68
   3   6   0    0.31    1.18
   3   6   0   -0.02    1.28
  -3  -6   1   92.54    2.62
   3  -6   1   88.93    2.80
   3  -6  -1   94.64    2.75
  -3   6   1  100.81    3.42
  -3   6  -1   94.82    3.31
   3   6   1   98.31    3.10
   3   6   1  107.19    2.74
   3   6  -1   97.25    3.06
  -3  -6   2  404.97    5.62
   3  -6   2  414.87    6.08
  -3   6   2  462.74    7.07
  -3   6  -2  486.01    7.20
   3   6   2  433.07    6.48
   3   6   2  497.10    6.15
   3   6  -2  451.81    6.43
  -3  -6   3   27.54    1.78
   3  -6   3   28.66    1.89
  -3   6   3   26.71    2.17
  -3   6  -3   29.38    2.23
   3   6   3   25.60    1.89
   3   6   3   27.30    1.78
   3   6  -3   29.01    1.88
  -3  -6   4   27.60    1.83
   3  -6   4   27.47    1.88
  -3   6   4   31.93    2.26
  -3   6  -4   29.54    2.19
   3   6   4   26.26    1.96
   3   6   4   31.74    1.91
   3   6  -4   29.61    1.98
  -3  -6   5   50.49    2.31
   3  -6   5   48.22    2.38
  -3   6   5   51.83    2.63
  -3   6  -5   62.32    2.82
   3   6   5   59.18    2.44
   3   6  -5   56.55    2.41
  -3  -6   6   17.14    1.62
   3  -6   6   17.39    1.71
  -3   6   6   14.75    1.84
  -3   6  -6   20.67    2.08
   3   6   6   19.70    1.69
   3   6  -6   21.33    1.72
  -3  -6   7   73.21    2.80
   3  -6   7   71.64    2.88
  -3   6   7   76.66    3.10
  -3   6  -7   89.33    3.21
   3   6   7   78.85    2.84
   3   6  -7   78.60    2.71
  -3  -6   8  463.79    7.09
   3  -6   8  459.10    7.25
  -3   6   8  476.14    7.43
  -3   6  -8  564.10    7.81
   3   6   8  491.63    7.15
  -3  -6   9    4.73    1.36
   3  -6   9    3.89    1.44
  -3   6   9    4.08    1.52
  -3   6   9    7.44    1.40
  -3   6  -9    6.08    1.70
   3   6   9    5.94    1.59
  -3  -6  10   82.55    3.23
   3  -6  10   81.52    3.29
  -3   6  10   84.91    3.36
  -3   6  10   96.35    3.21
  -3   6 -10  101.52    3.39
   3   6  10   87.27    3.27
  -3  -6  11   31.77    2.29
   3  -6  11   36.31    2.43
  -3   6  11   33.76    2.47
  -3   6  11   36.10    2.28
   3   6  11   39.15    2.55
  -3  -6  12  153.42    4.49
   3  -6  12  154.85    4.58
  -3   6  12  157.01    4.44
  -3   6  12  175.98    4.56
   3   6  12  164.92    4.68
  -3  -6  13    0.17    1.91
   3  -6  13    0.38    1.93
  -3   6  13    1.41    1.65
  -3   6  13    0.47    1.52
   3   6  13    0.02    2.32
  -3  -6  14  143.26    4.59
   3  -6  14  145.50    4.65
  -3   6  14  153.02    4.55
   3   6  14  145.71    4.65
  -3  -6  15    5.33    1.69
   3  -6  15    4.68    1.84
  -3   6  15    5.52    1.75
  -3  -6  16   17.50    2.18
   3  -6  16   17.94    2.22
  -3   6  16   18.63    2.32
   3   6  16   19.30    2.39
   3  -6  17    2.46    1.76
  -3   6  17    2.46    1.62
   3   6  17    2.84    1.89
  -3   6  18   69.09    3.62
   4  -6   0    6.90    1.39
  -4   6   0    6.09    1.68
   4   6   0    7.04    1.32
   4   6   0    6.87    1.24
  -4  -6   1    1.63    1.08
   4  -6   1    2.23    1.32
   4  -6  -1    1.95    1.21
  -4   6   1    3.20    1.41
  -4   6  -1    4.62    1.66
   4   6   1    2.71    1.37
   4   6   1    4.43    1.28
   4   6  -1    4.43    1.22
   4   6  -1    3.63    1.25
  -4  -6   2   59.55    2.29
   4  -6   2   58.24    2.46
   4  -6  -2   63.18    2.35
  -4   6   2   66.51    2.95
  -4   6  -2   67.79    2.96
   4   6   2   74.77    2.55
   4   6  -2   65.53    2.51
  -4  -6   3   25.50    1.75
   4  -6   3   24.58    1.93
  -4   6   3   28.08    2.22
  -4   6  -3   25.52    2.20
   4   6   3   29.01    1.90
   4   6  -3   27.60    1.88
  -4  -6   4    1.92    1.14
   4  -6   4    2.12    1.27
  -4   6   4    1.31    1.52
  -4   6  -4    2.18    1.69
   4   6   4    1.41    1.33
   4   6  -4    2.00    1.28
  -4  -6   5    0.55    1.13
   4  -6   5    1.62    1.25
  -4   6   5    0.67    1.47
  -4   6  -5    1.20    1.85
   4   6   5   -2.41    1.62
   4   6  -5    0.70    1.21
  -4  -6   6    7.15    1.46
   4  -6   6    8.25    1.47
  -4   6   6    6.88    1.67
  -4   6  -6    6.10    1.82
   4   6   6    6.51    1.51
   4   6  -6    5.74    1.34
  -4  -6   7   12.14    1.54
   4  -6   7   10.04    1.57
  -4   6   7    9.66    1.88
  -4   6  -7   14.66    1.86
   4   6   7   11.15    1.67
  -4  -6   8   -0.03    1.59
   4  -6   8    0.36    1.26
  -4   6   8    1.96    1.46
  -4   6  -8    0.19    1.83
   4   6   8    2.56    1.45
  -4  -6   9    0.52    1.66
   4  -6   9    0.06    1.65
  -4   6   9   -0.84    1.75
  -4   6  -9    0.30    1.96
   4   6   9   -0.49    1.74
  -4  -6  10    2.09    1.35
   4  -6  10    0.35    1.72
  -4   6  10   -0.29    1.78
  -4   6 -10   -2.47    1.85
   4   6  10    0.33    1.52
  -4  -6  11   41.45    2.54
   4  -6  11   37.79    2.52
  -4   6  11   41.24    2.56
  -4   6  11   48.34    2.54
   4   6  11   43.37    2.63
  -4  -6  12    1.95    1.58
   4  -6  12    2.76    1.52
  -4   6  12    1.55    1.69
  -4   6  12    4.47    1.55
   4   6  12    4.03    1.66
  -4  -6  13   17.94    2.05
   4  -6  13   18.40    2.06
  -4   6  13   17.18    2.14
  -4   6  13   17.44    2.04
   4   6  13   18.89    2.15
  -4  -6  14    8.86    1.85
   4  -6  14    8.60    1.92
  -4   6  14   10.12    1.91
   4   6  14    8.62    1.96
  -4  -6  15    5.07    1.72
   4  -6  15    6.08    1.74
  -4   6  15    8.66    1.99
   4   6  15    8.95    2.03
  -4  -6  16    0.50    1.72
   4  -6  16    4.14    1.69
  -4   6  16   -2.30    2.31
   4   6  16   -2.03    2.23
  -4   6  17    6.31    2.19
   4   6  17    2.65    1.88
   5  -6   0   -0.60    1.52
  -5   6   0   -0.70    1.77
   5   6   0   -1.14    1.42
   5  -6   1    3.69    1.26
   5  -6  -1    1.76    1.27
  -5   6   1    4.44    1.65
  -5   6  -1    6.84    1.76
   5   6   1    2.96    1.22
   5   6  -1    1.57    1.28
   5   6  -1    3.83    1.23
  -5  -6   2  284.11    4.77
   5  -6   2  288.25    5.27
   5  -6  -2  270.07    4.75
  -5   6   2  292.82    5.78
  -5   6  -2  317.21    6.04
   5   6   2  321.80    5.27
   5   6  -2  268.37    4.87
   5   6  -2  321.26    5.00
  -5  -6   3    0.89    1.48
   5  -6   3    1.40    1.26
  -5   6   3    0.67    1.49
  -5   6  -3    1.82    1.63
   5   6   3    0.94    1.20
   5   6  -3    3.21    1.19
  -5  -6   4  686.14    8.17
   5  -6   4  706.80    8.89
  -5   6   4  731.10    9.43
  -5   6  -4  796.72    9.91
   5   6   4  791.09    9.00
   5   6  -4  698.98    8.14
  -5  -6   5  147.52    3.76
   5  -6   5  153.13    4.08
  -5   6   5  159.73    4.33
  -5   6  -5  171.61    4.49
   5   6   5  166.57    4.08
   5   6  -5  162.64    3.73
  -5  -6   6   70.90    2.81
   5  -6   6   66.66    2.86
  -5   6   6   72.03    3.08
  -5   6  -6   74.03    3.12
   5   6   6   72.67    2.87
  -5  -6   7   11.70    1.60
   5  -6   7   12.78    1.70
  -5   6   7   10.60    1.77
  -5   6  -7   12.81    1.87
   5   6   7   11.46    1.73
  -5  -6   8  262.74    5.39
   5  -6   8  272.00    5.72
  -5   6   8  281.09    5.79
  -5   6  -8  305.55    5.93
   5   6   8  295.23    5.75
  -5  -6   9   16.64    1.83
   5  -6   9   17.65    1.94
  -5   6   9   15.81    2.06
  -5   6  -9   18.32    2.03
   5   6   9   16.02    1.90
  -5  -6  10  172.74    4.62
   5  -6  10  184.28    4.91
  -5   6  10  196.95    4.93
   5   6  10  200.29    4.99
  -5  -6  11   14.44    1.85
   5  -6  11   14.46    1.91
  -5   6  11   17.36    2.04
   5   6  11   17.89    2.16
  -5  -6  12    1.79    1.44
   5  -6  12    2.42    1.45
  -5   6  12    0.79    1.72
  -5   6  12    5.39    1.67
   5   6  12    0.59    1.68
  -5  -6  13   27.10    2.34
   5  -6  13   24.68    2.30
  -5   6  13   30.53    2.43
   5   6  13   29.06    2.54
  -5  -6  14  212.89    5.67
   5  -6  14  212.45    5.68
  -5   6  14  240.58    5.76
   5   6  14  243.22    6.16
  -5  -6  15   37.68    2.89
   5  -6  15   39.06    2.79
  -5   6  15   43.35    3.00
   5   6  15   43.79    3.09
  -5  -6  16   23.69    2.47
   5  -6  16   22.22    2.42
  -5   6  16   24.47    2.67
   5   6  16   24.57    2.67
  -5   6  17   21.82    2.56
   6  -6   0   18.46    1.66
  -6   6   0   18.38    2.04
   6   6   0   20.96    1.76
   6  -6   1   33.45    2.08
   6  -6  -1   30.25    1.92
  -6   6   1   33.72    2.42
  -6   6  -1   34.64    2.43
   6   6   1   36.41    2.10
   6   6  -1   37.44    2.05
  -6  -6   2    0.36    1.48
   6  -6   2    0.65    1.20
   6  -6  -2    1.07    1.07
  -6   6   2   -1.21    1.68
  -6   6  -2   -0.99    1.82
   6   6   2    2.92    1.40
   6   6  -2    0.22    1.18
  -6  -6   3    9.13    1.44
   6  -6   3    7.41    1.47
  -6   6   3    7.93    1.71
  -6   6  -3    8.93    1.85
   6   6   3   10.56    1.55
   6   6  -3   10.98    1.43
  -6  -6   4   56.98    2.44
   6  -6   4   62.48    2.77
  -6   6   4   60.99    2.93
  -6   6  -4   66.21    3.07
   6   6   4   70.50    2.79
   6   6  -4   57.98    2.30
  -6  -6   5   -0.67    1.47
   6  -6   5    0.34    1.27
  -6   6   5    0.02    1.96
  -6   6  -5   -0.84    2.03
   6   6   5   -1.27    1.79
   6   6  -5   -0.86    1.22
  -6  -6   6   61.48    2.69
   6  -6   6   63.02    2.92
  -6   6   6   65.06    3.01
  -6   6  -6   70.20    3.22
   6   6   6   69.04    2.97
  -6  -6   7   14.21    1.73
   6  -6   7   15.44    1.86
  -6   6   7   15.29    1.94
  -6   6  -7   17.18    2.05
   6   6   7   14.28    1.82
  -6  -6   8   24.56    2.04
   6  -6   8   22.28    2.03
  -6   6   8   29.39    2.41
  -6   6  -8   30.71    2.44
   6   6   8   31.36    2.39
  -6  -6   9   30.42    2.28
   6  -6   9   30.60    2.34
  -6   6   9   34.08    2.55
   6   6   9   32.23    2.37
  -6  -6  10   94.52    3.57
   6  -6  10   99.85    3.76
  -6   6  10   98.80    3.73
   6   6  10  112.53    3.98
  -6  -6  11    7.69    1.66
   6  -6  11    7.72    1.70
  -6   6  11    5.85    1.85
   6   6  11    9.70    1.89
  -6  -6  12   70.88    3.36
   6  -6  12   71.91    3.40
   6   6  12   80.73    3.62
  -6  -6  13    0.17    1.96
   6  -6  13    0.74    1.48
   6   6  13    0.33    1.67
  -6  -6  14    1.45    1.71
   6  -6  14    2.48    1.61
  -6   6  14    2.51    1.67
   6   6  14    2.63    1.81
  -6  -6  15    2.00    1.70
   6  -6  15    2.83    1.68
  -6   6  15    5.36    2.03
   6   6  15    3.27    1.89
  -6   6  16   33.83    2.83
   7  -6   0   -0.33    1.64
  -7   6   0   -0.79    1.82
   7   6   0    0.25    1.30
   7  -6   1   -0.96    1.72
   7  -6  -1   -0.39    1.74
  -7   6   1    3.37    1.64
  -7   6  -1    1.32    1.58
   7   6   1    1.60    1.37
   7   6  -1    0.65    1.20
   7  -6   2   28.18    2.04
   7  -6  -2   29.26    2.05
  -7   6   2   25.05    2.24
  -7   6  -2   31.17    2.43
   7   6   2   31.42    2.14
  -7  -6   3    4.14    1.36
   7  -6   3    5.17    1.50
   7  -6  -3    5.23    1.32
  -7   6   3    6.33    1.75
  -7   6  -3    5.30    1.68
   7   6   3    5.66    1.46
  -7  -6   4   62.47    2.65
   7  -6   4   60.70    2.80
  -7   6   4   66.34    3.14
  -7   6  -4   69.26    3.20
   7   6   4   78.14    3.13
   7   6  -4   63.58    2.50
  -7  -6   5   34.03    2.18
   7  -6   5   32.43    2.29
  -7   6   5   39.15    2.58
  -7   6  -5   41.29    2.66
   7   6   5   40.74    2.42
  -7  -6   6   19.69    1.79
   7  -6   6   16.41    1.88
  -7   6   6   20.50    2.13
  -7   6  -6   23.31    2.25
   7   6   6   22.51    2.06
  -7  -6   7   14.29    1.70
   7  -6   7   11.39    1.78
  -7   6   7   12.46    2.03
  -7   6  -7   18.40    2.13
   7   6   7   12.86    1.81
  -7  -6   8   40.33    2.44
   7  -6   8   40.20    2.58
  -7   6   8   44.63    2.79
   7   6   8   43.42    2.66
  -7  -6   9    0.62    1.46
   7  -6   9    1.53    1.43
  -7   6   9   -0.36    1.93
   7   6   9   -0.76    1.95
  -7  -6  10   18.40    1.96
   7  -6  10   18.14    2.04
  -7   6  10   17.59    2.18
   7   6  10   22.59    2.28
  -7  -6  11   14.21    1.93
   7  -6  11   18.37    2.15
  -7   6  11   17.24    2.16
   7   6  11   16.67    2.24
  -7  -6  12    1.47    1.47
   7  -6  12   -0.76    1.85
   7   6  12   -1.79    2.05
  -7  -6  13    2.20    1.57
   7  -6  13    3.62    1.72
   7   6  13    2.66    1.81
  -7  -6  14   14.80    2.13
   7  -6  14   20.26    2.30
   7   6  14   18.01    2.39
   7   6  15    1.87    2.10
   8  -6   0  416.91    6.83
  -8   6   0  458.31    7.75
   8   6   0  484.19    7.34
   8  -6   1    7.54    1.55
   8  -6  -1    4.40    1.45
  -8   6   1    3.39    1.72
  -8   6  -1    8.19    1.87
   8   6   1    4.59    1.47
   8   6  -1    6.24    1.48
   8  -6   2   88.38    3.30
   8  -6  -2   88.11    3.11
  -8   6   2  102.72    3.79
  -8   6  -2   97.24    3.74
   8   6   2  103.96    3.55
   8   6  -2   89.25    2.99
   8   6  -2   96.32    3.13
  -8  -6   3    9.94    1.63
   8  -6   3   11.91    1.79
   8  -6  -3   12.69    1.67
  -8   6   3   12.62    1.97
  -8   6  -3   12.91    2.03
   8   6   3   13.80    1.79
   8   6  -3   14.61    1.71
   8   6  -3   13.69    1.89
  -8  -6   4  362.59    6.15
   8  -6   4  373.79    6.79
  -8   6   4  385.51    7.09
  -8   6  -4  407.97    7.37
   8   6   4  439.86    7.25
  -8  -6   5    0.99    1.27
   8  -6   5    0.60    1.34
  -8   6   5    0.10    2.02
  -8   6  -5    1.26    1.68
   8   6   5    1.54    1.46
  -8  -6   6  345.89    6.24
   8  -6   6  361.66    6.87
  -8   6   6  406.86    7.35
  -8   6  -6  405.07    7.39
   8   6   6  408.87    7.17
  -8  -6   7   15.99    1.83
   8  -6   7   15.87    2.05
  -8   6   7   18.52    2.15
   8   6   7   20.07    2.22
  -8  -6   8   12.88    1.77
   8  -6   8   14.43    1.92
  -8   6   8   14.09    2.01
   8   6   8   15.53    2.05
  -8  -6   9   39.84    2.53
   8  -6   9   41.46    2.75
  -8   6   9   47.67    3.01
   8   6   9   48.10    2.95
  -8  -6  10  200.58    5.21
   8  -6  10  214.31    5.61
  -8   6  10  232.18    5.69
   8   6  10  225.61    5.75
  -8  -6  11    4.07    1.59
   8  -6  11    2.52    1.56
   8   6  11   -2.29    2.27
  -8  -6  12  139.91    4.60
   8  -6  12  151.07    4.92
   8   6  12  166.52    5.18
  -8  -6  13   15.65    2.14
   8  -6  13   17.55    2.34
   8   6  13   17.66    2.40
  -8  -6  14    1.76    1.70
   8   6  14    0.00    2.57
   9  -6   0    3.61    1.45
  -9   6   0   -0.58    2.13
   9   6   0    2.80    1.59
   9  -6   1    3.62    1.54
   9  -6  -1    2.13    1.33
  -9   6   1    1.15    1.65
  -9   6  -1    0.57    1.72
   9   6   1    1.93    1.63
   9   6  -1    3.30    1.48
   9  -6   2   49.77    2.69
   9  -6  -2   51.53    2.66
  -9   6   2   57.26    3.09
  -9   6  -2   56.92    3.12
   9   6   2   59.02    2.99
   9   6  -2   48.97    2.44
   9   6  -2   52.19    2.53
   9  -6   3   10.42    1.85
   9  -6  -3    8.18    1.54
  -9   6   3    8.59    1.91
  -9   6  -3    8.10    1.93
   9   6   3    5.48    1.74
   9   6  -3    8.45    1.64
   9   6  -3    7.36    1.67
   9  -6   4  134.68    4.25
  -9   6   4  143.01    4.50
  -9   6  -4  147.15    4.62
   9   6   4  158.26    4.52
   9   6  -4  135.02    3.92
   9   6  -4  133.80    3.94
   9  -6   5    5.90    1.63
  -9   6   5    5.33    1.83
   9   6   5    5.29    1.70
   9   6  -5    6.69    1.71
   9   6  -5    7.22    1.83
  -9  -6   6   18.64    1.94
   9  -6   6   23.82    2.20
  -9   6   6   24.88    2.36
   9   6   6   25.00    2.38
   9   6  -6   23.19    2.11
   9   6  -6   25.10    2.31
  -9  -6   7    4.85    1.63
   9  -6   7    7.44    1.83
  -9   6   7    7.81    1.89
   9   6   7    9.73    1.92
  -9  -6   8    5.06    1.54
   9  -6   8    6.88    1.77
  -9   6   8    5.59    2.02
   9   6   8    5.64    1.79
  -9  -6   9    5.93    1.78
   9  -6   9   10.15    1.91
  -9   6   9    5.40    1.87
   9   6   9    6.09    1.87
  -9  -6  10    1.15    1.54
   9  -6  10    1.26    1.73
   9   6  10    1.55    1.74
  -9  -6  11   -0.35    2.19
   9  -6  11    0.64    1.64
   9   6  11    0.40    1.73
  -9  -6  12    4.22    1.72
   9  -6  12    6.54    1.90
   9   6  12    5.75    2.02
  -9  -6  13    7.50    1.99
   9   6  13    8.32    2.14
  10  -6   0  216.46    5.22
 -10   6   0  244.74    5.99
  10   6   0  269.50    5.87
  10  -6   1    0.32    1.59
  10  -6  -1    0.80    1.37
 -10   6   1    0.51    1.69
 -10   6  -1    1.41    1.79
  10   6   1    0.48    1.52
  10   6  -1    1.40    1.66
  10  -6   2   36.81    2.54
  10  -6  -2   33.07    2.37
 -10   6   2   35.08    2.79
 -10   6  -2   36.86    2.80
  10   6   2   41.91    2.69
  10  -6   3   95.25    3.70
  10  -6  -3   82.86    3.28
 -10   6   3   88.07    3.76
 -10   6  -3   95.08    3.94
  10   6   3   99.54    3.79
  10   6  -3   83.97    3.24
  10   6  -3   88.20    3.33
  10  -6   4   95.93    3.77
  10  -6  -4   85.47    3.31
 -10   6   4   97.94    3.92
  10   6   4  105.55    3.98
  10   6  -4   92.37    3.44
  10   6  -4   96.82    3.55
  10  -6   5    6.11    1.83
 -10   6   5    6.10    1.92
  10   6   5    6.27    1.81
  10   6  -5    4.99    1.60
  10   6  -5    6.71    1.71
 -10   6   6  342.29    6.99
  10   6   6  376.20    7.34
  10   6  -6  308.54    6.26
  10   6  -6  308.37    6.29
  10  -6   7   48.05    2.98
 -10   6   7   47.07    3.05
  10   6   7   51.06    3.07
  10   6  -7   44.73    2.69
  10   6  -7   46.26    2.77
  10  -6   8   -0.73    2.13
 -10   6   8    1.38    1.74
  10   6   8   -0.62    2.31
  10   6  -8    2.11    1.75
  10   6  -8    1.23    1.82
  10  -6   9   24.17    2.42
  10   6   9   30.87    2.69
  10  -6  10   82.00    3.87
  10   6  10   99.00    4.24
  10   6 -10   77.26    3.62
  10   6 -10   77.99    3.74
  10  -6  11    0.41    1.74
  10   6  11   -2.04    2.43
  10   6 -11    0.20    1.87
  10   6 -11    3.19    2.24
  11  -6   0   -0.59    2.12
 -11   6   0    1.63    1.78
  11   6   0   -1.40    1.97
  11  -6   1   18.67    2.20
  11  -6  -1   21.68    2.15
 -11   6   1   20.81    2.43
  11   6   1   26.95    2.40
  11   6  -1   23.97    2.31
  11  -6   2   76.25    3.44
  11  -6  -2   68.66    3.23
 -11   6   2   80.35    3.71
  11   6   2   86.44    3.68
  11  -6   3    1.71    1.61
  11  -6  -3   -2.77    1.97
 -11   6   3    0.69    2.31
  11   6   3    1.52    1.63
  11   6  -3    1.11    1.56
  11  -6   4   58.75    3.25
  11  -6  -4   58.70    3.06
 -11   6   4   57.81    3.25
  11   6   4   77.88    3.60
  11   6  -4   56.84    2.92
  11   6  -4   58.58    3.00
  11  -6   5    0.72    1.60
 -11   6   5   -1.14    2.10
  11   6   5    0.27    1.65
  11   6  -5   -2.05    3.03
  11   6  -5    1.56    1.65
  11  -6   6   -0.73    2.08
 -11   6   6   -1.45    2.32
  11   6   6   -1.77    2.27
  11   6  -6   -2.39    3.42
  11   6  -6   -0.22    2.41
  11  -6   7    0.23    1.59
 -11   6   7    0.43    1.80
  11   6   7   -1.08    2.16
  11   6  -7    1.16    3.57
  11   6  -7    0.48    2.46
  11  -6   8   83.28    3.83
 -11   6   8   85.94    3.89
  11   6   8  100.56    4.30
  11   6  -8   77.64    3.55
  11   6  -8   77.78    3.59
  11  -6   9    0.28    1.65
  11   6   9   -0.98    2.33
  11   6  -9    0.36    1.76
  11   6  -9    1.03    1.83
  11   6  10   40.46    3.10
  11   6 -10   39.10    2.93
  11   6 -10   40.18    3.05
  12  -6   0    1.79    1.69
  12   6   0   -0.81    2.26
  12  -6   1    3.27    1.61
  12  -6  -1    2.64    1.64
  12   6  -1    0.83    1.70
  12  -6   2    9.25    1.92
  12  -6  -2    6.51    1.76
  12  -6   3   26.03    2.50
  12  -6  -3   20.32    2.22
 -12   6   3   23.48    2.57
  12   6   3   28.54    2.58
  12  -6   4    8.77    2.01
  12  -6  -4    7.83    1.95
 -12   6   4   12.10    2.23
  12   6   4    9.07    2.19
  12   6  -4    9.79    1.83
  12  -6   5    2.68    1.79
 -12   6   5    1.31    1.92
  12   6   5    0.86    1.74
  12   6  -5    1.02    1.77
  12  -6   6   10.01    2.01
 -12   6   6    6.86    2.09
  12   6   6   12.07    2.19
  12   6  -6   11.57    2.11
  12   6  -6    9.48    2.08
  12  -6   7    4.10    1.82
 -12   6   7    1.93    2.07
  12   6   7    1.13    1.82
  12   6  -7    1.71    1.83
  12   6  -7    1.90    1.87
  12   6   8   33.44    2.95
  12   6  -8   28.79    2.72
  12   6  -8   26.26    2.66
  12   6  -9   10.50    2.25
  12   6  -9   14.92    2.44
  13  -6   0    0.88    1.82
  13   6   0    1.01    1.82
  13  -6   1   12.63    2.11
  13  -6  -1   15.67    2.32
  13   6   1   15.10    2.31
  13   6  -1   12.65    2.24
  13  -6   2  168.82    5.30
  13  -6  -2  166.91    5.16
  13  -6   3    1.26    1.81
  13  -6  -3    0.85    1.95
  13   6   3    1.86    1.84
  13  -6   4  100.06    4.27
  13  -6  -4   93.44    3.94
  13   6   4  118.04    4.72
  13   6   5    5.12    2.00
  13   6  -5    6.17    1.97
  13   6  -6    0.70    1.97
  13   6  -7   -1.53    2.42
   0   7   0   -0.90    1.57
   0   7   1    0.32    1.87
   0   7  -1   -1.30    1.65
   0  -7   2   -0.54    1.45
   0   7   2    1.14    1.43
   0   7  -2    0.71    1.51
   0  -7   3    0.08    1.68
   0   7   3   -2.09    1.61
   0   7  -3   -0.71    1.67
   0  -7   4   -1.55    1.43
   0   7   4   -2.06    1.56
   0   7  -4   -1.71    1.56
   0  -7   5   -0.16    1.78
   0   7   5    0.45    1.37
   0   7  -5    1.33    1.36
   0  -7   6   -0.12    1.62
   0   7   6   -1.65    1.60
   0   7  -6    1.20    1.52
   0  -7   7    0.40    1.36
   0   7   7   -1.28    1.70
   0   7  -7    0.50    1.38
   0  -7   8    0.44    1.34
   0   7   8    0.45    1.42
   0   7  -8    0.78    1.58
   0  -7   9    0.43    1.39
   0   7   9   -1.85    1.68
   0  -7  10    1.55    1.47
   0   7  10   -1.19    1.68
   0  -7  11   -2.65    1.80
   0   7  11    0.30    1.57
   0  -7  12   -0.59    2.11
   0   7  12   -0.17    1.85
   0   7  12   -1.72    1.82
   0  -7  13   -1.49    1.92
   0   7  13   -2.11    1.87
   0   7  13   -1.52    1.78
   0  -7  14   -0.50    2.07
   0   7  14   -1.57    2.01
   0   7  14    0.93    1.77
   0  -7  15   -1.79    2.04
   0   7  15    0.44    1.81
   0   7  15   -2.03    2.21
   0   7  16    2.38    2.00
  -1   7   0    1.33    1.45
   1   7   0   -0.18    1.64
  -1   7   1    6.95    1.65
  -1   7  -1    5.28    1.62
   1   7   1    7.89    1.62
   1   7  -1    9.60    1.65
   1  -7   2  407.83    6.20
  -1   7   2  437.77    7.25
  -1   7  -2  459.64    7.29
   1   7   2  426.04    7.03
   1   7  -2  453.05    7.12
  -1  -7   3  104.05    3.16
   1  -7   3  101.29    3.21
  -1   7   3  109.90    3.73
  -1   7  -3  112.91    3.72
   1   7   3  108.66    3.63
   1   7  -3  110.77    3.56
  -1  -7   4  138.83    3.69
   1  -7   4  140.34    3.84
  -1   7   4  142.88    4.23
  -1   7  -4  162.53    4.35
   1   7   4  142.21    4.14
   1   7  -4  156.90    4.13
  -1  -7   5   62.69    2.71
   1  -7   5   67.86    2.82
  -1   7   5   72.57    3.16
  -1   7  -5   71.10    3.07
   1   7   5   64.18    2.93
   1   7  -5   74.62    2.98
  -1  -7   6    9.46    1.62
   1  -7   6    9.37    1.65
  -1   7   6   10.55    1.79
  -1   7  -6   11.46    1.78
   1   7   6   11.31    1.73
   1   7  -6   13.32    1.85
  -1  -7   7   91.55    3.34
   1  -7   7   93.16    3.45
  -1   7   7   94.32    3.63
  -1   7  -7  110.67    3.64
   1   7   7  102.73    3.67
   1   7  -7  115.55    3.56
  -1  -7   8  435.79    7.31
   1  -7   8  457.09    7.56
  -1   7   8  457.46    7.77
  -1   7  -8  530.95    7.86
   1   7   8  450.22    7.63
  -1  -7   9   20.24    2.00
   1  -7   9   21.89    2.08
  -1   7   9   26.29    2.30
   1   7   9   22.63    2.14
  -1  -7  10  115.08    4.02
   1  -7  10  115.28    3.99
  -1   7  10  126.87    4.23
   1   7  10  122.36    4.09
   1   7  10  139.90    4.05
  -1  -7  11   79.06    3.47
   1  -7  11   75.63    3.42
  -1   7  11   79.23    3.48
   1   7  11   76.34    3.36
   1   7  11   91.96    3.44
  -1  -7  12   65.11    3.27
   1  -7  12   66.86    3.32
  -1   7  12   68.49    3.33
   1   7  12   66.30    3.22
   1   7  12   72.73    3.28
  -1  -7  13    7.81    1.89
   1  -7  13    3.32    1.65
  -1   7  13    9.65    1.92
   1   7  13    8.64    1.79
   1   7  13    7.62    1.92
  -1  -7  14  213.15    5.87
   1  -7  14  212.41    5.87
  -1   7  14  220.56    5.72
  -1   7  14  239.09    5.85
   1   7  14  194.78    5.41
   1   7  14  239.18    5.98
  -1  -7  15    6.54    1.89
   1  -7  15    5.30    1.92
  -1   7  15    5.78    1.90
  -1   7  15    5.43    1.85
   1   7  15    3.64    1.93
   1   7  15    8.91    2.11
  -1   7  16   10.22    2.09
   1   7  16   10.57    2.14
   1   7  16   11.07    2.30
  -2   7   0  234.55    5.28
   2   7   0  232.87    5.08
  -2   7   1   87.33    3.41
  -2   7  -1   92.03    3.43
   2   7   1   79.94    3.13
   2   7  -1   93.26    3.31
   2  -7   2    3.85    1.38
  -2   7   2    3.65    1.57
  -2   7  -2    4.52    1.59
   2   7   2    6.54    1.51
   2   7  -2    5.42    1.55
  -2  -7   3    9.31    1.43
   2  -7   3    8.24    1.41
  -2   7   3    9.95    1.76
  -2   7  -3    8.05    1.84
   2   7   3    7.95    1.59
   2   7  -3    9.42    1.60
  -2  -7   4   34.96    2.16
   2  -7   4   33.11    2.12
  -2   7   4   37.26    2.47
  -2   7  -4   35.52    2.45
   2   7   4   31.01    2.20
   2   7  -4   39.26    2.31
  -2  -7   5    1.63    1.25
   2  -7   5    2.41    1.42
  -2   7   5    0.89    1.51
  -2   7  -5    0.82    1.50
   2   7   5    0.22    1.73
   2   7  -5    2.39    1.50
  -2  -7   6  186.09    4.53
   2  -7   6  191.16    4.67
  -2   7   6  209.88    5.20
  -2   7  -6  230.03    5.19
   2   7   6  179.92    4.70
   2   7  -6  229.24    4.92
  -2  -7   7  103.73    3.52
   2  -7   7  100.82    3.54
  -2   7   7  108.43    3.92
  -2   7  -7  127.56    4.02
   2   7   7  103.60    3.67
   2   7  -7  127.64    3.70
  -2  -7   8   30.64    2.23
   2  -7   8   31.73    2.28
  -2   7   8   33.27    2.48
  -2   7  -8   37.88    2.50
   2   7   8   32.75    2.35
   2   7   8   37.50    2.24
  -2  -7   9    3.69    1.41
   2  -7   9    2.26    1.47
  -2   7   9    1.45    1.60
  -2   7  -9    1.94    1.71
   2   7   9    3.00    1.45
   2   7   9    3.67    1.59
  -2  -7  10   66.16    3.16
   2  -7  10   68.21    3.19
  -2   7  10   70.90    3.39
   2   7  10   61.18    3.04
   2   7  10   74.67    3.16
  -2  -7  11   15.83    1.96
   2  -7  11   17.07    2.09
  -2   7  11   17.89    2.31
   2   7  11   15.60    1.97
   2   7  11   18.12    2.09
  -2  -7  12   75.75    3.48
   2  -7  12   69.22    3.37
  -2   7  12   71.85    3.44
   2   7  12   73.40    3.39
   2   7  12   72.47    3.33
  -2  -7  13   58.92    3.22
   2  -7  13   59.18    3.23
  -2   7  13   65.75    3.42
   2   7  13   67.26    3.35
   2   7  13   65.85    3.33
  -2  -7  14   18.70    2.42
   2  -7  14   16.93    2.21
  -2   7  14   19.33    2.36
   2   7  14   17.13    2.24
   2   7  14   16.44    2.16
  -2  -7  15    0.32    1.85
   2  -7  15    4.03    1.77
   2   7  15    2.86    1.86
   2   7  15    8.02    2.12
  -2   7  16  116.60    4.40
   2   7  16   91.62    4.01
   2   7  16  113.93    4.53
  -3   7   0    0.81    1.49
   3   7   0    0.17    1.40
   3  -7   1    4.25    1.37
  -3   7   1    2.70    1.60
  -3   7  -1    3.32    1.58
   3   7   1    3.83    1.41
   3   7  -1    4.93    1.47
   3  -7   2   68.96    2.74
  -3   7   2   78.14    3.28
  -3   7  -2   81.04    3.29
   3   7   2   67.77    2.93
   3   7  -2   76.51    3.00
   3  -7   3    1.97    1.32
  -3   7   3    1.33    1.57
  -3   7  -3    0.21    1.69
   3   7   3    0.79    1.38
   3   7  -3    2.76    1.35
  -3  -7   4   67.94    2.71
   3  -7   4   68.70    2.84
  -3   7   4   79.14    3.36
  -3   7  -4   77.00    3.23
   3   7   4   66.32    2.94
   3   7  -4   78.85    3.09
  -3  -7   5  195.49    4.49
   3  -7   5  194.14    4.66
  -3   7   5  201.39    5.10
  -3   7  -5  225.99    5.30
   3   7   5  190.94    4.79
   3   7  -5  226.88    4.85
  -3  -7   6   23.73    2.02
   3  -7   6   20.09    1.94
  -3   7   6   22.85    2.22
  -3   7  -6   24.85    2.25
   3   7   6   23.90    2.04
   3   7  -6   26.09    2.03
  -3  -7   7   14.76    1.77
   3  -7   7   15.38    1.81
  -3   7   7   13.04    1.95
  -3   7  -7   16.50    2.04
   3   7   7   15.65    1.83
   3   7   7   16.17    1.78
  -3  -7   8   60.01    2.94
   3  -7   8   50.49    2.73
  -3   7   8   55.61    3.00
  -3   7  -8   65.58    3.06
   3   7   8   53.72    2.82
   3   7   8   59.62    2.78
  -3  -7   9    0.40    1.48
   3  -7   9    1.38    1.40
  -3   7   9    1.94    1.75
  -3   7  -9    1.31    1.58
   3   7   9    1.61    1.40
   3   7   9    0.38    1.96
  -3  -7  10   11.00    1.79
   3  -7  10   15.35    1.91
  -3   7  10   13.70    2.04
  -3   7 -10   15.57    2.09
   3   7  10   13.97    1.99
   3   7  10   16.82    2.03
  -3  -7  11   33.62    2.50
   3  -7  11   30.73    2.45
  -3   7  11   33.65    2.73
   3   7  11   37.07    2.56
   3   7  11   37.03    2.55
  -3  -7  12   18.92    2.17
   3  -7  12   21.06    2.21
  -3   7  12   18.18    2.25
   3   7  12   21.81    2.27
   3   7  12   22.27    2.40
  -3  -7  13   56.25    3.19
   3  -7  13   55.80    3.18
  -3   7  13   61.24    3.28
   3   7  13   56.47    3.10
   3   7  13   66.16    3.43
  -3  -7  14    9.96    2.01
   3  -7  14   15.28    2.18
  -3   7  14   12.59    2.31
   3   7  14   12.28    1.94
   3   7  14   11.29    2.15
   3   7  15    2.72    1.74
   3   7  15    3.06    1.84
   3   7  16    0.71    1.61
   3   7  16    1.05    1.92
  -4   7   0  805.90   10.39
   4   7   0  756.49    9.48
   4  -7   1   41.42    2.22
  -4   7   1   46.64    2.74
  -4   7  -1   53.91    2.93
   4   7   1   48.64    2.57
   4   7  -1   44.85    2.43
   4  -7   2   75.65    2.90
  -4   7   2   73.94    3.25
  -4   7  -2   80.38    3.36
   4   7   2   73.07    3.00
   4   7  -2   77.25    3.00
   4  -7   3   78.32    2.99
  -4   7   3   80.38    3.41
  -4   7  -3   82.22    3.40
   4   7   3   73.52    3.03
   4   7  -3   80.29    3.02
  -4  -7   4  168.28    4.15
   4  -7   4  164.00    4.29
  -4   7   4  183.07    4.91
  -4   7  -4  197.61    5.02
   4   7   4  181.68    4.66
   4   7  -4  187.21    4.52
  -4  -7   5   42.21    2.40
   4  -7   5   41.02    2.48
  -4   7   5   41.66    2.69
  -4   7  -5   44.75    2.83
   4   7   5   34.64    2.31
   4   7   5   42.24    2.31
   4   7  -5   44.29    2.36
  -4  -7   6  350.82    6.26
   4  -7   6  351.30    6.52
  -4   7   6  379.09    7.10
  -4   7  -6  411.93    7.22
   4   7   6  344.71    6.55
   4   7   6  389.44    6.40
  -4  -7   7   10.82    1.77
   4  -7   7    9.48    1.65
  -4   7   7    6.39    1.79
  -4   7  -7   11.52    2.04
   4   7   7   10.82    1.74
   4   7   7   11.67    1.75
  -4  -7   8   18.66    1.94
   4  -7   8   18.84    2.06
  -4   7   8   19.80    2.19
  -4   7  -8   17.82    2.20
   4   7   8   20.64    1.98
  -4  -7   9   47.52    2.77
   4  -7   9   45.43    2.73
  -4   7   9   43.47    2.82
  -4   7  -9   49.37    2.84
   4   7   9   49.45    2.78
  -4  -7  10  278.08    6.11
   4  -7  10  270.52    6.17
  -4   7  10  304.34    6.58
  -4   7 -10  344.89    6.58
   4   7  10  318.67    6.38
  -4  -7  11   -0.79    2.07
   4  -7  11    1.36    1.52
  -4   7  11    1.45    1.83
   4   7  11    1.02    1.55
  -4  -7  12  196.31    5.46
   4  -7  12  205.50    5.57
  -4   7  12  196.63    5.40
  -4  -7  13   63.52    3.39
   4  -7  13   62.45    3.37
  -4   7  13   63.40    3.34
   4   7  13   69.02    3.57
  -4  -7  14    3.85    1.84
   4  -7  14    4.38    1.92
   4   7  14    7.49    1.97
   4   7  15   17.84    2.29
   4   7  15   20.72    2.60
   5  -7   0    1.53    1.25
  -5   7   0   -0.90    1.84
   5   7   0   -0.32    1.54
   5  -7   1    5.25    1.51
  -5   7   1    5.59    1.77
  -5   7  -1    4.36    1.71
   5   7   1    4.37    1.34
   5   7  -1    4.16    1.36
   5  -7   2   16.34    1.85
  -5   7   2   16.68    2.08
  -5   7  -2   15.87    2.09
   5   7   2   19.74    1.86
   5   7  -2   13.87    1.70
   5  -7   3   11.30    1.62
  -5   7   3   12.70    1.95
  -5   7  -3   13.37    2.03
   5   7   3    9.63    1.64
   5   7  -3   14.89    1.76
   5  -7   4    3.99    1.41
  -5   7   4    4.48    1.72
  -5   7  -4    6.22    1.81
   5   7   4    6.31    1.52
   5   7  -4    4.69    1.35
  -5  -7   5   80.71    3.06
   5  -7   5   79.46    3.27
  -5   7   5   86.63    3.65
  -5   7  -5   91.56    3.66
   5   7   5   91.73    3.27
   5   7  -5   95.97    3.25
  -5  -7   6   10.10    1.64
   5  -7   6   13.99    1.87
  -5   7   6   11.50    2.10
  -5   7  -6   11.67    1.97
   5   7   6   14.83    1.89
  -5  -7   7    2.65    1.53
   5  -7   7    1.57    1.50
  -5   7   7    2.05    1.71
  -5   7  -7    3.50    1.78
   5   7   7    2.94    1.59
  -5  -7   8   10.50    1.83
   5  -7   8   12.19    1.91
  -5   7   8    8.46    1.89
  -5   7  -8   13.47    2.05
   5   7   8   11.83    1.91
  -5  -7   9    1.47    1.45
   5  -7   9   -1.76    1.80
  -5   7   9    1.36    1.72
  -5   7  -9    0.82    1.65
   5   7   9    1.94    1.63
  -5  -7  10    2.13    1.57
   5  -7  10    1.19    1.48
  -5   7  10    2.82    1.74
  -5   7 -10    2.50    1.88
   5   7  10    1.97    1.58
  -5  -7  11    0.80    1.54
   5  -7  11    0.18    1.53
  -5   7  11   -2.67    1.95
   5   7  11   -0.62    2.17
  -5  -7  12    8.73    1.88
   5  -7  12   10.64    2.06
  -5   7  12   12.38    2.26
   5   7  12   10.28    2.14
  -5  -7  13    2.53    1.74
   5  -7  13    5.58    1.80
   5   7  13    7.17    1.94
   5   7  14   10.62    2.39
   6  -7   0  362.60    6.28
  -6   7   0  390.83    7.29
   6   7   0  356.62    6.35
   6  -7   1    7.54    1.63
  -6   7   1    6.42    1.99
  -6   7  -1    6.83    1.90
   6   7  -1    6.52    1.36
   6  -7   2  118.57    3.72
  -6   7   2  120.30    4.19
  -6   7  -2  134.00    4.38
   6   7   2  136.83    3.78
   6   7  -2  119.13    3.64
   6  -7   3  174.51    4.57
  -6   7   3  183.13    5.05
  -6   7  -3  181.15    5.02
   6   7   3  195.99    4.56
   6   7  -3  180.54    4.38
   6  -7   4  123.77    3.94
  -6   7   4  124.69    4.25
  -6   7  -4  142.53    4.50
   6   7   4  144.46    4.05
   6   7  -4  135.04    3.82
  -6  -7   5    1.31    1.29
   6  -7   5    0.68    1.37
  -6   7   5    0.36    1.77
  -6   7  -5    1.84    1.73
   6   7   5    0.25    1.92
  -6  -7   6  138.48    4.11
   6  -7   6  135.55    4.25
  -6   7   6  152.16    4.66
  -6   7  -6  163.79    4.81
   6   7   6  166.65    4.52
  -6  -7   7   18.54    1.98
   6  -7   7   19.53    2.07
  -6   7   7   20.54    2.28
  -6   7  -7   22.59    2.35
   6   7   7   25.37    2.20
  -6  -7   8   45.90    2.67
   6  -7   8   46.51    2.79
  -6   7   8   47.65    3.00
  -6   7  -8   61.40    3.21
   6   7   8   57.85    3.02
  -6  -7   9   38.75    2.62
   6  -7   9   41.47    2.72
  -6   7   9   43.26    3.02
  -6   7  -9   48.14    3.05
   6   7   9   43.70    2.83
  -6  -7  10  162.12    4.85
   6  -7  10  161.74    4.96
  -6   7  10  164.74    4.98
   6   7  10  180.08    5.12
  -6  -7  11    4.15    1.81
   6  -7  11    3.33    1.64
  -6   7  11    3.33    2.02
   6   7  11    0.94    1.66
  -6  -7  12   95.13    3.98
   6  -7  12   90.57    3.97
  -6   7  12   96.12    4.00
  -6  -7  13   35.96    2.81
   6  -7  13   30.97    2.72
   6   7  13   39.54    3.02
   6   7  14    1.27    2.68
   7  -7   0    1.80    1.25
  -7   7   0    1.21    2.17
   7  -7   1   94.42    3.40
  -7   7   1   94.81    3.85
  -7   7  -1   95.22    3.86
   7   7   1  106.28    3.52
   7   7  -1   87.90    3.28
   7  -7   2  139.24    4.13
  -7   7   2  147.26    4.67
  -7   7  -2  157.80    4.81
   7   7   2  168.82    4.37
   7   7  -2  142.33    3.95
   7  -7   3   34.38    2.37
  -7   7   3   41.09    2.82
  -7   7  -3   38.33    2.78
   7   7   3   42.35    2.53
   7   7  -3   39.67    2.32
   7  -7   4  101.40    3.67
  -7   7   4  108.43    4.08
  -7   7  -4  112.31    4.14
   7   7   4  114.76    3.80
   7  -7   5   43.34    2.76
  -7   7   5   45.94    2.92
  -7   7  -5   42.90    2.85
   7   7   5   48.88    2.77
  -7  -7   6   12.29    1.80
   7  -7   6   14.60    1.96
  -7   7   6   13.77    2.09
  -7   7  -6   16.17    2.21
   7   7   6   15.59    2.06
  -7  -7   7    2.67    1.53
   7  -7   7    0.54    1.45
  -7   7   7    0.69    2.12
  -7   7  -7    0.45    1.75
   7   7   7    0.71    1.66
  -7  -7   8  129.12    4.21
   7  -7   8  131.74    4.44
  -7   7   8  139.74    4.62
  -7   7  -8  151.60    4.79
   7   7   8  149.09    4.63
  -7  -7   9    2.26    1.56
   7  -7   9    4.32    1.81
  -7   7   9    2.87    1.82
   7   7   9    2.02    1.65
  -7  -7  10   36.34    2.69
   7  -7  10   42.00    2.84
  -7   7  10   45.95    3.10
   7   7  10   47.13    2.99
  -7  -7  11   -0.16    2.06
   7  -7  11    0.48    1.61
  -7   7  11   -2.31    2.19
   7   7  11    4.41    1.82
  -7  -7  12   44.01    2.96
   7  -7  12   38.62    2.90
   7   7  12   44.63    3.23
   7   7  13    0.35    1.90
   8  -7   0    2.76    1.59
  -8   7   0    5.45    1.89
   8   7   0    3.21    1.51
   8  -7   1    0.29    1.34
  -8   7   1   -0.63    2.02
  -8   7  -1    0.02    2.18
   8   7   1    0.51    1.94
   8  -7   2   17.91    2.04
  -8   7   2   19.72    2.34
  -8   7  -2   21.78    2.41
   8   7   2   23.23    2.17
   8  -7   3   32.37    2.48
  -8   7   3   35.01    2.86
  -8   7  -3   36.27    2.75
   8   7   3   40.60    2.66
   8  -7   4    4.77    1.56
  -8   7   4    3.08    1.89
  -8   7  -4    5.02    2.00
   8   7   4    2.81    1.68
   8  -7   5   13.55    1.93
  -8   7   5   13.85    2.20
  -8   7  -5   18.75    2.34
   8   7   5   18.89    2.19
  -8  -7   6    6.93    1.69
   8  -7   6    8.62    1.82
  -8   7   6   10.20    2.18
  -8   7  -6    5.13    1.94
   8   7   6    7.94    1.98
  -8  -7   7    0.90    1.53
   8  -7   7    0.51    1.49
  -8   7   7   -0.04    2.15
  -8   7  -7    1.94    1.85
   8   7   7    0.28    1.59
  -8  -7   8   15.56    1.97
   8  -7   8   16.68    2.16
  -8   7   8   21.76    2.60
   8   7   8   21.84    2.51
  -8  -7   9    0.65    1.62
   8  -7   9    0.81    1.60
  -8   7   9    0.44    1.85
   8   7   9    2.73    1.80
  -8  -7  10    1.82    1.63
   8  -7  10    2.06    1.67
  -8   7  10    4.80    2.04
   8   7  10    2.39    1.81
  -8  -7  11    4.43    1.85
   8  -7  11    0.76    1.77
   8   7  11   -0.84    2.36
   8   7  12    8.28    2.31
   9  -7   0   -1.89    1.76
  -9   7   0   -0.75    2.12
   9   7   0    0.87    2.14
   9  -7   1   79.75    3.39
   9  -7  -1   79.87    3.35
  -9   7   1   87.48    3.89
  -9   7  -1   86.41    3.86
   9   7   1   98.60    3.71
   9   7  -1   90.30    3.52
   9  -7   2  227.04    5.55
  -9   7   2  237.71    6.04
  -9   7  -2  247.21    6.18
   9   7   2  270.68    5.99
   9   7  -2  281.31    5.88
   9  -7   3    2.30    1.56
  -9   7   3   -1.70    2.40
  -9   7  -3    0.23    1.84
   9   7   3    0.23    1.73
   9  -7   4  295.16    6.46
  -9   7   4  329.88    7.11
  -9   7  -4  348.01    7.43
   9   7   4  366.93    7.08
   9  -7   5   25.66    2.35
  -9   7   5   27.02    2.79
  -9   7  -5   29.64    2.76
   9   7   5   32.76    2.54
   9   7  -5   28.35    2.35
   9   7  -5   31.29    2.58
   9  -7   6   40.71    2.79
  -9   7   6   45.72    3.07
   9   7   6   49.97    3.10
  -9  -7   7   17.05    2.02
   9  -7   7   20.81    2.42
  -9   7   7   18.55    2.45
   9   7   7   17.58    2.26
  -9  -7   8  186.76    5.22
  -9   7   8  200.01    5.72
   9   7   8  231.37    6.05
  -9  -7   9    5.51    1.82
   9  -7   9    8.04    1.97
  -9   7   9    6.76    2.12
   9   7   9    9.11    2.20
  -9  -7  10   64.30    3.44
  -9   7  10   70.04    3.77
   9   7  10   77.65    3.85
  10  -7   0   20.92    2.17
 -10   7   0   20.72    2.51
  10   7   0   21.63    2.30
  10  -7   1    0.80    1.49
  10  -7  -1    2.72    1.66
 -10   7   1    0.32    2.37
 -10   7  -1    0.69    2.29
  10   7   1    2.37    1.62
  10   7  -1    0.33    1.49
  10  -7   2    5.07    1.69
 -10   7   2   -0.56    2.51
 -10   7  -2    2.40    1.96
  10   7   2    1.35    1.57
  10   7  -2    4.90    1.77
  10  -7   3   10.38    2.02
 -10   7   3    8.23    2.13
 -10   7  -3   10.24    2.27
  10   7   3   12.39    2.15
  10   7  -3   12.84    2.01
  10  -7   4   23.70    2.29
 -10   7   4   21.49    2.54
 -10   7  -4   27.77    2.75
  10   7   4   20.51    2.38
  10  -7   5    1.34    1.63
 -10   7   5   -1.39    2.52
  10   7   5    0.32    2.43
  10  -7   6   15.99    2.16
 -10   7   6   17.15    2.55
  10   7   6   22.82    2.47
  10   7  -6   15.24    2.16
  10   7  -6   16.15    2.30
  10  -7   7    0.52    1.78
 -10   7   7    0.67    2.64
  10   7   7    0.61    1.76
  10   7  -7   -2.55    3.16
  10   7  -7    1.10    1.77
  10  -7   8   18.29    2.31
 -10   7   8   23.29    2.62
  10   7   8   22.99    2.66
  10   7  -8   20.69    2.35
  10   7  -8   24.65    2.58
 -10   7   9    1.50    1.96
  10   7   9    5.08    2.33
  10   7  -9    0.03    3.95
  10   7  -9    3.90    2.31
  11  -7   0    0.56    1.76
 -11   7   0   -2.11    2.32
  11   7   0    0.74    2.27
  11  -7   1   29.40    2.52
  11  -7  -1   29.47    2.69
 -11   7   1   29.77    2.87
 -11   7  -1   33.17    2.96
  11   7   1   38.69    2.80
  11   7  -1   40.12    2.92
  11  -7   2   71.29    3.50
 -11   7   2   66.65    3.70
 -11   7  -2   80.28    4.01
  11   7   2   80.52    3.80
  11   7  -2   83.34    3.72
  11  -7   3    0.92    1.79
 -11   7   3   -0.43    2.66
  11   7   3   -0.77    2.39
  11   7  -3    0.54    1.86
  11  -7   4   31.94    2.73
 -11   7   4   30.60    2.89
  11   7   4   36.67    2.86
  11  -7   5    8.99    1.97
 -11   7   5   10.23    2.45
  11   7   5    9.87    2.11
 -11   7   6   25.73    2.89
  11   7   6   30.74    2.90
  11   7  -6   23.50    2.45
  11   7  -6   29.16    2.76
 -11   7   7   13.01    2.43
  11   7   7   13.47    2.54
  11   7  -7   14.64    2.34
  11   7  -7   12.43    2.41
  12  -7   0   35.38    2.94
  12   7   0   35.65    2.84
  12  -7   1    2.28    1.91
  12  -7  -1    1.79    1.75
  12   7   1    4.10    1.96
  12   7  -1    1.22    2.08
  12  -7   2   39.56    3.02
  12   7   2   47.73    3.19
  12   7  -2   39.81    3.02
  12   7   3    2.07    1.80
  12   7  -3    2.69    2.04
  12   7   4   70.57    3.74
   0   8   1    5.54    1.73
   0   8  -1    4.41    1.72
   0   8   2   59.12    3.09
   0   8  -2   58.03    3.03
   0   8   3    6.80    1.77
   0   8  -3    8.29    1.86
   0   8   4  114.07    4.14
   0   8  -4  121.03    4.11
   0  -8   5   48.08    2.69
   0   8   5   49.85    2.95
   0   8  -5   53.38    2.99
   0  -8   6  511.01    8.14
   0   8   6  551.82    9.07
   0   8  -6  581.92    8.76
   0  -8   7    1.82    1.65
   0   8   7    3.33    1.74
   0   8  -7    1.18    1.75
   0  -8   8   29.05    2.45
   0   8   8   32.92    2.72
   0  -8   9    2.01    1.71
   0   8   9    0.52    1.69
   0  -8  10  182.14    5.26
   0   8  10  186.52    5.45
   0  -8  11    3.44    1.76
   0   8  11    5.47    1.88
   0   8  13   47.54    3.21
  -1   8   0   -2.17    1.89
   1   8   0   -3.09    1.91
  -1   8   1    0.88    1.56
  -1   8  -1    0.33    1.98
   1   8   1    0.59    1.55
   1   8  -1    0.07    1.95
  -1   8   2   16.91    2.12
  -1   8  -2   18.57    2.15
   1   8   2   18.27    2.10
   1   8  -2   19.10    2.12
  -1   8   3    5.75    1.79
  -1   8  -3    3.45    1.80
   1   8   3    4.78    1.72
   1   8  -3    2.87    1.62
  -1   8   4    5.70    1.77
  -1   8  -4    4.45    1.71
   1   8   4    6.56    1.75
   1   8  -4    4.62    1.76
   1  -8   5    7.68    1.72
  -1   8   5    6.82    1.84
  -1   8  -5    9.53    2.01
   1   8   5    4.63    1.66
   1   8  -5    7.22    1.89
  -1  -8   6    0.27    1.44
   1  -8   6    1.63    1.55
  -1   8   6    0.41    1.61
  -1   8  -6   -0.68    1.98
   1   8   6   -1.13    1.99
   1   8  -6    0.47    1.65
  -1  -8   7    0.95    2.06
   1  -8   7    1.76    1.59
  -1   8   7    4.25    1.78
  -1   8  -7    1.72    1.68
   1   8   7   -0.39    1.94
  -1  -8   8   14.01    1.95
   1  -8   8   18.53    2.08
  -1   8   8   22.33    2.40
  -1   8  -8   24.73    2.43
  -1  -8   9   16.39    2.06
   1  -8   9   12.67    1.97
  -1   8   9   17.45    2.41
   1   8   9   15.26    2.11
  -1  -8  10   18.63    2.21
   1  -8  10   20.23    2.24
  -1   8  10   21.71    2.58
   1   8  10   21.01    2.39
  -1  -8  11    5.42    1.81
   1  -8  11    6.83    1.86
  -1   8  11    3.43    1.89
   1   8  11    4.98    1.96
  -1  -8  12    5.29    1.97
   1  -8  12    5.69    1.87
  -1   8  12    5.39    2.16
   1   8  12    4.81    1.88
  -1   8  13    8.20    2.29
  -2   8   0  253.86    5.97
   2   8   0  266.65    5.95
  -2   8   1   11.31    1.97
  -2   8  -1   15.39    2.09
   2   8   1   18.43    2.12
   2   8  -1   14.31    1.98
  -2   8   2   13.04    2.05
  -2   8  -2   11.31    1.95
   2   8   2   11.71    1.90
   2   8  -2   13.87    2.07
  -2   8   3   21.12    2.30
  -2   8  -3   24.70    2.37
   2   8   3   17.64    2.07
   2   8  -3   17.91    2.17
   2  -8   4  126.32    3.91
  -2   8   4  124.56    4.34
  -2   8  -4  136.24    4.40
   2   8   4  119.68    4.17
   2   8  -4  133.65    4.24
   2  -8   5    1.39    1.35
  -2   8   5    2.61    1.69
  -2   8  -5    2.81    1.67
   2   8   5    2.89    1.52
   2   8  -5    3.94    1.63
  -2  -8   6  185.35    4.77
   2  -8   6  197.07    5.10
  -2   8   6  195.23    5.40
  -2   8  -6  207.03    5.33
   2   8   6  192.06    5.27
   2   8  -6  210.29    5.08
  -2  -8   7    1.68    1.53
   2  -8   7    1.60    1.62
  -2   8   7   -0.64    2.11
  -2   8  -7    1.49    1.88
   2   8   7    0.70    1.49
  -2  -8   8    1.17    1.45
   2  -8   8    0.20    1.65
  -2   8   8    1.60    1.77
  -2   8  -8    2.14    1.85
   2   8   8    1.82    1.54
  -2  -8   9    9.44    1.80
   2  -8   9    8.99    1.85
  -2   8   9    7.80    2.15
   2   8   9   10.73    2.08
  -2  -8  10  164.60    5.00
   2  -8  10  168.20    5.09
  -2   8  10  170.42    5.26
   2   8  10  164.71    5.11
  -2  -8  11   10.42    2.10
   2  -8  11    7.87    1.89
  -2   8  11    8.16    2.24
   2   8  11   13.25    2.21
  -2  -8  12   99.44    4.28
   2  -8  12  102.03    4.32
  -2   8  12  112.37    4.47
   2   8  12   98.78    4.20
  -2   8  13   29.09    2.92
  -3   8   0   -0.80    2.23
   3   8   0    1.28    1.52
  -3   8   1   32.07    2.57
  -3   8  -1   34.54    2.63
   3   8   1   35.47    2.58
   3   8  -1   36.77    2.63
  -3   8   2  351.62    7.10
  -3   8  -2  380.82    7.32
   3   8   2  347.61    6.85
   3   8  -2  364.69    6.87
  -3   8   3   11.45    2.03
  -3   8  -3    9.99    2.11
   3   8   3   10.30    1.83
   3   8  -3    9.87    1.81
   3  -8   4  102.69    3.63
  -3   8   4  114.14    4.23
  -3   8  -4  113.84    4.17
   3   8   4  100.94    3.86
   3   8  -4  113.41    3.92
   3  -8   5   55.56    2.85
  -3   8   5   50.38    3.08
  -3   8  -5   55.45    3.15
   3   8   5   47.89    2.85
   3   8  -5   56.46    2.95
  -3  -8   6    6.04    1.68
   3  -8   6    6.53    1.58
  -3   8   6    5.86    1.94
  -3   8  -6    5.57    1.99
   3   8   6    3.74    1.60
  -3  -8   7   21.04    2.16
   3  -8   7   20.10    2.07
  -3   8   7   24.40    2.47
  -3   8  -7   22.77    2.41
   3   8   7   24.11    2.29
  -3  -8   8  244.98    5.82
   3  -8   8  239.42    5.84
  -3   8   8  242.68    6.13
  -3   8  -8  277.11    6.25
   3   8   8  230.07    5.86
  -3  -8   9   16.38    2.10
   3  -8   9   14.16    1.98
  -3   8   9   11.33    2.13
  -3   8  -9   12.81    2.13
   3   8   9   15.06    2.06
  -3  -8  10   63.40    3.31
   3  -8  10   64.92    3.38
  -3   8  10   68.68    3.67
   3   8  10   66.74    3.45
  -3  -8  11   13.80    2.14
   3  -8  11   11.87    2.05
  -3   8  11   11.80    2.25
   3   8  11   10.84    2.12
  -3  -8  12   52.37    3.24
  -3   8  12   56.09    3.52
  -3   8  13    1.53    2.19
  -4   8   0    6.47    1.85
   4   8   0    4.18    1.68
  -4   8   1    1.88    1.69
  -4   8  -1    2.20    1.75
   4   8   1    1.32    1.59
   4   8  -1    3.87    1.66
  -4   8   2   -0.93    2.07
  -4   8  -2   -0.15    2.00
   4   8   2    0.54    1.42
   4   8  -2    1.55    1.63
  -4   8   3   49.36    3.06
  -4   8  -3   47.65    3.02
   4   8   3   44.56    2.74
   4   8  -3   50.31    2.86
   4  -8   4   14.47    1.83
  -4   8   4   14.78    2.16
  -4   8  -4   19.28    2.39
   4   8   4   13.60    1.90
   4   8  -4   17.04    2.09
   4  -8   5    3.44    1.63
  -4   8   5    2.92    1.83
  -4   8  -5    3.67    1.86
   4   8   5    3.91    1.57
   4  -8   6    1.30    1.49
  -4   8   6    2.29    1.77
  -4   8  -6   -0.62    2.03
   4   8   6   -0.46    1.84
  -4  -8   7   12.45    2.01
   4  -8   7   11.15    1.88
  -4   8   7    8.26    2.05
  -4   8  -7   14.78    2.18
   4   8   7   11.97    1.90
  -4  -8   8    4.20    1.68
   4  -8   8    3.24    1.71
  -4   8   8    1.41    1.87
  -4   8  -8    3.07    2.04
   4   8   8    3.89    1.66
  -4  -8   9    1.02    1.58
   4  -8   9    0.54    1.64
  -4   8   9    1.36    1.84
  -4   8  -9   -0.54    2.46
   4   8   9    0.38    1.54
  -4  -8  10   23.65    2.50
   4  -8  10   25.61    2.41
  -4   8  10   28.93    2.76
   4   8  10   21.84    2.30
  -4  -8  11   10.44    2.04
   4  -8  11    8.69    1.99
  -4   8  11   10.10    2.43
   4   8  11   11.57    2.01
  -4  -8  12    3.36    1.87
  -4   8  12    3.95    2.12
  -5   8   0    0.52    1.67
   5   8   0   -1.57    1.68
  -5   8   1   12.91    2.11
  -5   8  -1   13.38    2.16
   5   8   1   11.68    1.87
   5   8  -1   14.18    1.91
  -5   8   2  304.32    6.78
  -5   8  -2  309.68    6.80
   5   8   2  293.62    6.29
   5   8  -2  294.57    6.13
   5  -8   3   11.54    1.66
  -5   8   3    8.56    1.99
  -5   8  -3   13.31    2.16
   5   8   3   13.16    1.87
   5   8  -3   10.65    1.78
   5  -8   4  152.07    4.52
  -5   8   4  172.22    5.21
  -5   8  -4  175.49    5.17
   5   8   4  163.56    4.81
   5   8  -4  176.57    4.75
   5  -8   5   38.26    2.58
  -5   8   5   39.43    2.90
  -5   8  -5   42.66    3.06
   5   8   5   41.04    2.68
   5  -8   6   29.78    2.39
  -5   8   6   27.33    2.61
  -5   8  -6   32.72    2.82
   5   8   6   29.37    2.49
   5  -8   7   23.99    2.28
  -5   8   7   27.68    2.65
  -5   8  -7   28.69    2.60
   5   8   7   25.41    2.30
  -5  -8   8  339.55    6.94
  -5   8   8  346.04    7.44
  -5   8  -8  400.81    7.76
   5   8   8  338.82    7.20
  -5  -8   9    1.67    1.67
   5  -8   9   -0.41    2.12
  -5   8   9    2.24    1.94
  -5   8  -9    0.80    2.02
   5   8   9    2.18    1.59
  -5  -8  10   61.19    3.34
   5  -8  10   68.15    3.52
  -5   8  10   63.47    3.59
  -5   8 -10   72.92    3.72
   5   8  10   61.46    3.39
  -5  -8  11   40.37    2.94
  -5   8  11   40.05    3.12
  -5   8  12   58.63    3.62
  -6   8   0  128.51    4.58
   6   8   0  118.50    4.05
  -6   8   1   15.68    2.29
  -6   8  -1   15.63    2.25
   6   8   1   15.04    1.99
   6   8  -1   15.97    1.94
  -6   8   2    1.61    1.75
  -6   8  -2    0.26    1.80
   6   8   2    3.45    1.48
   6   8  -2    1.88    1.45
   6  -8   3    1.75    1.49
  -6   8   3    2.01    1.80
  -6   8  -3    2.10    2.01
   6   8   3    6.27    1.64
   6   8  -3    2.01    1.43
   6  -8   4    6.96    1.66
  -6   8   4    6.67    1.96
  -6   8  -4    7.47    2.18
   6   8   4    6.73    1.68
   6  -8   5    0.88    1.42
  -6   8   5   -1.19    2.18
  -6   8  -5   -0.76    2.26
   6   8   5    1.69    1.46
   6  -8   6   42.58    2.75
  -6   8   6   40.59    3.01
   6   8   6   39.16    2.80
   6  -8   7   -0.08    2.37
  -6   8   7   -1.27    2.40
  -6   8  -7    2.35    1.97
   6   8   7    1.08    1.55
  -6  -8   8   -2.03    2.25
   6  -8   8    2.69    1.65
  -6   8   8    2.85    2.07
  -6   8  -8   -1.10    2.50
  -6  -8   9   51.25    3.16
   6  -8   9   53.09    3.20
  -6   8   9   55.49    3.45
  -6   8  -9   59.78    3.58
  -6  -8  10   18.30    2.31
  -6   8  10   15.76    2.50
  -6   8 -10   20.72    2.58
  -6  -8  11    1.67    1.80
  -6   8  11   -1.83    2.67
   6   8  11    2.02    1.83
  -7   8   0   -2.80    2.18
   7   8   0    0.73    1.50
  -7   8   1   -0.86    2.24
   7   8   1    0.42    1.43
   7   8  -1    3.04    1.61
  -7   8   2   15.17    2.31
  -7   8  -2   16.65    2.39
   7   8   2   16.30    2.05
   7   8  -2   20.62    2.12
   7  -8   3    1.69    1.62
  -7   8   3    1.66    1.88
  -7   8  -3   -1.46    2.38
   7   8   3    0.68    1.46
   7  -8   4   59.19    3.13
  -7   8   4   63.43    3.55
  -7   8  -4   68.61    3.64
   7   8   4   58.37    3.16
   7  -8   5   14.25    2.01
  -7   8   5   12.32    2.27
  -7   8  -5   12.67    2.41
   7  -8   6   49.04    3.06
  -7   8   6   50.28    3.29
  -7   8  -6   47.47    3.20
   7  -8   7   20.63    2.27
  -7   8   7   18.84    2.50
  -7   8  -7   20.26    2.60
   7  -8   8   64.88    3.44
  -7   8   8   68.24    3.82
  -7   8  -8   70.13    3.76
  -7  -8   9    6.40    1.99
  -7   8   9    7.18    2.24
  -7   8  -9   11.63    2.53
   7   8   9   13.30    2.23
  -7  -8  10   11.77    2.30
  -7   8  10   15.50    2.51
   7   8  10   15.61    2.39
  -8   8   0  189.98    5.68
   8   8   0  168.53    4.81
  -8   8   1    3.97    2.00
  -8   8  -1    4.52    2.02
   8   8   1    2.74    1.60
   8   8  -1    2.95    1.54
   8  -8   2   34.82    2.57
  -8   8   2   37.15    2.99
  -8   8  -2   37.34    2.97
   8   8  -2   37.21    2.42
   8  -8   3   52.98    3.03
  -8   8   3   59.69    3.55
  -8   8  -3   60.45    3.54
   8  -8   4   37.91    2.81
  -8   8   4   38.68    3.08
  -8   8  -4   39.03    3.10
   8  -8   5    0.32    1.63
  -8   8   5    0.34    1.98
  -8   8  -5    1.60    2.00
   8  -8   6   86.00    3.87
  -8   8   6  103.10    4.41
  -8   8  -6  110.99    4.55
   8  -8   7    7.99    1.94
  -8   8   7    7.46    2.26
  -8   8  -7    6.95    2.46
  -8   8   8   15.73    2.51
  -8   8  -8   13.65    2.54
   8   8   8   16.26    2.42
  -9   8   0   -0.82    2.37
   9   8   0    0.56    1.67
  -9   8   1   13.04    2.39
  -9   8  -1    8.98    2.45
   9   8  -1    9.35    1.86
   9  -8   2    5.62    1.88
  -9   8   2    4.46    2.12
  -9   8  -2    3.35    2.14
   9  -8   3    1.86    1.67
  -9   8   3    1.32    2.04
   9  -8   4    2.99    1.75
   9  -8   5    6.66    1.88
   9   8   6    7.74    2.00
  10  -8   2   96.83    4.09
  10  -8   3   32.80    2.84
   0   9   0    0.39    1.76
   0   9   1   -0.73    2.10
   0   9  -1    0.20    1.97
   0   9   2    1.36    1.84
   0   9  -2    0.84    2.49
   0   9   3    0.29    1.79
   0   9  -3   -3.73    2.22
   0   9   4   -1.79    2.18
   0   9  -4   -0.88    2.46
   0   9   5   -0.55    2.10
   0   9  -5   -0.43    2.51
   0   9   6   -0.15    2.40
   0   9  -6   -0.95    2.54
   0   9   7    1.78    1.86
   0  -9   8    2.50    1.87
   0  -9   9    0.39    1.83
  -1   9   0    0.11    2.38
   1   9   0    1.68    1.78
  -1   9   1   11.75    2.21
  -1   9  -1    9.89    2.12
   1   9   1   11.10    2.14
   1   9  -1   10.48    2.20
  -1   9   2  274.77    6.73
  -1   9  -2  283.27    6.69
   1   9   2  272.68    6.61
   1   9  -2  277.47    6.54
  -1   9   3    1.53    1.92
  -1   9  -3   -0.31    2.28
   1   9   3    1.84    1.84
   1   9  -3    0.65    1.73
  -1   9   4  116.76    4.55
  -1   9  -4  115.49    4.44
   1   9   4  114.02    4.53
   1   9  -4  115.13    4.37
  -1   9   5   13.83    2.31
  -1   9  -5   15.40    2.48
   1   9   5   16.69    2.46
   1   9  -5   13.00    2.16
  -1   9   6    0.45    1.81
  -1   9  -6   -0.22    2.41
   1   9   6    0.71    1.85
  -1   9   7   31.80    2.90
  -1   9  -7   40.61    3.16
   1  -9   8  133.99    4.73
  -1  -9   9    6.71    1.99
   1  -9   9    6.82    2.08
  -2   9   0  144.24    4.92
   2   9   0  141.90    4.85
  -2   9   1   27.87    2.69
  -2   9  -1   26.61    2.65
   2   9   1   27.19    2.68
   2   9  -1   24.33    2.51
  -2   9   2    3.20    1.87
  -2   9  -2    0.22    1.84
   2   9   2    2.73    1.85
   2   9  -2    2.90    1.98
  -2   9   3   22.93    2.58
  -2   9  -3   22.06    2.55
   2   9   3   25.09    2.56
   2   9  -3   22.37    2.43
  -2   9   4   21.86    2.60
  -2   9  -4   24.15    2.68
   2   9   4   22.98    2.56
   2   9  -4   22.01    2.43
  -2   9   5    2.58    1.93
  -2   9  -5    2.96    2.06
   2   9   5    1.89    1.82
   2   9  -5    3.07    1.93
  -2   9   6   25.96    2.74
  -2   9  -6   27.15    2.74
   2   9   6   29.36    2.74
  -2   9  -7   -3.34    2.46
   2  -9   8   16.74    2.30
  -2  -9   9   42.52    3.06
   2  -9   9   35.52    2.96
  -3   9   0   -0.68    2.34
   3   9   0   -2.28    2.14
  -3   9   1    1.86    1.89
  -3   9  -1    0.32    2.33
   3   9  -1    1.60    1.91
  -3   9   2   -1.88    2.22
  -3   9  -2   -0.47    2.29
   3   9   2   -2.88    1.98
   3   9  -2   -2.27    2.22
  -3   9   3    5.62    2.02
  -3   9  -3    3.48    2.00
   3   9   3    3.65    1.87
   3   9  -3    4.32    2.01
  -3   9   4    6.20    2.12
  -3   9  -4    7.66    2.29
   3   9   4    6.63    1.93
   3   9  -4    4.80    1.87
  -3   9   5   10.26    2.20
  -3   9  -5   12.52    2.32
   3   9   5   12.59    2.17
  -3   9   6    3.98    2.05
  -3   9  -6    1.61    2.17
   3   9   6    2.98    1.85
   3  -9   7    2.52    1.69
  -3   9  -7    1.11    1.97
   3  -9   8   12.40    2.25
  -3   9  -8   10.62    2.26
  -4   9   0  178.03    5.54
   4   9   0  190.83    5.48
  -4   9   1   12.75    2.30
  -4   9  -1   14.02    2.46
   4   9   1   12.03    2.25
   4   9  -1   13.71    2.23
  -4   9   2   42.62    3.13
  -4   9  -2   41.81    3.09
   4   9   2   38.95    2.84
   4   9  -2   48.56    3.17
  -4   9   3   62.34    3.62
  -4   9  -3   63.56    3.70
   4   9   3   62.59    3.43
   4   9  -3   68.65    3.46
  -4   9   4   27.96    2.80
  -4   9  -4   32.96    3.04
   4   9   4   31.08    2.68
  -4   9  -5    1.37    2.04
   4   9   5    4.37    1.86
  -4   9  -6  207.96    5.91
   4  -9   7    6.17    1.78
  -4   9  -7    5.99    2.37
  -5   9   0   -1.86    2.68
   5   9   0    0.47    1.63
  -5   9   1    5.69    2.11
  -5   9  -1    8.69    2.27
   5   9   1    4.16    1.87
   5   9  -1    2.14    1.77
  -5   9   2   12.28    2.35
  -5   9  -2   13.03    2.37
   5   9   2   13.74    2.11
   5   9  -2   15.29    2.25
  -5   9  -3   -0.61    2.49
   5   9   3    0.23    1.64
   5   9  -3    1.88    2.05
  -5   9  -4   -0.70    2.59
   5   9   4   -1.76    1.98
  -5   9  -5   -0.62    2.61
   5  -9   6    1.39    1.61
  -5   9  -6    1.62    2.27
   6   9   0   88.77    3.89
   6   9   1    1.28    1.89
   6   9  -1    3.77    1.78
   6   9   2   11.59    2.15
   6   9  -2   16.26    2.20
   6   9   3    4.01    1.99
   7   9   0   -1.02    2.01
   7   9   1   10.98    2.06
   7   9  -1   13.02    2.04
   0   0   0    0.00    0.00
;
_shelx_hkl_checksum     93461
_shelx_res_file
;
TITL cl51 in Pbca
CELL 0.71073  13.4419   7.4576  17.7662  90.000  90.000  90.000
ZERR    4.00   0.0007   0.0004   0.0009   0.000   0.000   0.000
LATT  1
SYMM 0.5-X, -Y, 0.5+Z
SYMM -X, 0.5+Y, 0.5-Z
SYMM 0.5+X, 0.5-Y, -Z
SFAC C H N O CU
UNIT 48 72 48 16 8
TEMP -100
omit -3 55
L.S. 8
acta
BOND $h
FMAP 2
PLAN 10
htab
REM Instructions for potential hydrogen bonds
EQIV $1 -x+1, y+1/2, -z+3/2
HTAB N5 N1_$1
EQIV $2 x-1/2, y, -z+3/2
HTAB N5 N3_$2
EQIV $3 x-1/2, -y+1/2, -z+1
HTAB N6 N3_$3
EQIV $4 -x+1, -y, -z+1
HTAB N6 O1_$4
WGHT    0.027900    1.291800
EXTI    0.002232
FVAR       0.25200
CU1   5    0.442959    0.241985    0.590643    11.00000    0.01840    0.01299 =
         0.01277    0.00036    0.00262   -0.00233
O1    4    0.474957    0.275168    0.481081    11.00000    0.02287    0.01419 =
         0.01478    0.00100    0.00220   -0.00253
O2    4    0.468426    0.508011    0.595156    11.00000    0.02464    0.01578 =
         0.01403    0.00162    0.00211   -0.00189
N1    3    0.602611    0.154816    0.609773    11.00000    0.02053    0.02181 =
         0.02400    0.00496    0.00059    0.00254
N2    3    0.659305    0.251471    0.578793    11.00000    0.01918    0.01972 =
         0.01565   -0.00174   -0.00153    0.00116
N3    3    0.713718    0.349237    0.547674    11.00000    0.03198    0.03411 =
         0.02426   -0.00087    0.00500   -0.00961
N4    3    0.398627    0.238457    0.694868    11.00000    0.01564    0.01658 =
         0.01553    0.00008    0.00198   -0.00236
N5    3    0.366939    0.318940    0.810778    11.00000    0.02121    0.02416 =
         0.01430   -0.00388    0.00061    0.00035
AFIX  43
H5    2    0.361389    0.385847    0.851361    11.00000   -1.20000
AFIX   0
N6    3    0.374669    0.014322    0.563268    11.00000    0.02197    0.01734 =
         0.01516   -0.00128    0.00169   -0.00178
H6A   2    0.342664    0.034795    0.521462    11.00000    0.02472
H6B   2    0.420330   -0.065204    0.548944    11.00000    0.02688
C1    1    0.498047    0.567057    0.533012    11.00000    0.01494    0.01593 =
         0.01584    0.00060   -0.00117    0.00037
C2    1    0.399698    0.373977    0.743529    11.00000    0.01984    0.01904 =
         0.01716   -0.00158   -0.00033   -0.00070
AFIX  43
H2A   2    0.420671    0.492585    0.732184    11.00000   -1.20000
AFIX   0
C3    1    0.343449    0.140084    0.805623    11.00000    0.01993    0.02346 =
         0.01737    0.00410    0.00142    0.00068
AFIX  43
H3A   2    0.318205    0.066072    0.844729    11.00000   -1.20000
AFIX   0
C4    1    0.363423    0.089514    0.733465    11.00000    0.01547    0.01735 =
         0.01631    0.00297    0.00067    0.00023
C5    1    0.352395   -0.088099    0.695137    11.00000    0.02127    0.01436 =
         0.02036    0.00314    0.00282   -0.00004
AFIX  23
H5A   2    0.310673   -0.167348    0.726793    11.00000   -1.20000
H5B   2    0.418762   -0.144510    0.690341    11.00000   -1.20000
AFIX   0
C6    1    0.305674   -0.072899    0.617511    11.00000    0.01940    0.01592 =
         0.02096   -0.00017    0.00223   -0.00365
AFIX  23
H6C   2    0.288197   -0.194070    0.598984    11.00000   -1.20000
H6D   2    0.243617   -0.001886    0.620974    11.00000   -1.20000
AFIX   0
HKLF 4
REM  cl51 in Pbca
REM R1 =  0.0256 for    1768 Fo > 4sig(Fo)  and  0.0310 for all    2027 data
REM    145 parameters refined using      0 restraints
END
WGHT      0.0278      1.3036
REM Instructions for potential hydrogen bonds
HTAB N5 N1_$1
HTAB N5 N3_$2
HTAB N6 N3_$3
HTAB N6 O1_$4
EQIV $5 -x+1, y-1/2, -z+3/2
HTAB C3 N3_$5
REM Highest difference peak  0.776,  deepest hole -0.255,  1-sigma level  0.069
Q1    1   0.3411  0.4069  0.9096  11.00000  0.05    0.78
Q2    1   0.3585  0.0025  0.7119  11.00000  0.05    0.37
Q3    1   0.3743  0.1677  0.7109  11.00000  0.05    0.32
Q4    1   0.5000  0.5000  0.5000  10.50000  0.05    0.32
Q5    1   0.3663  0.1041  0.7665  11.00000  0.05    0.32
Q6    1   0.4185  0.2836  0.7196  11.00000  0.05    0.30
Q7    1   0.3407 -0.0274  0.5923  11.00000  0.05    0.29
Q8    1   0.3848  0.3570  0.7779  11.00000  0.05    0.28
Q9    1   0.3977  0.2633  0.6510  11.00000  0.05    0.28
Q10   1   0.3864  0.3247  0.5927  11.00000  0.05    0.27
;
_shelx_res_checksum     48692
_shelxl_version_number     2014/6
data_II
_audit_creation_method     SHELXL-2014/6
_chemical_name_systematic
;\
\m-Oxalato-\k^4^<i>O</i>^1^,<i>O</i>^2^:<i>O</i>^1'^,<i>O</i>^2'^-\
bis[[4-(2-aminoethyl)-1<i>H</i>-imidazole-\
\k^2^<i>N</i>^3^,<i>N</i>^4^](dicyanamido-\k<i>N</i>^1^)copper(II)]
;
_chemical_name_common     ?
_chemical_formula_moiety     'C16 H18 Cu2 N12 O4'
_chemical_formula_sum     'C16 H18 Cu2 N12 O4'
_chemical_formula_iupac     '[Cu2 (C2 O4) (C2 N3)2 (C5 H9 N3)2]'
_chemical_formula_weight     569.50
_chemical_melting_point     ?
_shelx_space_group_comment
;
The symmetry employed for this shelxl refinement is uniquely defined
by the following loop, which should always be used as a source of
symmetry information in preference to the above space-group names.
They are only intended as comments.
;
_space_group_crystal_system     monoclinic
_space_group_name_H-M_alt     'P 21/c'
_space_group_name_Hall     '-P 2ybc'
loop_
    _space_group_symop_operation_xyz
    'x, y, z'
    '-x, y+1/2, -z+1/2'
    '-x, -y, -z'
    'x, -y-1/2, z-1/2'
_cell_length_a     9.6816(7)
_cell_length_b     14.7236(11)
_cell_length_c     7.4604(6)
_cell_angle_alpha     90
_cell_angle_beta     90.1120(10)
_cell_angle_gamma     90
_cell_volume     1063.46(14)
_cell_formula_units_Z     2
_cell_measurement_reflns_used     87
_cell_measurement_theta_min     2.0
_cell_measurement_theta_max     28.0
_cell_measurement_temperature     173(2)
_exptl_crystal_description     plate
_exptl_crystal_colour     blue
_exptl_crystal_size_max     0.32
_exptl_crystal_size_mid     0.27
_exptl_crystal_size_min     0.18
_exptl_crystal_density_diffrn     1.778
_exptl_crystal_density_meas     .
_exptl_crystal_density_method     'not measured'
_exptl_crystal_F_000     576
_exptl_absorpt_coefficient_mu     2.054
_exptl_absorpt_correction_type     analytical
_exptl_absorpt_process_details
;
(SADABS; Bruker, 1998)
;
_shelx_estimated_absorpt_T_min     ?
_shelx_estimated_absorpt_T_max     ?
_exptl_absorpt_correction_T_min     0.3399
_exptl_absorpt_correction_T_max     0.5034
_diffrn_ambient_temperature     173(2)
_diffrn_radiation_type     MoK\a
_diffrn_radiation_wavelength     0.71073
_diffrn_radiation_source     'fine-focus sealed tube'
_diffrn_radiation_monochromator     graphite
_diffrn_measurement_device_type     'Bruker SMART CCD area-detector'
_diffrn_measurement_method     '\w scans'
_diffrn_detector_area_resol_mean     ?
_diffrn_reflns_number     6331
_diffrn_reflns_av_R_equivalents     0.0611
_diffrn_reflns_theta_min     2.104
_diffrn_reflns_theta_max     27.499
_diffrn_reflns_theta_full     25.242
_diffrn_measured_fraction_theta_max     0.975
_diffrn_measured_fraction_theta_full     0.998
_diffrn_reflns_limit_h_min     -12
_diffrn_reflns_limit_h_max     10
_diffrn_reflns_limit_k_min     -18
_diffrn_reflns_limit_k_max     18
_diffrn_reflns_limit_l_min     -8
_diffrn_reflns_limit_l_max     9
_refine_special_details
;
All H atoms were positioned geometrically (C---H = 0.93/1.00 \%A) and allowed to
ride with <i>U</i>~iso~(H)= 1.2/1.5<i>U</i>~eq~(C). Methyl ones were allowed
to rotate around the corresponding C---C.
A C2H4 is disordered and was refined in three parts with their site occupation
factors adding up to one. As a consequence of this disorder, the two protons
on the adjacent N atom are disordered and also were calculated is three
idealized positioned and were treated riding on their parent atom. SADI and
RIGU were applied to the disorder geometry to maintain equivalent bond lengths
of corresponding bonds.
Proton H3 were obtained from a Difference Fourier map and refined freely.
;
_reflns_number_total     2374
_reflns_number_gt     2172
_reflns_threshold_expression     'I > 2\s(I)'
_refine_ls_structure_factor_coef     Fsqd
_refine_ls_matrix_type     full
_refine_ls_R_factor_all     0.0364
_refine_ls_R_factor_gt     0.0338
_refine_ls_wR_factor_gt     0.0944
_refine_ls_wR_factor_ref     0.0956
_refine_ls_goodness_of_fit_ref     1.146
_refine_ls_restrained_S_all     1.136
_refine_ls_number_reflns     2374
_refine_ls_number_parameters     198
_refine_ls_number_restraints     55
_refine_ls_hydrogen_treatment     mixed
_refine_ls_weighting_scheme     calc
_refine_ls_weighting_details
              'w=1/[\s^2^(Fo^2^)+(0.0382P)^2^+1.0333P] where P=(Fo^2^+2Fc^2^)/3'
_atom_sites_solution_hydrogens     mixed
_atom_sites_solution_primary     direct
_atom_sites_solution_secondary     difmap
_refine_ls_shift/su_max     0.001
_refine_ls_shift/su_mean     0.000
_refine_diff_density_max     0.336
_refine_diff_density_min     -0.424
_refine_ls_extinction_method
;
SHELXL2014 (Sheldrick, 2015)
;
_refine_ls_extinction_coef     0.022(2)
_refine_ls_extinction_expression
                                  'Fc^*^=kFc[1+0.001xFc^2^\l^3^/sin(2\q)]^-1/4^'
loop_
    _atom_type_symbol
    _atom_type_description
    _atom_type_scat_dispersion_real
    _atom_type_scat_dispersion_imag
    _atom_type_scat_source
    'C' 'C' 0.0033 0.0016
                         'International Tables Vol C Tables 4.2.6.8 and 6.1.1.4'
    'H' 'H' 0.0000 0.0000
                         'International Tables Vol C Tables 4.2.6.8 and 6.1.1.4'
    'N' 'N' 0.0061 0.0033
                         'International Tables Vol C Tables 4.2.6.8 and 6.1.1.4'
    'O' 'O' 0.0106 0.0060
                         'International Tables Vol C Tables 4.2.6.8 and 6.1.1.4'
    'Cu' 'Cu' 0.3201 1.2651
                         'International Tables Vol C Tables 4.2.6.8 and 6.1.1.4'
_computing_data_collection
;
SMART (Bruker, 1998)
;
_computing_cell_refinement
;
SMART and SAINT (Bruker, 1998)
;
_computing_data_reduction
;
SAINT (Bruker, 1998)
;
_computing_structure_solution
;
SHELXS97 (Sheldrick, 2015)
;
_computing_structure_refinement
;
SHELXL2014 (Sheldrick, 2015)
;
_computing_molecular_graphics
;
SHELXTL-Plus (Sheldrick, 2008)
;
_computing_publication_material
;
publCIF (Westrip, 2010)
;
loop_
    _atom_site_type_symbol
    _atom_site_label
    _atom_site_fract_x
    _atom_site_fract_y
    _atom_site_fract_z
    _atom_site_U_iso_or_equiv
    _atom_site_adp_type
    _atom_site_calc_flag
    _atom_site_occupancy
    _atom_site_disorder_assembly
    _atom_site_disorder_group
    Cu Cu1 0.31334(3) 0.56430(2) 0.21722(4) 0.02660(15) Uani d 1 . .
    O O1 0.50672(18) 0.51395(14) 0.2322(2) 0.0288(4) Uani d 1 . .
    O O2 0.32980(18) 0.53232(14) -0.0421(2) 0.0294(4) Uani d 1 . .
    N N1 0.3199(2) 0.58973(16) 0.4781(3) 0.0274(4) Uani d 1 . .
    H H1A 0.3702 0.5447 0.5303 0.033 Uiso calc 0.516(3) A 1
    H H1B 0.3682 0.6422 0.4933 0.033 Uiso calc 0.516(3) A 1
    H H1C 0.3102 0.5359 0.5368 0.033 Uiso calc 0.243(3) A 2
    H H1D 0.4057 0.6112 0.5044 0.033 Uiso calc 0.243(3) A 2
    H H1E 0.3862 0.5547 0.5302 0.033 Uiso calc 0.240(3) A 3
    H H1F 0.3426 0.6490 0.4961 0.033 Uiso calc 0.240(3) A 3
    N N2 0.1213(2) 0.60545(14) 0.1895(3) 0.0235(4) Uani d 1 . .
    N N3 -0.0839(2) 0.62944(17) 0.0764(3) 0.0322(5) Uani d 1 . .
    H H3 -0.145(5) 0.634(3) -0.015(7) 0.073(14) Uiso d 1 . .
    N N4 0.4224(3) 0.7083(2) 0.1465(4) 0.0516(7) Uani d 1 . .
    N N5 0.6458(3) 0.7761(2) 0.0675(4) 0.0409(6) Uani d 1 . .
    N N6 0.7630(3) 0.89650(17) 0.2373(3) 0.0360(5) Uani d 1 . .
    C C1 0.5513(2) 0.49455(17) 0.0797(3) 0.0236(5) Uani d 1 . .
    C C2 0.1885(7) 0.5987(6) 0.5821(12) 0.0267(19) Uani d 0.516(3) A 1
    H H2A 0.2099 0.6155 0.7077 0.032 Uiso calc 0.516(3) A 1
    H H2B 0.1392 0.5399 0.5830 0.032 Uiso calc 0.516(3) A 1
    C C3 0.0970(10) 0.6712(6) 0.4982(8) 0.0285(19) Uani d 0.516(3) A 1
    H H3A 0.0213 0.6867 0.5818 0.034 Uiso calc 0.516(3) A 1
    H H3B 0.1520 0.7268 0.4765 0.034 Uiso calc 0.516(3) A 1
    C C2' 0.2169(9) 0.6548(8) 0.5547(15) 0.031(2) Uani d 0.243(3) A 2
    H H2'A 0.2272 0.7153 0.4985 0.037 Uiso calc 0.243(3) A 2
    H H2'B 0.2311 0.6613 0.6856 0.037 Uiso calc 0.243(3) A 2
    C C3' 0.0738(14) 0.6165(13) 0.5163(10) 0.033(4) Uani d 0.243(3) A 2
    H H3'A 0.0053 0.6442 0.5981 0.039 Uiso calc 0.243(3) A 2
    H H3'B 0.0736 0.5500 0.5358 0.039 Uiso calc 0.243(3) A 2
    C C2" 0.1832(11) 0.5704(13) 0.564(3) 0.029(4) Uani d 0.240(3) A 3
    H H2"A 0.1949 0.5669 0.6956 0.035 Uiso calc 0.240(3) A 3
    H H2"B 0.1480 0.5110 0.5214 0.035 Uiso calc 0.240(3) A 3
    C C3" 0.079(3) 0.6445(17) 0.5181(13) 0.033(6) Uani d 0.240(3) A 3
    H H3"A 0.1213 0.7048 0.5408 0.040 Uiso calc 0.240(3) A 3
    H H3"B -0.0028 0.6384 0.5956 0.040 Uiso calc 0.240(3) A 3
    C C4 0.0362(3) 0.6377(2) 0.3221(4) 0.0328(6) Uani d 1 . .
    C C5 -0.0920(3) 0.6523(2) 0.2523(4) 0.0332(6) Uani d 1 . .
    H H5A -0.1711 0.6739 0.3143 0.040 Uiso calc 1 . .
    C C6 0.0449(3) 0.6013(2) 0.0430(4) 0.0345(6) Uani d 1 . .
    H H6A 0.0770 0.5810 -0.0705 0.041 Uiso calc 1 . .
    C C7 0.5280(3) 0.74143(19) 0.1173(4) 0.0320(6) Uani d 1 . .
    C C8 0.7025(3) 0.84044(18) 0.1632(3) 0.0283(5) Uani d 1 . .
loop_
    _atom_site_aniso_label
    _atom_site_aniso_U_11
    _atom_site_aniso_U_22
    _atom_site_aniso_U_33
    _atom_site_aniso_U_12
    _atom_site_aniso_U_13
    _atom_site_aniso_U_23
    Cu1 0.01728(19) 0.0447(2) 0.01783(19) 0.00787(12) 0.00023(11) -0.00297(12)
    O1 0.0178(8) 0.0499(11) 0.0187(8) 0.0068(7) 0.0004(6) -0.0011(8)
    O2 0.0172(8) 0.0505(11) 0.0204(8) 0.0075(7) 0.0008(6) -0.0015(8)
    N1 0.0223(10) 0.0381(12) 0.0218(10) 0.0056(9) -0.0013(8) -0.0024(9)
    N2 0.0189(9) 0.0293(11) 0.0222(10) 0.0040(8) 0.0009(7) -0.0011(8)
    N3 0.0219(10) 0.0457(13) 0.0289(11) 0.0071(9) -0.0016(9) 0.0006(10)
    N4 0.0501(16) 0.0543(17) 0.0504(16) -0.0225(14) 0.0002(13) 0.0072(14)
    N5 0.0345(12) 0.0526(15) 0.0356(13) -0.0118(11) 0.0026(10) -0.0124(11)
    N6 0.0357(12) 0.0359(13) 0.0365(13) -0.0036(10) -0.0028(10) 0.0009(11)
    C1 0.0183(10) 0.0333(12) 0.0193(11) 0.0009(9) -0.0004(9) 0.0010(9)
    C2 0.029(3) 0.030(5) 0.021(3) 0.005(2) 0.007(2) -0.002(3)
    C3 0.031(3) 0.028(4) 0.027(3) 0.010(3) 0.001(2) -0.004(2)
    C2' 0.028(4) 0.039(6) 0.025(5) 0.006(4) -0.001(4) -0.008(4)
    C3' 0.025(5) 0.052(10) 0.022(5) 0.005(5) 0.005(4) -0.013(5)
    C2" 0.031(5) 0.044(10) 0.012(5) 0.011(5) 0.000(4) -0.007(6)
    C3" 0.033(8) 0.041(14) 0.027(6) 0.008(7) -0.004(5) -0.018(5)
    C4 0.0243(12) 0.0475(16) 0.0265(12) 0.0116(11) 0.0012(10) -0.0070(11)
    C5 0.0218(12) 0.0462(16) 0.0315(13) 0.0110(11) 0.0019(10) -0.0003(12)
    C6 0.0244(12) 0.0556(17) 0.0236(12) 0.0098(12) -0.0021(10) -0.0032(12)
    C7 0.0346(14) 0.0300(13) 0.0315(13) 0.0002(11) -0.0052(11) 0.0028(11)
    C8 0.0248(12) 0.0339(13) 0.0261(12) 0.0035(10) 0.0008(10) 0.0038(10)
_geom_special_details
;
 All esds (except the esd in the dihedral angle between two l.s. planes)
 are estimated using the full covariance matrix.  The cell esds are taken
 into account individually in the estimation of esds in distances, angles
 and torsion angles; correlations between esds in cell parameters are only
 used when they are defined by crystal symmetry.  An approximate (isotropic)
 treatment of cell esds is used for estimating esds involving l.s. planes.
;
loop_
    _geom_bond_atom_site_label_1
    _geom_bond_atom_site_label_2
    _geom_bond_site_symmetry_2
    _geom_bond_distance
    _geom_bond_publ_flag
    Cu1 N2 . 1.966(2) ?
    Cu1 N1 . 1.983(2) ?
    Cu1 O2 . 1.9978(18) ?
    Cu1 O1 . 2.0165(17) ?
    Cu1 N4 . 2.426(3) ?
    O1 C1 . 1.251(3) ?
    O2 C1 3_665 1.249(3) ?
    N1 C2 . 1.497(5) ?
    N1 C2' . 1.497(6) ?
    N1 C2" . 1.498(6) ?
    N1 H1A . 0.9100 ?
    N1 H1B . 0.9100 ?
    N1 H1C . 0.9100 ?
    N1 H1D . 0.9100 ?
    N1 H1E . 0.9100 ?
    N1 H1F . 0.9100 ?
    N2 C6 . 1.320(3) ?
    N2 C4 . 1.373(3) ?
    N3 C6 . 1.338(3) ?
    N3 C5 . 1.357(4) ?
    N3 H3 . 0.91(5) ?
    N4 C7 . 1.154(4) ?
    N5 C7 . 1.304(4) ?
    N5 C8 . 1.306(4) ?
    N6 C8 . 1.153(4) ?
    C1 O2 3_665 1.249(3) ?
    C1 C1 3_665 1.557(4) ?
    C2 C3 . 1.521(7) ?
    C2 H2A . 0.9900 ?
    C2 H2B . 0.9900 ?
    C3 C4 . 1.521(5) ?
    C3 H3A . 0.9900 ?
    C3 H3B . 0.9900 ?
    C2' C3' . 1.522(8) ?
    C2' H2'A . 0.9900 ?
    C2' H2'B . 0.9900 ?
    C3' C4 . 1.526(6) ?
    C3' H3'A . 0.9900 ?
    C3' H3'B . 0.9900 ?
    C2" C3" . 1.521(8) ?
    C2" H2"A . 0.9900 ?
    C2" H2"B . 0.9900 ?
    C3" C4 . 1.524(6) ?
    C3" H3"A . 0.9900 ?
    C3" H3"B . 0.9900 ?
    C4 C5 . 1.362(4) ?
    C5 H5A . 0.9500 ?
    C6 H6A . 0.9500 ?
loop_
    _geom_angle_atom_site_label_1
    _geom_angle_atom_site_label_2
    _geom_angle_atom_site_label_3
    _geom_angle_site_symmetry_1
    _geom_angle_site_symmetry_3
    _geom_angle
    _geom_angle_publ_flag
    N2 Cu1 N1 . . 94.21(9) ?
    N2 Cu1 O2 . . 92.75(8) ?
    N1 Cu1 O2 . . 173.01(8) ?
    N2 Cu1 O1 . . 175.44(8) ?
    N1 Cu1 O1 . . 89.27(8) ?
    O2 Cu1 O1 . . 83.74(7) ?
    N2 Cu1 N4 . . 96.87(10) ?
    N1 Cu1 N4 . . 92.03(10) ?
    O2 Cu1 N4 . . 87.70(10) ?
    O1 Cu1 N4 . . 85.92(10) ?
    C1 O1 Cu1 . . 110.86(15) ?
    C1 O2 Cu1 3_665 . 111.54(15) ?
    C2 N1 Cu1 . . 120.0(4) ?
    C2' N1 Cu1 . . 118.4(4) ?
    C2" N1 Cu1 . . 110.9(8) ?
    C2 N1 H1A . . 107.3 ?
    Cu1 N1 H1A . . 107.3 ?
    C2 N1 H1B . . 107.3 ?
    Cu1 N1 H1B . . 107.3 ?
    H1A N1 H1B . . 106.9 ?
    C2' N1 H1C . . 107.7 ?
    Cu1 N1 H1C . . 107.7 ?
    C2' N1 H1D . . 107.7 ?
    Cu1 N1 H1D . . 107.7 ?
    H1C N1 H1D . . 107.1 ?
    C2" N1 H1E . . 109.5 ?
    Cu1 N1 H1E . . 109.5 ?
    C2" N1 H1F . . 109.5 ?
    Cu1 N1 H1F . . 109.5 ?
    H1E N1 H1F . . 108.0 ?
    C6 N2 C4 . . 106.1(2) ?
    C6 N2 Cu1 . . 126.94(18) ?
    C4 N2 Cu1 . . 126.83(17) ?
    C6 N3 C5 . . 108.2(2) ?
    C6 N3 H3 . . 120(3) ?
    C5 N3 H3 . . 132(3) ?
    C7 N4 Cu1 . . 142.8(3) ?
    C7 N5 C8 . . 119.7(3) ?
    O2 C1 O1 3_665 . 126.6(2) ?
    O2 C1 C1 3_665 3_665 116.7(3) ?
    O1 C1 C1 . 3_665 116.7(3) ?
    N1 C2 C3 . . 110.1(7) ?
    N1 C2 H2A . . 109.6 ?
    C3 C2 H2A . . 109.6 ?
    N1 C2 H2B . . 109.6 ?
    C3 C2 H2B . . 109.6 ?
    H2A C2 H2B . . 108.2 ?
    C4 C3 C2 . . 110.7(7) ?
    C4 C3 H3A . . 109.5 ?
    C2 C3 H3A . . 109.5 ?
    C4 C3 H3B . . 109.5 ?
    C2 C3 H3B . . 109.5 ?
    H3A C3 H3B . . 108.1 ?
    N1 C2' C3' . . 107.3(9) ?
    N1 C2' H2'A . . 110.3 ?
    C3' C2' H2'A . . 110.3 ?
    N1 C2' H2'B . . 110.3 ?
    C3' C2' H2'B . . 110.3 ?
    H2'A C2' H2'B . . 108.5 ?
    C2' C3' C4 . . 108.6(8) ?
    C2' C3' H3'A . . 110.0 ?
    C4 C3' H3'A . . 110.0 ?
    C2' C3' H3'B . . 110.0 ?
    C4 C3' H3'B . . 110.0 ?
    H3'A C3' H3'B . . 108.4 ?
    N1 C2" C3" . . 110.5(17) ?
    N1 C2" H2"A . . 109.5 ?
    C3" C2" H2"A . . 109.5 ?
    N1 C2" H2"B . . 109.5 ?
    C3" C2" H2"B . . 109.5 ?
    H2"A C2" H2"B . . 108.1 ?
    C2" C3" C4 . . 110.4(15) ?
    C2" C3" H3"A . . 109.6 ?
    C4 C3" H3"A . . 109.6 ?
    C2" C3" H3"B . . 109.6 ?
    C4 C3" H3"B . . 109.6 ?
    H3"A C3" H3"B . . 108.1 ?
    C5 C4 N2 . . 109.1(2) ?
    C5 C4 C3 . . 129.0(4) ?
    N2 C4 C3 . . 120.2(4) ?
    C5 C4 C3" . . 127.2(10) ?
    N2 C4 C3" . . 123.3(10) ?
    C5 C4 C3' . . 127.6(6) ?
    N2 C4 C3' . . 118.1(7) ?
    N3 C5 C4 . . 106.0(2) ?
    N3 C5 H5A . . 127.0 ?
    C4 C5 H5A . . 127.0 ?
    N2 C6 N3 . . 110.6(2) ?
    N2 C6 H6A . . 124.7 ?
    N3 C6 H6A . . 124.7 ?
    N4 C7 N5 . . 174.2(3) ?
    N6 C8 N5 . . 173.6(3) ?
loop_
    _geom_hbond_atom_site_label_D
    _geom_hbond_atom_site_label_H
    _geom_hbond_atom_site_label_A
    _geom_hbond_site_symmetry_A
    _geom_hbond_distance_DH
    _geom_hbond_distance_HA
    _geom_hbond_distance_DA
    _geom_hbond_angle_DHA
    N1 H1E O1 3_666 0.91 2.29 3.131(3) 154.1
    N1 H1F N4 4_576 0.91 2.50 3.377(4) 161.0
    N3 H3 N6 4_475 0.91(5) 2.10(5) 2.954(3) 157(4)
    C2 H2A O2 1_556 0.99 2.52 3.2770(10)
                                       133.1
_shelx_hkl_file
;
   0   0  -1    1.05    0.26
   0   0   1    2.43    0.30
   0   0   2 1160.20    5.65
   0   0   3    1.07    0.73
   0   0   4 1580.06    8.56
   0   0   5    0.37    1.21
   0   0   6  255.87    4.31
   0   0   7   -1.84    1.54
   0   0   8   32.87    2.27
   0   0   9    0.75    1.77
   0  -1   0    0.07    0.07
   0  -1   1  515.85    2.94
   0   1  -1  511.03    2.89
   0   1   1  499.27    2.88
   0  -1   2 2801.62   14.34
   0   1  -2 2517.66   12.09
   0   1   2 2794.41   14.30
   0  -1   3  725.80    5.12
   0   1  -3  652.85    4.69
   0   1   3  784.53    5.33
   0  -1   4   26.03    1.39
   0   1   4   27.77    1.45
   0  -1   5  440.92    5.03
   0   1   5  476.47    5.22
   0  -1   6  131.10    3.22
   0   1   6  123.13    3.07
   0  -1   7  901.97    8.52
   0   1   7  976.01    8.88
   0  -1   8   72.82    2.98
   0   1   8   71.17    2.94
   0  -1   9  156.52    4.41
   0   1   9  125.19    4.02
   0  -2   0 2026.91   12.29
   0  -2   1 2954.98   14.51
   0   2  -1 2980.82   14.66
   0  -2   2  881.63    4.65
   0   2  -2  806.71    4.36
   0   2   2  525.41    3.51
   0  -2   3  877.64    5.52
   0   2  -3  788.61    5.13
   0   2   3  882.66    5.54
   0  -2   4 1406.70    8.19
   0   2  -4 1417.66    8.04
   0   2   4 1619.11    8.81
   0  -2   5  120.73    2.79
   0   2   5  127.03    2.90
   0  -2   6  189.59    3.76
   0   2   6  158.16    3.45
   0  -2   7    4.63    1.49
   0   2   7    4.30    1.44
   0  -2   8    8.60    1.77
   0   2   8    9.05    1.60
   0  -2   9   11.25    2.07
   0   2   9   11.98    2.07
   0  -3   1 1243.37    5.11
   0   3  -1 1103.74    4.68
   0   3   1 1055.59    4.52
   0  -3   2  144.47    1.84
   0   3  -2  139.04    1.80
   0   3   2  146.49    1.88
   0  -3   3   18.35    1.02
   0   3  -3   17.52    0.97
   0   3   3   16.56    1.00
   0  -3   4 1130.85    7.25
   0   3  -4 1062.53    6.92
   0   3   4 1099.80    7.15
   0  -3   5  414.72    5.06
   0   3  -5  277.58    4.02
   0   3   5  389.83    4.87
   0  -3   6  948.26    8.26
   0   3   6  871.68    7.85
   0  -3   7  155.57    3.73
   0   3   7  124.88    3.36
   0  -3   8  437.04    6.59
   0  -3   9   18.32    2.27
   0   3   9   22.20    2.17
   0  -4   0  780.34    3.81
   0  -4  -1 1307.71    5.34
   0  -4   1 1347.87    5.47
   0   4  -1 1382.42    5.49
   0  -4   2   86.26    1.49
   0   4   2  119.76    1.75
   0  -4   3 1189.90    6.49
   0   4  -3 1068.31    6.08
   0   4   3 1010.79    5.98
   0  -4   4  139.96    2.65
   0   4  -4  121.49    2.44
   0   4   4  126.56    2.51
   0  -4   5  202.54    3.59
   0   4  -5  180.96    3.36
   0   4   5  188.65    3.44
   0  -4   6   63.57    2.45
   0   4   6   68.79    2.61
   0  -4   7    2.91    1.43
   0   4   7    3.15    1.44
   0  -4   8   13.05    1.95
   0   4   8   11.94    1.91
   0  -4   9   13.21    2.16
   0   4   9   14.54    2.18
   0  -5  -1   26.91    0.83
   0  -5   1   21.21    0.77
   0   5  -1   20.28    0.78
   0  -5   2  238.73    2.56
   0   5  -2  256.18    2.62
   0   5   2  236.41    2.55
   0  -5   3   69.60    1.72
   0   5  -3   79.48    1.76
   0   5   3   66.30    1.70
   0  -5   4  898.18    6.51
   0   5  -4  893.07    6.43
   0   5   4  999.19    6.86
   0  -5   5  108.36    2.74
   0   5  -5  105.46    2.68
   0   5   5  120.21    2.82
   0  -5   6  263.01    4.55
   0   5  -6  216.17    4.09
   0   5   6  217.84    4.18
   0  -5   7   73.50    2.88
   0   5   7   63.10    2.70
   0   5   8  306.75    5.66
   0  -5   9    3.42    1.97
   0   5   9    3.82    1.92
   0  -6   0  936.21    4.77
   0  -6  -1  400.62    3.12
   0  -6   1  553.53    3.73
   0   6  -1  569.22    3.65
   0  -6   2  289.93    2.93
   0   6  -2  230.03    1.75
   0   6   2  287.03    2.87
   0   6   2  212.07    2.55
   0  -6   3 1322.29    7.15
   0   6  -3 1251.75    6.90
   0   6   3 1286.75    7.07
   0  -6   4  151.23    2.82
   0   6  -4  133.41    2.65
   0   6   4  151.76    2.84
   0  -6   5    0.64    1.13
   0   6  -5    0.16    1.14
   0   6   5    0.69    1.23
   0  -6   6   19.20    1.75
   0   6  -6   14.46    1.57
   0   6   6   15.63    1.51
   0  -6   7  119.41    3.58
   0   6   7   88.78    3.14
   0  -6   8    4.59    1.81
   0   6   8    4.43    1.77
   0   6   9    1.18    1.93
   0  -7   0    0.25    0.57
   0  -7  -1    4.25    0.64
   0  -7   1    4.47    0.69
   0   7  -1    6.51    0.66
   0  -7   2  126.47    2.09
   0   7  -2  127.06    2.08
   0   7  -2  130.91    1.27
   0   7   2  121.19    2.02
   0   7   2  123.34    2.10
   0  -7   3 1102.50    6.72
   0   7  -3  954.45    6.18
   0   7   3 1033.62    6.51
   0  -7   4  221.21    3.43
   0   7  -4  227.99    3.45
   0   7   4  232.77    3.53
   0  -7   5  664.38    6.46
   0   7  -5  389.97    4.97
   0   7   5  661.79    6.42
   0  -7   6   -0.20    1.74
   0   7  -6    0.26    0.96
   0   7   6   -0.42    1.81
   0  -7   7   61.39    2.77
   0   7  -7   48.61    2.49
   0   7   7   55.82    2.69
   0  -7   8    8.14    1.96
   0   7   8    6.12    1.67
   0  -8   0   42.52    1.27
   0  -8  -1    0.72    0.62
   0  -8   1    0.54    0.69
   0   8  -1    0.81    0.65
   0  -8   2  552.54    4.50
   0   8  -2  528.38    4.31
   0   8  -2  633.00    3.37
   0   8   2  484.94    4.12
   0   8   2  564.06    4.57
   0  -8   3  180.52    2.87
   0   8  -3  170.99    2.78
   0   8   3  187.38    2.95
   0  -8   4  326.04    4.22
   0   8  -4  253.52    3.72
   0   8   4  261.23    3.82
   0  -8   5   34.61    1.89
   0   8  -5   35.36    1.84
   0   8   5   32.19    1.75
   0  -8   6    1.01    1.29
   0   8  -6    1.92    1.32
   0   8   6    2.82    1.34
   0  -8   7  122.48    3.66
   0   8  -7  123.11    3.64
   0   8   7  136.64    3.86
   0  -8   8    1.25    1.86
   0   8   8    1.01    1.80
   0  -9   0    0.15    0.66
   0  -9  -1   22.66    1.11
   0  -9   1   24.55    1.17
   0   9  -1   23.03    1.07
   0  -9   2   55.70    1.68
   0   9  -2   53.90    1.64
   0   9   2   52.25    1.60
   0   9   2   52.10    1.67
   0  -9   3   14.23    1.16
   0   9  -3   15.35    1.19
   0   9   3   15.14    1.29
   0  -9   4  111.90    2.65
   0   9  -4   66.43    2.13
   0   9   4  101.36    2.55
   0  -9   5  200.20    3.79
   0   9  -5  143.71    3.25
   0   9   5  154.79    3.39
   0  -9   6  118.46    3.30
   0   9  -6   78.40    2.77
   0   9   6  107.52    3.18
   0  -9   7  157.00    4.14
   0   9  -7   95.27    3.33
   0   9   7  153.98    4.11
   0  -9   8   13.09    2.25
   0   9   8   13.96    2.26
   0 -10   0   48.49    1.53
   0 -10  -1  127.13    2.33
   0 -10   1  142.25    2.52
   0  10  -1  129.58    2.26
   0 -10   2  254.80    3.43
   0  10  -2  181.50    2.84
   0  10   2  185.62    2.90
   0 -10   3  110.36    2.52
   0  10  -3   75.18    2.11
   0  10   3   95.84    2.40
   0 -10   4   16.94    1.39
   0  10  -4   17.95    1.44
   0  10   4   21.16    1.52
   0 -10   5  174.38    3.63
   0  10  -5  149.70    3.39
   0  10   5  134.11    3.25
   0 -10   6    2.65    1.42
   0  10  -6    1.64    1.42
   0  10   6    1.24    1.45
   0 -10   7    1.01    1.63
   0  10  -7    1.96    1.61
   0  10   7    0.72    1.68
   0 -10   8    3.87    2.04
   0  10  -8    2.23    1.94
   0  10   8    2.58    2.05
   0 -11   0    0.18    1.15
   0  11   0   -0.14    0.60
   0 -11  -1    9.92    1.02
   0 -11   1   19.70    1.26
   0  11  -1    8.54    1.03
   0 -11   2   52.84    1.84
   0  11  -2   50.64    1.75
   0  11   2   50.69    1.78
   0  11   2   57.81    1.96
   0 -11   3    8.40    1.21
   0  11  -3    5.55    1.14
   0  11   3    6.79    1.25
   0 -11   4   75.85    2.40
   0  11  -4   64.12    2.24
   0  11   4   74.03    2.48
   0 -11   5    7.29    1.41
   0  11  -5    3.48    1.31
   0  11   5    5.10    1.39
   0 -11   6   73.63    2.86
   0  11  -6   76.58    2.90
   0  11   6   66.95    2.80
   0 -11   7    0.21    1.65
   0  11  -7    0.28    1.33
   0  11   7    1.07    1.75
   0 -12   0   53.11    1.80
   0  12   0   55.42    1.68
   0 -12  -1  264.95    3.63
   0 -12   1  378.86    4.41
   0  12  -1  378.73    4.16
   0 -12   2    8.75    1.30
   0  12  -2    8.88    1.24
   0  12   2    9.27    1.20
   0  12   2   10.02    1.33
   0 -12   3  207.34    3.62
   0  12  -3  205.05    3.55
   0  12   3  214.64    3.71
   0 -12   4    8.16    1.32
   0  12  -4    8.04    1.35
   0  12   4   11.34    1.46
   0 -12   5   60.72    2.51
   0  12  -5   55.35    2.39
   0  12   5   50.03    2.36
   0 -12   6    0.13    2.10
   0  12  -6   -0.20    1.17
   0  12   6   -1.45    2.17
   0 -12   7   30.30    2.50
   0  12  -7   24.67    2.36
   0  12   7   33.73    2.72
   0 -13   0    0.12    0.96
   0  13   0    0.11    0.92
   0 -13  -1   18.53    1.35
   0 -13   1   18.27    1.43
   0  13  -1   18.55    1.32
   0 -13   2   12.35    1.39
   0  13  -2   13.41    1.33
   0  13   2   11.96    1.37
   0  13   2   14.93    1.51
   0 -13   3   33.98    1.92
   0  13  -3   28.74    1.80
   0  13   3   28.78    1.75
   0  13   3   28.85    1.87
   0 -13   4    0.59    1.22
   0  13  -4    1.77    1.26
   0  13   4    2.19    1.32
   0 -13   5    3.03    1.46
   0  13  -5    1.69    1.40
   0  13   5    2.91    1.51
   0 -13   6   66.74    2.96
   0  13  -6   58.96    2.82
   0  13   6   68.41    3.02
   0 -13   7   25.09    2.47
   0  13  -7   23.00    2.48
   0  13   7   37.83    2.95
   0 -14   0   75.21    2.27
   0  14   0   66.99    2.02
   0 -14  -1   74.73    2.34
   0 -14   1   73.30    2.32
   0  14  -1   72.99    2.16
   0 -14   2  111.23    2.86
   0  14  -2  111.62    2.76
   0  14   2  109.41    2.79
   0  14   2  100.56    2.79
   0 -14   3    2.62    1.28
   0  14  -3    0.36    1.21
   0  14   3    4.51    1.35
   0  14   3    1.96    1.28
   0 -14   4   17.65    1.73
   0  14  -4   12.17    1.60
   0  14   4   14.02    1.72
   0 -14   5    2.77    1.55
   0  14  -5    3.36    1.59
   0  14   5    3.08    1.66
   0 -14   6   11.75    2.05
   0  14  -6   10.15    2.15
   0  14   6   10.84    2.06
   0 -15   0    0.99    1.18
   0 -15  -1   19.30    1.61
   0 -15   1   25.10    1.66
   0  15  -1   27.66    1.70
   0 -15   2    1.96    1.40
   0  15  -2    2.15    1.40
   0  15   2    2.56    1.26
   0  15   2    3.48    1.58
   0 -15   3   23.55    1.95
   0  15  -3   27.34    1.97
   0  15   3   26.12    1.94
   0 -15   4   -0.55    2.00
   0  15  -4    0.73    1.42
   0  15   4   -0.06    2.11
   0 -15   5   25.38    2.22
   0  15  -5   26.38    2.23
   0  15   5   25.91    2.27
   0 -15   6    1.80    1.89
   0  15  -6    4.44    2.00
   0  15   6    2.50    2.18
   0 -16   0   12.06    1.57
   0 -16  -1   22.79    1.78
   0 -16   1   22.23    1.82
   0 -16   2   66.83    2.58
   0  16   2   84.80    2.75
   0  16   2   75.56    2.74
   0 -16   3   10.97    1.82
   0  16   3   12.26    1.80
   0 -16   4    2.13    1.62
   0  16  -4    3.30    1.80
   0  16   4    4.10    1.91
   0  16  -5    2.48    2.02
   0  16   5    1.70    1.90
   0  17   2    0.18    1.47
   0  17   2    0.20    1.60
   0  17   3   22.07    2.14
   0  17   4    2.51    2.06
  -1   0   0  590.92    3.47
  -1   0   0  625.72    5.99
  -1   0  -1    0.88    0.26
  -1   0  -1    0.45    0.21
  -1   0   1    1.36    0.25
  -1   0   1    1.30    0.25
   1   0   1    2.49    0.31
  -1   0  -2  190.33    1.99
  -1   0  -2  203.96    1.84
  -1   0   2  639.37    3.48
  -1   0   2  668.06    4.04
   1   0   2  235.76    2.39
  -1   0   3    0.59    0.68
   1   0   3    0.53    0.66
  -1   0   4 1881.95    9.37
   1   0   4 1507.86    8.42
  -1   0   5   -0.09    1.35
   1   0   5   -0.56    1.30
  -1   0   6 1005.42    8.26
   1   0   6  123.21    3.14
  -1   0   7   -0.67    1.82
   1   0   7   -0.04    1.61
  -1   0   8  558.52    7.25
   1   0   8  249.26    4.96
  -1   0   9   -1.33    2.39
   1   0   9    0.30    1.75
  -1  -1   0  328.82    2.12
  -1  -1   0  425.03    2.55
  -1   1   0  403.89    2.46
  -1  -1  -1 3110.54   17.55
  -1  -1  -1 3006.88   16.38
  -1  -1   1 2153.93   12.34
  -1  -1   1 2037.06   10.99
  -1   1  -1 3140.71   16.07
  -1   1  -1 3145.78   17.37
  -1   1   1 2307.53   12.02
  -1   1   1 2403.46   12.98
   1  -1   1 3518.11   18.63
   1   1   1 3316.45   15.88
  -1  -1  -2  310.62    2.49
  -1  -1   2  332.96    2.22
  -1   1  -2  258.95    2.33
  -1   1  -2  274.35    1.98
  -1   1   2  385.76    3.07
   1  -1   2  352.21    2.97
   1   1   2  323.67    2.75
  -1  -1   3 1283.61    5.54
  -1  -1   3 1276.14    6.69
  -1   1  -3 3426.69   16.39
   1  -1   3 3976.52   20.48
   1   1   3 3968.28   19.00
  -1  -1   4   14.27    0.92
  -1  -1   4   14.68    1.20
  -1   1  -4  732.14    5.66
  -1   1   4   11.20    1.06
   1  -1   4  776.23    6.00
   1   1   4  793.06    6.17
  -1  -1   5   26.53    1.18
  -1  -1   5   25.40    1.59
  -1   1   5   22.25    1.52
   1  -1   5  335.76    4.42
   1   1   5  348.76    4.59
  -1  -1   6    0.85    1.32
  -1   1   6    0.61    1.28
   1  -1   6   46.57    2.08
   1   1   6   46.43    2.05
  -1  -1   7   89.51    3.01
  -1   1   7   88.68    2.92
   1  -1   7  145.11    3.62
   1   1   7  138.69    3.56
  -1  -1   8   18.09    2.01
  -1   1   8   16.80    1.96
   1  -1   8    3.84    1.64
   1   1   8    3.57    1.61
  -1  -1   9   74.34    3.18
  -1   1   9   84.82    3.44
   1  -1   9   32.61    2.56
   1   1   9   28.25    2.47
  -1  -2   0  442.37    2.58
  -1  -2   0  519.23    2.82
  -1   2   0  482.64    2.73
   1  -2   0  565.51    4.57
  -1  -2  -1   32.15    0.78
  -1  -2   1  235.58    1.71
  -1  -2   1  178.59    1.63
  -1   2  -1   31.04    0.71
  -1   2  -1   31.71    0.54
  -1   2   1  184.21    1.57
   1  -2   1   31.86    0.65
   1   2  -1  169.27    1.54
   1   2   1   33.41    0.73
   1   2   1   33.21    0.74
  -1  -2   2 1017.47    4.97
  -1  -2   2  936.35    4.81
  -1   2  -2   19.55    0.78
  -1   2  -2   15.22    0.45
  -1   2   2  939.47    4.91
   1  -2   2   20.59    0.82
   1   2  -2  924.45    4.92
   1   2   2   20.25    0.79
  -1  -2   3 2118.67    7.82
  -1  -2   3 2468.77    9.52
  -1   2  -3  725.21    4.83
  -1   2   3 2449.14    9.77
   1  -2   3  873.89    5.64
   1   2   3  726.06    5.00
  -1  -2   4 2547.11    8.79
  -1  -2   4 2091.03    9.93
  -1   2  -4   49.83    1.62
  -1   2   4 2115.88    9.98
   1  -2   4   48.23    1.73
   1   2   4   55.33    1.78
  -1   2  -5  454.32    5.09
  -1   2   5  559.01    5.63
   1  -2   5  538.56    5.62
   1   2   5  520.38    5.65
  -1  -2   6  430.01    5.60
  -1   2   6  438.99    5.51
   1  -2   6   34.80    1.98
   1   2   6   38.05    1.97
  -1  -2   7  467.47    6.28
  -1   2   7  375.86    5.58
   1  -2   7  114.79    3.30
   1   2   7  114.29    3.24
  -1  -2   8  201.19    4.58
  -1   2   8  197.22    4.51
   1  -2   8  159.09    4.13
   1   2   8  167.65    4.23
  -1  -2   9   71.66    3.29
  -1   2   9   74.26    3.29
   1  -2   9   31.09    2.54
   1   2   9   34.65    2.47
  -1  -3   0 3510.51   16.68
  -1  -3   0 4478.89   20.12
  -1   3   0 3725.13   18.57
   1  -3   0 3638.08   17.89
   1   3   0 4690.01   27.02
  -1  -3  -1  239.37    2.22
  -1  -3   1  166.53    1.36
  -1  -3   1  214.02    1.94
  -1   3  -1  222.50    1.94
  -1   3  -1  210.46    1.55
  -1   3   1  185.42    1.61
   1  -3   1  255.94    1.90
   1   3  -1  215.99    1.76
  -1  -3   2 1111.45    6.19
  -1  -3   2 1160.69    5.53
  -1   3  -2  245.61    2.41
  -1   3  -2  247.53    1.75
  -1   3   2 1076.83    5.23
   1  -3   2  244.11    2.36
   1   3  -2 1106.91    5.37
   1   3   2  249.51    2.50
  -1  -3   3  372.81    2.36
  -1  -3   3  463.18    3.98
  -1   3  -3  230.87    2.76
  -1   3   3  258.32    3.01
   1  -3   3  255.06    2.98
   1   3  -3  425.68    3.87
   1   3   3  280.95    3.15
  -1  -3   4   16.53    0.76
  -1  -3   4   16.29    1.22
  -1   3  -4 1897.09    9.19
  -1   3   4   21.13    1.36
   1  -3   4 2287.99   10.58
   1   3   4 1982.41    9.67
  -1  -3   5   46.56    1.97
  -1   3  -5   35.67    1.73
  -1   3   5   38.01    1.86
   1  -3   5   40.72    1.89
   1   3   5   35.75    1.83
  -1  -3   6    1.06    1.38
  -1   3  -6   89.69    2.74
  -1   3   6    0.86    1.24
   1  -3   6   86.88    2.77
   1   3   6   85.08    2.73
  -1  -3   7   24.39    1.96
  -1   3   7   22.74    1.76
   1  -3   7  382.18    5.72
   1   3   7  332.76    5.41
  -1  -3   8  199.52    4.61
  -1   3   8  197.92    4.53
   1  -3   8    6.12    1.72
   1   3   8    5.93    1.67
  -1  -3   9    4.94    1.70
  -1   3   9    7.89    2.01
   1  -3   9    1.80    1.90
   1   3   9    0.81    1.80
  -1  -4   0 3615.23   19.27
  -1   4   0 5409.31   23.36
   1  -4   0 4663.73   20.44
  -1  -4  -1  301.37    2.48
  -1  -4   1  587.15    3.21
  -1  -4   1  666.38    3.79
  -1   4  -1  307.58    2.48
  -1   4  -1  330.77    2.12
  -1   4   1  572.81    3.10
  -1   4   1  597.36    3.26
   1  -4   1  323.45    2.28
   1   4  -1  632.29    3.36
  -1  -4   2   29.64    0.53
  -1  -4   2   37.40    1.11
  -1   4  -2   78.57    1.49
  -1   4  -2   52.92    0.67
  -1   4   2   29.09    0.95
   1  -4   2   80.57    1.42
   1   4  -2   28.05    0.93
   1   4   2   78.34    1.50
  -1  -4   3 1162.16    6.74
  -1  -4   3 1464.82    7.32
  -1   4  -3   26.57    1.17
  -1   4   3 1398.83    7.06
   1  -4   3   26.96    1.14
   1   4  -3 1208.07    6.59
   1   4   3   28.53    1.19
  -1  -4   4   96.46    2.27
  -1   4  -4   21.17    1.31
  -1   4   4  104.07    2.35
   1  -4   4   23.81    1.36
   1   4  -4   97.36    2.27
   1   4   4   25.43    1.43
  -1  -4   5 1395.14    9.10
  -1   4  -5  228.88    3.70
  -1   4   5 1340.54    8.94
   1  -4   5  297.73    4.33
   1   4   5  265.43    4.08
  -1  -4   6   13.79    1.66
  -1   4  -6  184.63    3.77
  -1   4   6   15.95    1.65
   1  -4   6  186.24    3.81
   1   4   6  232.13    4.25
  -1  -4   7  602.16    7.27
  -1   4   7  597.22    7.06
   1  -4   7  309.06    5.19
   1   4   7  229.87    4.61
  -1  -4   8   17.20    2.06
  -1   4   8   17.88    2.01
   1  -4   8    1.06    1.59
   1   4   8    1.55    1.40
  -1  -4   9  128.41    4.17
  -1   4   9  153.99    4.41
   1  -4   9  204.22    5.05
   1   4   9  192.71    4.93
  -1  -5   0 2818.04   13.70
  -1  -5  -1   24.09    0.86
  -1  -5   1 2577.52   12.26
  -1   5  -1   27.46    0.90
  -1   5  -1   26.11    0.68
  -1   5   1 2695.82   11.27
  -1   5   1 1803.51    9.16
   1  -5   1   25.03    0.76
   1   5  -1 2695.19   11.65
  -1  -5   2  407.25    2.66
  -1  -5   2  376.60    3.33
  -1   5  -2 1849.81    7.51
  -1   5  -2 2031.09    9.93
  -1   5   2  388.74    3.16
   1  -5   2 1812.06    7.18
   1   5  -2  342.99    2.99
   1   5   2 1705.83    7.16
   1   5   2 1830.70    7.63
  -1  -5   3  438.58    4.07
  -1   5  -3  610.59    4.70
  -1   5   3  411.17    3.82
   1  -5   3  627.55    4.69
   1   5  -3  408.47    3.83
   1   5   3  436.89    4.07
  -1  -5   4  388.54    4.35
  -1   5  -4  586.94    5.20
  -1   5   4  485.88    4.79
   1  -5   4  636.26    5.46
   1   5  -4  342.98    4.08
   1   5   4  574.45    5.29
  -1  -5   5  117.54    2.80
  -1   5  -5  108.32    2.65
  -1   5   5  118.09    2.88
   1  -5   5  193.96    3.54
   1   5  -5   97.53    2.63
  -1  -5   6    3.18    1.39
  -1   5  -6  136.55    3.26
  -1   5   6    3.88    1.25
   1  -5   6  157.30    3.64
   1   5   6  209.14    4.07
  -1  -5   7    5.52    1.42
  -1   5  -7    3.86    1.46
  -1   5   7    5.27    1.51
   1  -5   7    5.83    1.57
   1   5   7    4.78    1.42
  -1  -5   8  111.26    3.70
  -1   5   8   99.04    3.44
   1  -5   8   53.41    2.79
   1   5   8   58.61    2.78
  -1  -5   9    1.76    1.89
  -1   5   9   -1.07    2.54
   1  -5   9    3.19    2.00
   1   5   9    4.41    1.95
  -1  -6   0   61.45    1.37
   1  -6   0   58.57    1.13
  -1  -6  -1  100.89    1.72
  -1  -6   1 2858.86   13.80
  -1   6  -1  127.99    1.51
   1  -6  -1 1532.61    6.14
   1  -6   1  119.24    1.64
   1   6  -1 1514.47    6.04
  -1  -6   2  492.64    4.00
  -1   6  -2  145.20    2.18
  -1   6  -2  161.20    1.37
  -1   6   2  617.04    4.18
   1  -6   2  156.30    2.11
   1   6  -2  476.35    3.65
   1   6   2  147.33    2.19
   1   6   2  163.33    2.34
  -1  -6   3  231.16    3.09
  -1   6  -3   79.07    1.84
  -1   6   3  226.43    2.93
   1  -6   3   73.49    1.76
   1   6   3   96.56    2.11
  -1  -6   4  581.00    5.40
  -1   6  -4  298.05    3.82
  -1   6   4  549.87    5.14
   1  -6   4  270.34    3.64
   1   6  -4  535.65    5.11
   1   6   4  265.46    3.74
  -1  -6   5   91.73    2.60
  -1   6  -5   87.68    2.51
  -1   6   5   81.70    2.49
   1  -6   5  120.63    2.88
   1   6  -5   85.47    2.44
  -1  -6   6  168.01    3.70
  -1   6  -6  237.39    4.28
  -1   6   6  165.16    3.69
   1  -6   6  277.54    4.68
   1   6   6  280.52    4.73
  -1  -6   7  179.03    4.25
  -1   6  -7  114.89    3.43
  -1   6   7  186.98    4.22
   1  -6   7  127.04    3.63
   1   6   7  119.40    3.57
  -1  -6   8  185.66    4.70
  -1   6   8  183.33    4.51
   1  -6   8   41.17    2.64
   1   6   8   33.88    2.50
  -1   6   9   12.10    2.22
   1  -6   9   48.77    3.07
  -1  -7   0  174.07    2.34
   1  -7   0  180.88    2.08
  -1  -7  -1 1219.67    6.25
  -1  -7   1 1758.57    7.66
  -1   7  -1  928.61    5.30
  -1   7  -1 1190.68    5.31
   1  -7  -1 1440.85    6.22
   1  -7   1  964.07    5.07
   1   7  -1 1825.09    6.99
  -1  -7   2    2.12    0.72
  -1   7  -2   87.81    1.80
  -1   7  -2  100.73    1.19
  -1   7   2    1.09    0.66
   1  -7   2   81.52    1.64
   1   7  -2    1.01    0.71
   1   7   2   89.47    1.86
   1   7   2   70.52    1.75
  -1  -7   3   60.05    1.76
  -1   7  -3  806.34    5.79
  -1   7   3   59.26    1.67
   1  -7   3  795.53    5.56
   1   7  -3   52.59    1.58
   1   7   3  818.07    5.96
  -1  -7   4   15.46    1.31
  -1   7  -4  228.53    3.50
  -1   7   4   16.41    1.31
   1  -7   4  218.08    3.35
   1   7  -4   14.25    1.24
   1   7   4  234.25    3.63
  -1  -7   5  274.36    4.24
  -1   7  -5  416.47    5.13
  -1   7   5  173.04    3.41
   1  -7   5  476.65    5.47
   1   7  -5  154.83    3.20
   1   7   5  367.48    4.93
  -1  -7   6    1.54    1.26
  -1   7  -6  247.84    4.44
  -1   7   6    2.92    1.35
   1  -7   6  261.80    4.57
   1   7  -6    1.67    1.10
   1   7   6  270.41    4.69
  -1  -7   7    1.28    1.52
  -1   7  -7   18.58    1.88
  -1   7   7    0.54    2.02
   1  -7   7   22.94    2.08
   1   7   7   21.22    2.05
  -1  -7   8   -1.00    2.50
  -1   7   8    2.32    1.73
   1  -7   8    7.25    1.96
   1   7   8    5.37    1.72
  -1  -8   0  221.04    2.80
   1  -8   0  163.11    2.14
   1   8   0  215.92    2.25
  -1  -8  -1  101.91    1.98
  -1  -8   1    6.70    0.85
  -1   8  -1  102.86    1.64
   1  -8  -1    4.80    0.73
   1  -8   1  101.32    1.82
   1   8  -1    4.48    0.73
  -1  -8   2  608.45    4.91
  -1   8  -2   30.88    1.30
  -1   8  -2   31.35    0.84
  -1   8   2  607.73    4.55
   1  -8   2   31.30    1.24
   1   8  -2  592.43    4.43
   1   8   2   31.66    1.35
   1   8   2   35.64    1.41
  -1  -8   3   21.68    1.31
  -1   8  -3   97.24    2.18
  -1   8   3   21.52    1.25
   1  -8   3  109.14    2.26
   1   8  -3   21.53    1.22
   1   8   3  106.44    2.39
  -1  -8   4  487.45    5.21
  -1   8  -4   63.15    2.10
  -1   8   4  325.19    4.19
   1  -8   4   64.80    2.03
   1   8  -4  375.54    4.45
   1   8   4   98.42    2.53
  -1  -8   5    0.82    1.04
  -1   8  -5   12.49    1.45
  -1   8   5   -0.17    1.52
   1  -8   5   18.69    1.58
   1   8  -5    1.01    1.09
   1   8   5   16.31    1.63
  -1  -8   6  155.15    3.69
  -1   8  -6  290.32    4.85
  -1   8   6  158.42    3.68
   1  -8   6  352.75    5.30
   1   8  -6  162.14    3.73
   1   8   6  335.63    5.26
  -1  -8   7   17.74    1.98
  -1   8  -7    9.75    1.55
  -1   8   7   16.15    2.08
   1  -8   7   11.38    1.85
   1   8   7    8.86    1.76
  -1  -8   8  117.52    4.02
  -1   8  -8  315.83    5.93
  -1   8   8  123.53    3.96
   1  -8   8  334.77    6.28
   1   8   8  301.91    6.01
  -1  -9   0  329.25    3.57
   1  -9   0  341.44    3.26
   1   9   0  386.84    3.21
  -1  -9  -1  443.25    4.19
  -1  -9   1  125.85    2.34
  -1   9  -1  509.17    4.33
  -1   9  -1  463.16    3.60
   1  -9  -1  101.88    1.90
   1  -9   1  466.51    3.95
   1   9  -1  100.69    1.83
  -1  -9   2  118.83    2.39
  -1   9  -2  101.21    2.16
  -1   9   2   96.83    1.96
  -1   9   2  104.82    2.10
   1  -9   2  127.65    2.28
   1   9  -2   98.55    2.02
   1   9   2  110.56    2.29
   1   9   2   90.95    2.20
  -1  -9   3  234.66    3.49
  -1   9  -3  151.67    2.81
  -1   9   3  227.64    3.30
   1  -9   3  157.09    2.72
   1   9  -3  131.28    2.53
   1   9   3  144.17    2.71
   1   9   3  149.35    2.88
  -1  -9   4   50.98    1.98
  -1   9  -4    2.08    1.08
  -1   9   4   40.30    1.77
   1  -9   4    2.83    1.07
   1   9  -4   63.67    2.13
   1   9   4    2.78    1.20
  -1  -9   5   45.69    2.10
  -1   9  -5  146.47    3.25
  -1   9   5   37.95    1.93
   1  -9   5  146.85    3.28
   1   9  -5   39.66    1.99
   1   9   5  140.04    3.32
  -1  -9   6    0.43    1.14
  -1   9  -6   10.91    1.58
  -1   9   6    0.26    1.33
   1  -9   6   10.81    1.68
   1   9  -6    1.73    1.33
   1   9   6   10.48    1.65
  -1  -9   7    3.32    1.64
  -1   9  -7   61.34    2.82
  -1   9   7    5.71    1.77
   1  -9   7   66.60    2.95
   1   9  -7    4.92    1.65
   1   9   7   63.49    2.91
  -1  -9   8    2.62    1.95
  -1   9  -8    1.03    1.84
  -1   9   8    1.58    1.90
   1  -9   8    2.64    2.02
   1   9   8    2.93    1.97
  -1 -10   0    0.46    0.81
   1 -10   0    0.78    0.82
   1  10   0    0.79    0.69
  -1 -10   1   19.66    1.28
  -1  10  -1  111.33    2.22
  -1  10  -1  117.71    2.02
   1 -10  -1   14.76    1.04
   1  10  -1   15.77    1.04
  -1 -10   2    1.25    0.95
  -1  10  -2    7.13    1.06
  -1  10   2    1.53    0.85
  -1  10   2    1.54    0.92
   1 -10   2    5.75    1.02
   1  10  -2    1.45    0.85
   1  10   2    5.31    1.07
   1  10   2    5.74    1.20
  -1 -10   3  140.45    2.88
  -1  10  -3  271.53    3.83
  -1  10   3  179.15    3.04
   1 -10   3  270.99    3.68
   1  10  -3  164.08    2.90
   1  10   3  278.20    3.86
   1  10   3  311.19    4.19
  -1 -10   4   28.07    1.64
  -1  10  -4   23.69    1.61
  -1  10   4   23.92    1.59
   1 -10   4   23.90    1.49
   1  10  -4   22.76    1.58
   1  10   4   23.66    1.68
  -1 -10   5  204.72    3.99
  -1  10  -5   15.95    1.59
  -1  10   5  204.60    3.87
   1 -10   5   19.43    1.63
   1  10  -5  125.10    3.13
   1  10   5   18.51    1.67
  -1 -10   6   61.75    2.64
  -1  10  -6  110.42    3.28
  -1  10   6   51.31    2.45
   1 -10   6  108.30    3.24
   1  10  -6   71.97    2.74
   1  10   6  106.25    3.30
  -1 -10   7   26.01    2.24
  -1  10  -7  124.23    3.78
  -1  10   7   30.85    2.38
   1 -10   7  135.61    3.94
   1  10  -7   21.73    2.14
   1  10   7  100.23    3.54
  -1  10  -8   65.08    3.28
  -1  10   8   36.38    2.77
   1 -10   8   77.67    3.55
   1  10   8   69.99    3.42
  -1 -11   0  189.12    3.07
   1 -11   0  248.04    3.16
   1  11   0  190.25    2.59
  -1 -11  -1    5.74    1.03
  -1 -11   1    3.06    0.89
  -1  11  -1    6.89    1.00
  -1  11  -1    6.30    0.96
   1 -11  -1    2.25    0.89
   1 -11   1    6.65    1.03
   1  11  -1    2.42    0.90
  -1 -11   2   69.96    2.14
  -1  11  -2  554.56    5.24
  -1  11   2   67.70    1.95
  -1  11   2   58.27    1.87
   1 -11   2  546.51    5.03
   1  11  -2   76.14    1.98
   1  11   2  601.99    5.51
   1  11   2  617.43    5.77
  -1 -11   3    1.17    1.04
  -1  11  -3   25.44    1.56
  -1  11   3    1.44    1.13
   1 -11   3   32.55    1.63
   1  11  -3    0.64    0.96
   1  11   3   24.15    1.58
   1  11   3   30.73    1.73
  -1 -11   4  129.03    3.10
  -1  11  -4  277.20    4.31
  -1  11   4  126.39    2.95
   1 -11   4  235.47    3.87
   1  11  -4  151.02    3.16
   1  11   4  204.19    3.81
  -1 -11   5   35.29    2.02
  -1  11  -5   24.67    1.80
  -1  11   5   36.03    2.01
   1 -11   5   25.24    1.87
   1  11  -5   32.50    1.95
   1  11   5   24.62    1.75
  -1 -11   6    1.41    1.48
  -1  11  -6  132.89    3.64
  -1  11   6    0.44    1.51
   1 -11   6  163.83    3.94
   1  11  -6    0.26    1.13
   1  11   6  142.67    3.82
  -1 -11   7   29.70    2.39
  -1  11  -7   -0.12    1.33
  -1  11   7   27.65    2.38
   1 -11   7    0.71    1.68
   1  11  -7   26.16    2.35
   1  11   7    0.70    2.59
  -1  11   8    5.32    2.25
   1 -11   8   11.51    2.35
  -1 -12   0   38.89    1.69
   1 -12   0   34.49    1.50
   1  12   0   50.50    1.58
  -1 -12  -1    1.64    0.95
  -1 -12   1   39.55    1.75
  -1  12  -1    2.29    0.97
   1 -12  -1   31.99    1.46
   1 -12   1    1.18    1.00
   1  12  -1   44.34    1.60
  -1 -12   2    1.64    1.09
  -1  12  -2    2.04    1.05
  -1  12   2    2.30    1.09
  -1  12   2    2.54    1.10
   1 -12   2    2.73    1.06
   1  12  -2    3.26    1.03
   1  12   2    4.31    1.22
   1  12   2    3.24    1.34
  -1 -12   3   74.44    2.39
  -1  12  -3   51.31    2.02
  -1  12   3   86.27    2.43
   1 -12   3   53.43    2.01
   1  12  -3   64.13    2.12
   1  12   3   69.13    2.27
   1  12   3   50.19    2.09
  -1 -12   4   14.59    1.53
  -1  12  -4    0.23    1.12
  -1  12   4   14.07    1.56
   1 -12   4   -0.59    1.57
   1  12  -4   13.83    1.44
   1  12   4    0.69    1.24
  -1 -12   5  108.53    3.20
  -1  12   5   97.96    3.06
   1 -12   5   50.50    2.37
   1  12  -5   91.37    2.89
   1  12   5   73.11    2.77
  -1 -12   6   25.28    2.10
  -1  12  -6    0.67    1.50
  -1  12   6   26.04    2.27
   1 -12   6    1.95    1.55
   1  12  -6   23.64    2.07
   1  12   6    1.15    1.64
  -1 -12   7   39.00    2.67
  -1  12  -7   82.38    3.41
  -1  12   7   39.03    2.71
   1 -12   7  115.02    3.84
   1  12  -7   35.23    2.78
   1  12   7   82.05    3.47
  -1 -13   0   77.19    2.30
  -1  13   0   83.48    2.23
  -1  13   0  101.76    2.51
   1 -13   0   82.53    2.18
  -1 -13  -1   77.58    2.29
  -1 -13   1    9.03    1.29
  -1  13  -1   96.09    2.44
   1 -13  -1   10.58    1.15
   1 -13   1   89.44    2.34
  -1 -13   2  202.10    3.69
  -1  13  -2  563.30    5.71
  -1  13   2  201.59    3.40
  -1  13   2  189.00    3.37
   1 -13   2  529.66    5.46
   1  13  -2  266.86    3.81
   1  13   2  488.69    5.44
   1  13   2  569.76    6.04
  -1 -13   3    6.83    1.34
  -1  13  -3   21.09    1.59
  -1  13   3    6.98    1.38
   1 -13   3   22.77    1.63
   1  13  -3    7.79    1.45
   1  13   3   27.82    1.75
   1  13   3   24.52    1.76
  -1 -13   4    6.27    1.40
  -1  13  -4   67.41    2.50
  -1  13   4    5.12    1.35
   1 -13   4   73.80    2.54
   1  13  -4    5.26    1.43
   1  13   4   82.57    2.79
  -1 -13   5    1.34    1.43
  -1  13  -5    8.58    1.59
  -1  13   5    1.30    1.61
   1 -13   5   14.27    1.85
   1  13  -5   -0.20    1.10
   1  13   5   11.60    1.78
  -1 -13   6    7.86    1.86
  -1  13  -6   77.87    3.15
  -1  13   6    7.34    1.85
   1 -13   6   68.43    2.94
   1  13  -6    8.86    1.99
   1  13   6   77.30    3.17
  -1 -13   7   35.06    2.66
  -1  13   7   33.32    2.73
   1 -13   7    1.16    1.86
   1  13  -7   42.88    3.03
   1  13   7    1.98    2.04
  -1 -14   0   46.66    1.98
  -1  14   0   43.37    1.88
   1 -14   0   36.09    1.64
  -1 -14  -1    1.59    1.09
  -1 -14   1    6.85    1.26
  -1  14  -1    1.61    1.12
   1 -14   1    1.22    1.00
  -1 -14   2   39.30    1.98
  -1  14  -2    0.89    1.15
  -1  14   2   37.62    1.84
  -1  14   2   28.41    1.89
   1 -14   2    0.19    1.10
   1  14   2    1.41    1.29
   1  14   2    1.03    1.42
  -1 -14   3    6.27    1.41
  -1  14  -3    2.04    1.22
  -1  14   3    6.20    1.46
   1 -14   3    1.17    1.30
   1  14  -3    7.53    1.54
   1  14   3    3.18    1.30
   1  14   3    2.62    1.36
  -1 -14   4   74.71    2.87
  -1  14  -4    5.23    1.46
  -1  14   4  112.23    3.16
   1  14  -4   75.11    2.71
   1  14   4    6.26    1.57
  -1 -14   5   34.91    2.31
  -1  14  -5   15.29    1.89
  -1  14   5   48.74    2.54
   1  14  -5   31.72    2.20
   1  14   5   18.27    2.03
  -1 -14   6   45.74    2.76
  -1  14  -6   25.13    2.36
  -1  14   6   50.59    2.97
   1  14  -6   38.71    2.62
   1  14   6   26.70    2.42
  -1 -15   0    4.23    1.22
  -1  15   0    4.50    1.27
  -1 -15  -1   68.12    2.40
  -1 -15   1   18.94    1.61
  -1  15  -1   74.50    2.49
  -1 -15   2   24.32    1.82
  -1  15  -2   15.22    1.55
  -1  15   2   32.52    1.95
  -1  15   2   29.47    1.91
   1  15   2   11.89    1.73
   1  15   2   14.75    1.83
  -1 -15   3    3.16    1.42
  -1  15  -3  132.32    3.34
  -1  15   3    2.88    1.67
   1  15   3  141.95    3.49
   1  15   3  127.24    3.43
  -1 -15   4   14.71    1.84
  -1  15  -4    0.99    1.45
  -1  15   4   15.66    1.87
   1  15   4    0.54    1.52
  -1 -15   5    1.71    1.80
  -1  15  -5   55.28    2.76
   1  15   5   61.05    2.92
  -1 -15   6    6.09    2.06
  -1  15  -6    1.70    2.11
   1  15   6    1.68    2.00
  -1 -16   0   17.25    1.71
  -1  16   0   29.55    1.79
  -1 -16  -1    5.94    1.38
  -1 -16   1    1.19    1.32
  -1  16  -1    5.71    1.45
  -1 -16   2   71.36    2.73
  -1  16  -2    1.33    1.43
   1  16   2    3.31    1.44
   1  16   2    1.67    1.76
  -1 -16   3    4.62    1.65
  -1  16  -3    6.81    1.59
   1  16   3    3.80    1.55
   1  16   3    7.71    1.87
  -1 -16   4   62.33    2.96
  -1  16  -4   15.53    1.93
   1  16   4   13.91    2.13
  -1 -16   5    0.48    2.67
  -1  16  -5    3.08    2.00
   1  16   5    3.45    1.94
  -1 -17   0   24.22    2.00
  -1 -17  -1   57.41    2.57
  -1 -17   1   23.92    2.05
  -1 -17   2   11.33    1.78
  -1  17  -2   54.10    2.58
  -1  17   2   16.72    2.17
   1  17   2   53.34    2.55
   1  17   2   42.11    2.62
  -1 -17   3   27.66    2.39
  -1  17  -3   25.08    2.12
   1  17   3   23.40    2.14
   1  17   3   27.60    2.42
  -1 -17   4    1.19    2.00
  -1  17  -4   35.90    2.51
   1  17   4   35.27    2.74
  -1 -18   0    0.45    2.38
  -1 -18   1   27.13    2.17
  -1 -18   2    5.96    1.79
   1  18   2    0.57    1.70
   1  18   2    0.60    1.84
  -1  18   3   23.64    2.56
   1  18   3    9.96    2.19
   1  18   3    8.13    2.08
   1  19   1   12.82    2.09
   1  19   1   12.96    2.43
  -2   0   0  225.55    1.86
  -2   0   0  236.40    1.66
  -2   0  -1    0.62    0.30
  -2   0  -1    0.27    0.35
  -2   0   1    1.32    0.39
  -2   0   1    1.11    0.33
   2   0   1    1.21    0.33
  -2   0  -2  204.82    2.05
  -2   0  -2  210.30    2.02
  -2   0   2 1379.17    5.76
  -2   0   2 1035.39    5.03
   2   0   2  241.54    2.41
  -2   0  -3    0.53    0.62
  -2   0  -3    1.26    0.55
  -2   0   3    0.08    0.73
  -2   0   3    1.30    0.66
   2   0   3    1.55    0.75
  -2   0  -4 2811.55   11.27
  -2   0   4  107.83    1.98
  -2   0   4   94.75    2.22
   2   0   4 3382.54   13.12
  -2   0   5    0.34    0.93
  -2   0   5    0.35    1.10
   2   0   5    0.29    1.42
  -2   0   6   15.02    1.63
   2   0   6   50.60    2.25
  -2   0   7    0.21    1.31
   2   0   7    0.55    1.87
  -2   0   8  299.88    5.45
   2   0   8  190.98    4.50
  -2   0   9    0.99    1.77
   2   0   9    0.43    1.80
  -2  -1   0   28.63    0.71
  -2  -1   0   28.63    0.60
  -2   1   0   29.60    0.73
  -2  -1  -1 1790.19    9.55
  -2  -1  -1 1521.81    5.95
  -2  -1   1  337.42    2.36
  -2  -1   1  345.64    2.31
  -2   1  -1 1887.51    6.76
  -2   1  -1 1865.22    8.84
  -2   1   1  321.12    2.42
  -2   1   1  321.73    2.13
   2  -1   1 2084.09   10.38
   2   1   1 2044.56    8.69
   2   1   1 2052.58    7.36
  -2  -1  -2  397.71    2.87
  -2  -1  -2  385.72    2.93
  -2  -1   2  520.33    3.15
  -2  -1   2  385.99    2.96
  -2   1  -2  408.21    2.98
  -2   1  -2  409.04    2.71
  -2   1   2  575.39    3.67
  -2   1   2  453.36    3.23
   2  -1   2  492.15    3.58
   2   1   2  455.73    3.33
  -2  -1  -3   52.09    1.40
  -2  -1  -3   50.48    1.28
  -2  -1   3 1286.46    5.71
  -2  -1   3 1230.98    6.49
  -2   1  -3   52.32    1.35
  -2   1  -3   52.35    1.16
  -2   1   3 1226.09    6.12
  -2   1   3 1275.33    6.77
   2  -1   3   58.15    1.59
   2   1   3   54.87    1.47
  -2  -1   4  759.92    4.71
  -2  -1   4  769.64    5.91
  -2   1  -4   55.24    1.70
  -2   1   4  753.38    5.26
  -2   1   4  767.28    5.92
   2  -1   4   59.09    1.87
   2   1   4   72.12    2.00
  -2  -1   5  981.92    5.95
  -2  -1   5  615.25    6.06
  -2   1  -5   60.16    2.07
  -2   1   5  798.09    5.95
  -2   1   5  849.25    6.91
   2  -1   5   58.92    2.04
   2   1   5   70.19    2.34
  -2  -1   6  218.95    4.08
  -2   1   6  224.87    3.46
  -2   1   6  205.11    3.88
   2  -1   6   12.05    1.41
   2   1   6   11.00    1.57
  -2  -1   7  191.54    4.07
  -2   1   7  157.33    3.73
   2  -1   7   10.15    1.63
   2   1   7    6.21    1.49
  -2  -1   8   79.74    3.14
  -2   1   8   74.86    3.02
   2  -1   8    7.40    1.75
   2   1   8    4.35    1.50
  -2  -1   9   35.10    2.46
  -2   1   9   34.71    2.61
   2  -1   9   67.06    3.21
   2   1   9   78.86    3.40
  -2  -2   0  738.91    3.75
  -2  -2   0  811.10    3.87
  -2   2   0  822.07    3.98
  -2  -2  -1  100.51    1.08
  -2  -2  -1   88.10    1.34
  -2  -2   1 1267.12    5.33
  -2  -2   1 1414.36    5.59
  -2   2  -1   97.86    1.30
  -2   2  -1   97.41    1.21
  -2   2   1 1484.55    6.03
  -2   2   1 1786.23    8.21
   2  -2   1   92.89    1.11
   2   2   1   87.75    1.23
   2   2   1   98.88    1.37
  -2  -2  -2  127.84    1.83
  -2  -2   2  101.72    1.32
  -2  -2   2  116.05    1.70
  -2   2  -2  126.06    1.73
  -2   2  -2  123.52    1.39
  -2   2   2  118.72    1.79
  -2   2   2  145.97    1.89
   2  -2   2  146.05    1.93
   2   2   2  134.02    1.86
  -2  -2  -3  646.88    4.55
  -2  -2   3   37.53    0.96
  -2  -2   3   37.90    1.28
  -2   2  -3  663.12    4.61
  -2   2  -3  600.56    3.50
  -2   2   3   38.15    1.28
  -2   2   3   37.50    1.30
   2  -2   3  807.00    5.44
   2   2   3  743.96    5.13
  -2  -2   4  114.39    1.77
  -2  -2   4   92.94    2.19
  -2   2  -4  460.03    4.44
  -2   2  -4  486.83    3.53
  -2   2   4  100.61    2.14
  -2   2   4   91.91    2.19
   2  -2   4  506.42    4.90
   2   2   4  506.52    4.87
  -2  -2   5   16.26    1.47
  -2   2  -5   78.58    2.28
  -2   2   5   14.57    1.21
  -2   2   5   17.73    1.43
   2  -2   5   88.50    2.42
   2   2   5   99.95    2.67
  -2  -2   6   87.33    2.82
  -2   2  -6   46.69    2.12
  -2   2   6   71.75    2.22
  -2   2   6   74.58    2.51
   2  -2   6   46.47    2.10
   2   2   6   56.91    2.33
  -2  -2   7   81.81    2.90
  -2   2   7   89.17    2.86
   2  -2   7  196.75    4.19
   2   2   7  198.60    4.27
  -2  -2   8   92.98    3.34
  -2   2   8  116.34    3.59
   2  -2   8  148.33    4.04
   2   2   8  134.77    3.91
  -2  -2   9   35.21    2.59
  -2   2   9   35.81    2.64
   2  -2   9    9.20    2.05
   2   2   9    9.73    2.07
  -2  -3   0 1612.70    7.70
  -2  -3   0 1742.21    7.95
  -2   3   0 1704.59    6.43
   2  -3   0 1345.68   10.91
  -2  -3  -1  354.97    2.85
[truncated: 158,569 more chars]
