# Supplementary material for: Crystal structures of μ-oxalato-bis­[azido­(hista­mine)­copper(II)] and μ-oxalato-bis­[(dicyan­amido)(hista­mine)­copper(II)]
Source: Acta Crystallogr E Crystallogr Commun. 2015 Oct 28;71(Pt 11):1379–83. doi: 10.1107/S2056989015019908 (PMC4645080; doi:10.1107/S2056989015019908)
Supplement: Supplementary file 2 [file e-71-01379-Isup5.hkl]

data_I                                                                          
_shelx_title ' cl51 in Pbca'                                                    
_shelx_refln_list_code          4                                               
_shelx_F_calc_maximum      282.97                                               
_exptl_crystal_F_000      1056.00                                               
_reflns_d_resolution_high  0.7696                                               
                                                                                
loop_                                                                           
 _space_group_symop_operation_xyz                                               
 'x, y, z'                                                                      
 '-x+1/2, -y, z+1/2'                                                            
 '-x, y+1/2, -z+1/2'                                                            
 'x+1/2, -y+1/2, -z'                                                            
 '-x, -y, -z'                                                                   
 'x-1/2, y, -z-1/2'                                                             
 'x, -y-1/2, z-1/2'                                                             
 '-x-1/2, y-1/2, z'                                                             
                                                                                
_cell_length_a    13.4419                                                       
_cell_length_b     7.4576                                                       
_cell_length_c    17.7662                                                       
_cell_angle_alpha  90.000                                                       
_cell_angle_beta   90.000                                                       
_cell_angle_gamma  90.000                                                       
                                                                                
_shelx_F_squared_multiplier     1.000                                           
                                                                                
loop_                                                                           
 _refln_index_h                                                                 
 _refln_index_k                                                                 
 _refln_index_l                                                                 
 _refln_F_squared_calc                                                          
 _refln_F_squared_meas                                                          
 _refln_F_squared_sigma                                                         
 _refln_observed_status                                                         
   2   0   0      43901.23      42718.52       324.55 o                         
   6   0   0         79.22         60.47        14.49 o                         
   8   0   0       2881.45       2294.32        48.47 o                         
  10   0   0       7484.47       7437.19        99.94 o                         
  12   0   0       3093.07       2719.75        66.58 o                         
  14   0   0        527.24        478.80        37.17 o                         
  16   0   0        538.67        545.57        44.41 o                         
   2   1   0      37067.25      41310.17      2610.87 o                         
   4   1   0      80070.28      77105.70       405.42 o                         
   6   1   0       7456.87       6647.19        53.78 o                         
   8   1   0       4309.89       4148.63        86.16 o                         
  10   1   0        187.28        174.33        17.86 o                         
  12   1   0       4495.60       4413.39        60.01 o                         
  14   1   0       4484.07       4390.64        93.14 o                         
  16   1   0        639.87        629.58        32.52 o                         
   0   2   0      47866.75      50051.42      1800.69 o                         
   2   2   0      17155.86      18142.19       870.77 o                         
   4   2   0        204.05        206.56         7.63 o                         
   6   2   0      10844.63      11076.72       627.15 o                         
   8   2   0      17164.05      16862.88       346.92 o                         
  10   2   0       8312.20       7714.26        73.86 o                         
  12   2   0        268.51        268.95        20.69 o                         
  14   2   0         71.02         61.26        20.60 o                         
  16   2   0        363.81        372.27        58.98 o                         
   2   3   0      15635.87      16016.78       416.28 o                         
   4   3   0      39156.66      41794.17      2927.75 o                         
   6   3   0      28973.55      29399.60       934.81 o                         
   8   3   0        248.34        201.98        20.55 o                         
  10   3   0        607.75        588.47        24.18 o                         
  12   3   0       1609.67       1584.48        38.46 o                         
  14   3   0       4009.03       3931.94        63.76 o                         
  16   3   0        330.07        317.36        31.42 o                         
   0   4   0      32190.93      31581.06       821.55 o                         
   2   4   0      32747.06      34519.14       649.85 o                         
   4   4   0       3201.80       3779.12       202.21 o                         
   6   4   0       2689.58       2739.29        79.80 o                         
   8   4   0       9227.23       9123.54       200.11 o                         
  10   4   0       8774.93       8616.23       122.72 o                         
  12   4   0       1352.37       1297.10        43.81 o                         
  14   4   0         28.77         32.67        18.31 o                         
   2   5   0       6865.27       6502.35       222.79 o                         
   4   5   0      24318.24      24690.54      1015.90 o                         
   6   5   0       9186.56       9428.70       377.91 o                         
   8   5   0        309.76        286.29        13.61 o                         
  10   5   0         90.01        110.86        14.48 o                         
  12   5   0       1547.58       1511.09        59.41 o                         
  14   5   0       2974.72       3204.13       191.59 o                         
   0   6   0      14302.54      13707.57      1064.32 o                         
   2   6   0       6141.62       5868.11       134.02 o                         
   4   6   0        119.75        107.20        10.88 o                         
   6   6   0        301.69        305.30        16.37 o                         
   8   6   0       6490.10       7159.39       270.70 o                         
  10   6   0       3492.17       3839.35       202.33 o                         
  12   6   0         10.29         10.67        21.31 o                         
   2   7   0       3373.80       3687.17        57.76 o                         
   4   7   0      12278.02      12368.62       391.90 o                         
   6   7   0       5805.61       5824.81       150.08 o                         
   8   7   0         60.54         58.35        14.92 o                         
  10   7   0        292.16        332.43        21.04 o                         
  12   7   0        483.40        559.41        32.17 o                         
   2   8   0       4153.16       4110.18       100.93 o                         
   4   8   0         92.41         84.36        19.58 o                         
   6   8   0       2044.59       1940.24        78.89 o                         
   8   8   0       2898.98       2808.67       169.12 o                         
   2   9   0       2201.30       2255.10        54.44 o                         
   4   9   0       2844.34       2912.67       100.91 o                         
   6   9   0       1354.85       1398.64        61.29 o                         
   1   1   1        139.49        128.07         4.82 o                         
   2   1   1       3456.58       3361.36       104.37 o                         
   3   1   1      15987.84      17396.77       581.59 o                         
   4   1   1       8887.08       9150.63       165.80 o                         
   5   1   1       8957.59       8988.29       148.79 o                         
   6   1   1        186.39        217.66         8.86 o                         
   7   1   1          6.57         15.55         7.98 o                         
   8   1   1        571.05        554.01        14.61 o                         
   9   1   1         14.53         36.54        10.23 o                         
  10   1   1         49.72         47.92        11.16 o                         
  11   1   1         56.99         62.13        12.27 o                         
  12   1   1        825.35        806.62        20.31 o                         
  13   1   1        222.55        196.89        14.61 o                         
  14   1   1        134.30        125.76        14.22 o                         
  15   1   1        116.37        103.74        14.40 o                         
  16   1   1        213.30        218.47        17.24 o                         
  17   1   1         20.01         35.24        16.04 o                         
   0   2   1        475.86        428.13         8.66 o                         
   1   2   1          0.78         12.22         3.62 o                         
   2   2   1       1199.33       1319.83        36.13 o                         
   3   2   1        614.91        708.40        24.47 o                         
   4   2   1         32.79         37.73         4.10 o                         
   5   2   1        412.22        364.93         7.35 o                         
   6   2   1         52.20         43.52         5.77 o                         
   7   2   1          5.73         10.73         7.40 o                         
   8   2   1          3.39          8.14         9.93 o                         
   9   2   1         90.69        108.47        10.79 o                         
  10   2   1        315.59        302.59        14.16 o                         
  11   2   1         10.14          8.24        12.06 o                         
  12   2   1         43.53         28.04        12.05 o                         
  13   2   1        654.03        597.12        23.03 o                         
  14   2   1          0.75         -1.96        15.03 o                         
  15   2   1          2.84          0.74        15.02 o                         
  16   2   1          0.20          2.52        14.75 o                         
  17   2   1          1.20          8.20        25.80 o                         
   1   3   1       1714.65       1812.99        27.42 o                         
   2   3   1        379.29        395.70         7.84 o                         
   3   3   1       3035.40       3369.80        85.44 o                         
   4   3   1          8.41         14.74         4.70 o                         
   5   3   1        521.99        566.12        22.58 o                         
   6   3   1       4448.71       4547.31        93.96 o                         
   7   3   1         40.01         36.57         6.90 o                         
   8   3   1       1100.86       1133.38        31.48 o                         
   9   3   1        317.16        315.23        13.75 o                         
  10   3   1        124.01        125.71        12.16 o                         
  11   3   1         11.65         14.71        11.95 o                         
  12   3   1        200.79        184.17        13.48 o                         
  13   3   1         35.63         37.44        13.85 o                         
  14   3   1         80.44         65.70        13.39 o                         
  15   3   1         48.38         64.77        15.64 o                         
  16   3   1          1.36          2.70        20.77 o                         
   0   4   1        142.91        135.48         6.74 o                         
   1   4   1        621.31        571.89         7.80 o                         
   2   4   1         81.53         87.27         4.88 o                         
   3   4   1        177.32        203.46         5.92 o                         
   4   4   1         27.27         28.68         5.16 o                         
   5   4   1        101.17        118.76         8.28 o                         
   6   4   1        150.69        113.58         6.90 o                         
   7   4   1        155.15        145.24         8.11 o                         
   8   4   1       1033.88       1082.56        28.71 o                         
   9   4   1        370.49        381.07        13.30 o                         
  10   4   1          3.51          8.71        10.57 o                         
  11   4   1        256.59        237.53        14.19 o                         
  12   4   1         81.75         91.01        12.68 o                         
  13   4   1        705.23        715.71        21.22 o                         
  14   4   1        130.73        100.39        17.42 o                         
  15   4   1         87.48         58.16        19.28 o                         
   1   5   1         92.16         75.76         4.84 o                         
   2   5   1        457.91        457.75        10.37 o                         
   3   5   1        261.00        248.92         7.13 o                         
   4   5   1       1296.45       1243.83        33.14 o                         
   5   5   1       1228.15       1249.34        38.08 o                         
   6   5   1        318.28        310.71        12.57 o                         
   7   5   1         55.44         70.63         7.10 o                         
   8   5   1        938.80        912.05        19.45 o                         
   9   5   1          4.23          9.66         9.11 o                         
  10   5   1        237.68        222.40        14.14 o                         
  11   5   1         58.36         81.00        12.46 o                         
  12   5   1        132.23        129.02        16.07 o                         
  13   5   1         16.70         31.03        15.78 o                         
  14   5   1          0.72         27.10        16.57 o                         
   0   6   1        637.83        600.36        37.06 o                         
   1   6   1        164.96        153.59         9.64 o                         
   2   6   1        861.51        862.75        19.11 o                         
   3   6   1       1561.31       1527.96        24.30 o                         
   4   6   1         43.49         50.28         6.75 o                         
   5   6   1         47.42         55.51         8.25 o                         
   6   6   1        537.07        541.74        13.78 o                         
   7   6   1          5.44         15.17         9.64 o                         
   8   6   1         86.67         94.20        11.26 o                         
   9   6   1         23.22         34.08         9.91 o                         
  10   6   1         20.57         12.67        10.19 o                         
  11   6   1        333.69        356.44        19.52 o                         
  12   6   1         22.76         35.74        14.99 o                         
  13   6   1        188.15        221.43        17.64 o                         
   1   7   1        139.86        121.94        12.87 o                         
   2   7   1       1450.77       1389.55        40.99 o                         
   3   7   1         62.94         60.87        10.41 o                         
   4   7   1        738.94        735.97        25.77 o                         
   5   7   1         62.28         74.36        10.62 o                         
   6   7   1        116.96        107.96        13.09 o                         
   7   7   1       1447.21       1511.32        34.12 o                         
   8   7   1          0.66          1.26        13.93 o                         
   9   7   1       1261.46       1372.90        35.64 o                         
  10   7   1         13.63         19.78        11.10 o                         
  11   7   1        537.61        531.67        28.78 o                         
  12   7   1         42.49         36.95        15.07 o                         
   0   8   1        100.30         78.60        19.21 o                         
   1   8   1          9.21          7.84        13.58 o                         
   2   8   1        245.44        238.62        18.64 o                         
   3   8   1        545.83        547.71        20.49 o                         
   4   8   1         42.99         36.37        13.14 o                         
   5   8   1        239.30        205.93        15.75 o                         
   6   8   1        227.57        245.40        16.54 o                         
   7   8   1          8.11         16.02        16.69 o                         
   8   8   1         46.22         54.47        13.77 o                         
   9   8   1        169.67        166.35        19.83 o                         
   1   9   1        137.47        170.60        17.06 o                         
   2   9   1        376.74        417.25        20.70 o                         
   3   9   1          8.77         20.82        18.33 o                         
   4   9   1        211.16        206.97        18.15 o                         
   5   9   1         74.63         81.21        18.36 o                         
   6   9   1         29.42         40.34        20.40 o                         
   0   0   2       9486.22       9871.97       566.41 o                         
   1   0   2       4153.79       3681.45       119.67 o                         
   2   0   2      18633.43      19007.94       794.36 o                         
   3   0   2      33320.33      35118.86      2612.32 o                         
   4   0   2      44995.92      47133.05       525.42 o                         
   5   0   2      47245.38      45434.87       682.52 o                         
   6   0   2        105.90        118.86        13.86 o                         
   7   0   2       9706.04       8980.11       101.18 o                         
   8   0   2       4448.27       4086.87        45.95 o                         
   9   0   2         61.83         72.06        29.37 o                         
  10   0   2        584.22        516.48        22.55 o                         
  11   0   2       1535.40       1353.61        46.66 o                         
  12   0   2        451.63        395.74        44.73 o                         
  13   0   2       5789.04       5602.19       116.93 o                         
  14   0   2         61.43         89.89        27.16 o                         
  15   0   2       3466.15       3459.79        61.24 o                         
  16   0   2        726.35        655.72        32.58 o                         
  17   0   2         65.36         61.55        22.75 o                         
   1   1   2      39151.62      42060.63      1042.82 o                         
   2   1   2       6569.07       6813.78       191.25 o                         
   3   1   2       4388.26       4576.55       174.48 o                         
   4   1   2      15093.31      15381.48       402.19 o                         
   5   1   2       6967.24       7497.60       261.99 o                         
   6   1   2      15229.69      14407.66       145.19 o                         
   7   1   2      18872.76      18242.86        75.93 o                         
   8   1   2       3090.74       2993.66        27.89 o                         
   9   1   2       8883.26       8156.40       126.22 o                         
  10   1   2        308.08        287.71        13.93 o                         
  11   1   2       2181.49       2145.35        29.00 o                         
  12   1   2        670.48        656.99        26.44 o                         
  13   1   2         26.43         19.12        12.65 o                         
  14   1   2        910.67        837.67        25.51 o                         
  15   1   2        159.91        190.87        15.84 o                         
  16   1   2         22.00         32.78        14.53 o                         
  17   1   2       2115.37       2161.55        44.45 o                         
   0   2   2       4000.17       3856.58       132.63 o                         
   1   2   2       1941.54       1958.68        32.00 o                         
   2   2   2       1944.62       1940.56        42.12 o                         
   3   2   2      11500.06      11479.05       340.17 o                         
   4   2   2       2656.97       2984.61        94.35 o                         
   5   2   2      28790.57      28496.24       895.23 o                         
   6   2   2        105.94        111.98         6.21 o                         
   7   2   2       1343.11       1203.24        27.67 o                         
   8   2   2       5719.04       5533.64        56.57 o                         
   9   2   2       3197.91       3122.30        58.46 o                         
  10   2   2       4114.70       4109.84        37.69 o                         
  11   2   2       5472.70       5187.29        75.50 o                         
  12   2   2        107.14        131.35        13.05 o                         
  13   2   2       4338.77       4154.06        44.02 o                         
  14   2   2        171.89        186.66        15.91 o                         
  15   2   2       2461.23       2385.52        36.95 o                         
  16   2   2         23.89         24.07        15.73 o                         
  17   2   2        189.93        216.07        28.58 o                         
   1   3   2      38641.43      38826.62       699.25 o                         
   2   3   2       2241.08       2224.80        41.01 o                         
   3   3   2        522.90        363.67        12.58 o                         
   4   3   2       7741.64       7836.51       225.22 o                         
   5   3   2         68.69         56.11         4.72 o                         
   6   3   2       6853.51       6984.40       223.57 o                         
   7   3   2       6895.04       6428.11       149.30 o                         
   8   3   2        531.22        525.47        14.31 o                         
   9   3   2      13213.39      13036.94       205.51 o                         
  10   3   2          9.35         37.62        17.34 o                         
  11   3   2       1687.04       1703.49        26.67 o                         
  12   3   2        339.58        308.54        15.37 o                         
  13   3   2         29.56         47.90        13.02 o                         
  14   3   2        648.29        674.95        32.59 o                         
  15   3   2        792.16        745.81        23.44 o                         
  16   3   2          1.42          7.61        15.74 o                         
   0   4   2      23069.09      23620.28       376.06 o                         
   1   4   2       6355.37       6743.82       131.89 o                         
   2   4   2       5482.33       5402.18       108.24 o                         
   3   4   2      24457.71      25221.28       658.23 o                         
   4   4   2        594.74        616.87        15.27 o                         
   5   4   2      19250.49      19241.02       575.10 o                         
   6   4   2        262.64        312.72        10.46 o                         
   7   4   2       1528.91       1596.70        46.15 o                         
   8   4   2        381.06        355.12        10.15 o                         
   9   4   2          2.35          3.09         8.77 o                         
  10   4   2       4133.90       4137.76        97.04 o                         
  11   4   2        567.66        615.28        16.68 o                         
  12   4   2        188.16        201.22        14.97 o                         
  13   4   2       2996.22       3145.90       126.57 o                         
  14   4   2         63.22         64.91        14.30 o                         
  15   4   2       1856.62       1902.50        62.29 o                         
   1   5   2      10891.80      10543.31       161.92 o                         
   2   5   2       3044.33       3099.78        68.24 o                         
   3   5   2        748.09        756.32        22.99 o                         
   4   5   2       1964.79       1861.13        60.17 o                         
   5   5   2       2010.82       2103.46        73.26 o                         
   6   5   2       1839.12       1787.13        46.29 o                         
   7   5   2       2152.27       2265.94        53.25 o                         
   8   5   2        207.51        191.76        10.85 o                         
   9   5   2       9527.71       9688.96       259.32 o                         
  10   5   2         12.27         31.65         9.61 o                         
  11   5   2       3114.47       3249.54       125.41 o                         
  12   5   2        703.03        712.92        46.75 o                         
  13   5   2        122.68        145.71        15.12 o                         
  14   5   2        346.62        371.67        26.01 o                         
   0   6   2       1029.72       1106.19        35.53 o                         
   1   6   2       3299.74       3025.82        52.98 o                         
   2   6   2       2391.90       2322.18        68.91 o                         
   3   6   2       7110.01       7109.97       180.35 o                         
   4   6   2       1087.96       1024.93        26.27 o                         
   5   6   2       4418.42       4661.39       109.69 o                         
   6   6   2          3.70          8.54         7.96 o                         
   7   6   2        448.97        459.08        15.26 o                         
   8   6   2       1539.55       1492.87        36.56 o                         
   9   6   2        786.30        839.87        22.10 o                         
  10   6   2        552.77        579.73        18.47 o                         
  11   6   2       1200.44       1225.70        49.76 o                         
  12   6   2        123.81        125.99        21.57 o                         
  13   6   2       2701.26       2646.32        58.29 o                         
   1   7   2       7006.06       6890.63       127.91 o                         
   2   7   2         63.51         77.85        10.66 o                         
   3   7   2       1070.28       1169.29        38.99 o                         
   4   7   2       1155.16       1197.70        21.76 o                         
   5   7   2        249.38        262.26        13.37 o                         
   6   7   2       1893.10       1984.19        61.02 o                         
   7   7   2       2268.77       2382.00        77.06 o                         
   8   7   2        307.84        326.93        17.53 o                         
   9   7   2       3759.49       4006.97       148.32 o                         
  10   7   2         18.61         44.46        15.12 o                         
  11   7   2       1107.57       1207.61        46.55 o                         
   0   8   2        955.12        922.69        34.08 o                         
   1   8   2        281.16        287.34        16.71 o                         
   2   8   2        199.96        196.85        15.66 o                         
   3   8   2       5454.67       5703.83       105.50 o                         
   4   8   2          0.43          5.52        13.52 o                         
   5   8   2       4759.57       4737.65        58.81 o                         
   6   8   2         13.00         29.64        12.58 o                         
   7   8   2        277.32        276.20        17.36 o                         
   8   8   2        546.66        576.36        21.29 o                         
   9   8   2         57.25         71.28        18.51 o                         
   1   9   2       4252.67       4372.38        52.40 o                         
   2   9   2         22.53         35.37        14.82 o                         
   3   9   2          6.94        -25.59        17.06 o                         
   4   9   2        617.28        677.64        25.53 o                         
   5   9   2        225.89        216.05        17.82 o                         
   6   9   2        226.82        224.62        36.77 o                         
   1   1   3       2943.39       3156.56        73.78 o                         
   2   1   3        251.59        134.29         3.77 o                         
   3   1   3        225.16        337.97         6.64 o                         
   4   1   3        886.96        946.60        23.73 o                         
   5   1   3        638.48        678.53        22.69 o                         
   6   1   3          5.76         19.99         5.94 o                         
   7   1   3        113.44        121.74         8.78 o                         
   8   1   3       2879.65       2890.81        47.89 o                         
   9   1   3        494.97        489.34        24.47 o                         
  10   1   3        105.88        103.31        12.14 o                         
  11   1   3         13.81          8.23        12.87 o                         
  12   1   3         13.33         23.27        11.49 o                         
  13   1   3         26.67         13.51        13.11 o                         
  14   1   3        479.25        457.51        18.61 o                         
  15   1   3        278.21        239.54        18.59 o                         
  16   1   3         20.19         25.70        14.36 o                         
  17   1   3          3.07         13.17        17.73 o                         
   0   2   3       2159.69       2210.98        86.56 o                         
   1   2   3       4291.16       4639.46        82.55 o                         
   2   2   3       9348.10      10219.45       243.07 o                         
   3   2   3        542.48        546.63        12.39 o                         
   4   2   3       1022.91       1071.92        26.33 o                         
   5   2   3        396.95        521.76        21.37 o                         
   6   2   3       1078.61       1312.07        35.50 o                         
   7   2   3        102.85        115.36         6.84 o                         
   8   2   3        316.79        335.63        12.53 o                         
   9   2   3        458.97        432.49        14.23 o                         
  10   2   3         72.90        116.88        15.17 o                         
  11   2   3         43.39         35.80        11.76 o                         
  12   2   3         83.41         77.59        11.98 o                         
  13   2   3         27.30         44.40        12.24 o                         
  14   2   3        299.34        272.26        16.36 o                         
  15   2   3         99.43        113.89        13.50 o                         
  16   2   3          1.40         -2.70        14.37 o                         
   1   3   3       4452.76       4614.16        76.22 o                         
   2   3   3         49.86         57.76         5.42 o                         
   3   3   3        279.34        256.07         7.26 o                         
   4   3   3       1239.88       1334.09        41.19 o                         
   5   3   3        255.66        348.10        12.42 o                         
   6   3   3       6626.87       7046.57       223.21 o                         
   7   3   3          0.45          9.42         6.28 o                         
   8   3   3        504.41        483.22        11.06 o                         
   9   3   3        541.99        553.41        13.31 o                         
  10   3   3        198.67        209.76        12.17 o                         
  11   3   3        327.71        304.60        17.07 o                         
  12   3   3         40.07         43.51        10.75 o                         
  13   3   3        257.27        261.18        14.51 o                         
  14   3   3          3.87         19.53        13.19 o                         
  15   3   3          1.51        -25.94        18.06 o                         
  16   3   3          4.20          4.91        21.93 o                         
   0   4   3       1554.05       1771.26        54.26 o                         
   1   4   3        645.92        658.88        13.09 o                         
   2   4   3        297.64        261.64         7.42 o                         
   3   4   3        504.43        535.46        16.42 o                         
   4   4   3        439.62        548.73        14.59 o                         
   5   4   3        141.60        164.95         6.45 o                         
   6   4   3        327.92        324.36        10.48 o                         
   7   4   3        226.35        248.85         8.60 o                         
   8   4   3        624.14        614.11        15.03 o                         
   9   4   3        359.77        392.33        11.36 o                         
  10   4   3        173.28        202.69        12.42 o                         
  11   4   3         75.60         82.58        12.17 o                         
  12   4   3        382.90        357.39        17.12 o                         
  13   4   3         12.03         27.17        12.87 o                         
  14   4   3         49.11         45.21        13.82 o                         
  15   4   3          0.14        -14.92        22.68 o                         
   1   5   3         88.56        125.42         6.31 o                         
   2   5   3       1507.64       1657.77        43.19 o                         
   3   5   3        184.74        214.39         7.59 o                         
   4   5   3         68.27         48.22         7.40 o                         
   5   5   3         82.62         83.56         8.60 o                         
   6   5   3        275.36        271.99        11.11 o                         
   7   5   3         58.23         60.64         9.22 o                         
   8   5   3        551.63        599.10        19.29 o                         
   9   5   3          1.63         12.36         8.55 o                         
  10   5   3         55.29         35.66         9.46 o                         
  11   5   3          6.60         15.67        11.32 o                         
  12   5   3       1798.35       1842.13        99.28 o                         
  13   5   3         42.75         26.39        13.26 o                         
  14   5   3        484.60        451.09        27.95 o                         
   0   6   3       1917.35       1967.00        65.72 o                         
   1   6   3        382.63        413.58        14.83 o                         
   2   6   3        868.88        886.06        31.49 o                         
   3   6   3        482.30        437.16        11.46 o                         
   4   6   3        400.27        421.74        12.59 o                         
   5   6   3         28.12         24.04         8.65 o                         
   6   6   3        153.29        148.26         9.99 o                         
   7   6   3         62.12         83.43         9.57 o                         
   8   6   3        201.44        202.57        10.00 o                         
   9   6   3        141.51        130.00        10.34 o                         
  10   6   3       1417.41       1419.50        33.87 o                         
  11   6   3         16.46          8.94        12.38 o                         
  12   6   3        376.24        388.60        24.48 o                         
  13   6   3         31.01         20.97        16.94 o                         
   1   7   3       1784.33       1695.76        25.54 o                         
   2   7   3        174.37        139.71        10.17 o                         
   3   7   3          8.68         23.18        10.16 o                         
   4   7   3       1260.55       1242.41        22.22 o                         
   5   7   3        205.61        196.46        12.52 o                         
   6   7   3       2836.99       2892.16        42.29 o                         
   7   7   3        652.78        617.57        17.89 o                         
   8   7   3        584.63        570.42        21.57 o                         
   9   7   3          8.38          7.40        14.29 o                         
  10   7   3        133.91        175.09        14.86 o                         
  11   7   3          2.59          2.67        16.44 o                         
   0   8   3        136.67        119.39        20.19 o                         
   1   8   3         89.96         66.31        13.60 o                         
   2   8   3        349.43        322.18        23.34 o                         
   3   8   3        194.92        163.90        15.22 o                         
   4   8   3        768.24        755.48        22.93 o                         
   5   8   3        155.94        183.37        13.16 o                         
   6   8   3         26.60         47.30        11.67 o                         
   7   8   3          0.11         12.42        13.76 o                         
   8   8   3        869.22        904.23        36.22 o                         
   9   8   3         10.34         25.46        20.35 o                         
   1   9   3         12.03         15.41        15.06 o                         
   2   9   3        377.42        364.59        19.90 o                         
   3   9   3         65.43         66.98        15.53 o                         
   4   9   3        987.32       1015.30        27.94 o                         
   5   9   3          2.71          8.53        17.93 o                         
   6   9   3         77.00         63.14        31.33 o                         
   0   0   4       8430.67       8378.17       551.31 o                         
   1   0   4        212.84        104.67         5.27 o                         
   2   0   4       1902.42       2211.94        69.04 o                         
   3   0   4      20241.14      20574.92       767.89 o                         
   4   0   4        335.03        276.55        16.16 o                         
   5   0   4      12686.07      13147.49       721.59 o                         
   6   0   4       5031.41       5279.96       284.16 o                         
   7   0   4       6558.44       6488.96       280.43 o                         
   8   0   4      15694.73      15583.32       500.22 o                         
   9   0   4        846.52        828.56        24.95 o                         
  10   0   4       4525.40       4494.19        80.73 o                         
  11   0   4       2705.10       2522.60        68.86 o                         
  12   0   4        961.22        862.86        74.76 o                         
  13   0   4       6420.33       6118.67       148.90 o                         
  14   0   4         66.80         87.08        19.85 o                         
  15   0   4       2986.99       3187.34       165.84 o                         
  16   0   4        937.84        961.74        30.61 o                         
  17   0   4        320.24        335.56        29.07 o                         
   1   1   4      27525.92      26892.47       556.99 o                         
   2   1   4        511.40        679.61        13.65 o                         
   3   1   4       4574.83       4945.26       117.93 o                         
   4   1   4       6981.42       6577.94       192.84 o                         
   5   1   4        131.00        123.37         4.74 o                         
   6   1   4       9778.26       9730.41       289.49 o                         
   7   1   4       3354.86       3334.06       124.15 o                         
   8   1   4        259.17        284.90        10.59 o                         
   9   1   4      14674.42      14252.37       454.26 o                         
  10   1   4       2035.59       1874.44        41.52 o                         
  11   1   4       6732.83       6456.60        84.50 o                         
  12   1   4       6203.93       6043.34        95.28 o                         
  13   1   4        445.42        413.60        15.54 o                         
  14   1   4       3239.53       3291.81        97.36 o                         
  15   1   4       1329.84       1347.48        39.75 o                         
  16   1   4        329.10        344.18        19.16 o                         
  17   1   4        924.46       1106.07        34.01 o                         
   0   2   4       6027.42       5420.17       302.84 o                         
   1   2   4        416.02        446.24        11.54 o                         
   2   2   4       2975.14       2796.50        54.59 o                         
   3   2   4       3665.72       3212.43        68.61 o                         
   4   2   4       2522.14       2691.11        70.85 o                         
   5   2   4       9837.10       9139.74       261.34 o                         
   6   2   4       3789.09       3793.80       104.55 o                         
   7   2   4       2665.35       2718.44        68.57 o                         
   8   2   4       4344.12       4233.67       138.07 o                         
   9   2   4        308.77        290.70        12.11 o                         
  10   2   4       4298.44       4117.36       120.08 o                         
  11   2   4       6396.47       6255.43       178.62 o                         
  12   2   4         14.99         29.10        10.61 o                         
  13   2   4       6700.20       6503.23       181.03 o                         
  14   2   4        977.71        952.69        56.59 o                         
  15   2   4       1181.36       1267.67        33.95 o                         
  16   2   4       1423.55       1497.75        66.63 o                         
   1   3   4      10175.04       9423.02       183.29 o                         
   2   3   4       8908.85       8860.82       141.47 o                         
   3   3   4       5535.37       5419.03       121.85 o                         
   4   3   4       6800.71       6758.05       170.17 o                         
   5   3   4          5.78         20.58         4.29 o                         
   6   3   4       2932.92       2828.54        95.51 o                         
   7   3   4       4358.53       4137.55       132.32 o                         
   8   3   4         20.08         30.76         6.98 o                         
   9   3   4       8241.26       8385.62       178.88 o                         
  10   3   4       1055.38       1022.25        43.01 o                         
  11   3   4       1728.33       1715.95        75.99 o                         
  12   3   4       2076.21       2056.89        77.28 o                         
  13   3   4         69.81         70.74        11.76 o                         
  14   3   4       3272.65       3496.87       147.40 o                         
  15   3   4       1675.85       1605.89       133.62 o                         
  16   3   4        262.94        332.35        28.97 o                         
   0   4   4      14727.43      14153.53       314.45 o                         
   1   4   4       1865.65       1774.58        39.24 o                         
   2   4   4       3510.26       3215.94        73.28 o                         
   3   4   4       8157.95       7990.06       123.59 o                         
   4   4   4          4.01          8.24         4.54 o                         
   5   4   4      13087.63      13200.12       257.80 o                         
   6   4   4       1239.52       1342.21        36.33 o                         
   7   4   4       1630.30       1717.46        54.19 o                         
   8   4   4       3672.35       3636.38       128.00 o                         
   9   4   4          1.56         10.96         9.95 o                         
  10   4   4       4218.21       4082.18       106.73 o                         
  11   4   4        465.60        469.11        22.71 o                         
  12   4   4        490.64        496.95        20.14 o                         
  13   4   4       5189.67       5154.53       211.65 o                         
  14   4   4        276.16        292.79        18.34 o                         
  15   4   4       1319.75       1358.20        36.66 o                         
   1   5   4       2204.34       1939.02        26.81 o                         
   2   5   4       2574.29       2660.60        55.25 o                         
   3   5   4       1321.88       1306.14        31.91 o                         
   4   5   4       8743.98       8722.47       185.22 o                         
   5   5   4        560.87        598.75        12.21 o                         
   6   5   4        609.96        566.57        20.05 o                         
   7   5   4       2795.29       2868.57        84.14 o                         
   8   5   4         59.95         62.54         9.32 o                         
   9   5   4       8432.17       8376.88       202.47 o                         
  10   5   4        810.82        799.23        22.86 o                         
  11   5   4       1860.71       1848.85        53.21 o                         
  12   5   4       1228.27       1253.79        55.69 o                         
  13   5   4          3.58         10.93        15.05 o                         
  14   5   4        761.78        757.63        25.01 o                         
   0   6   4       1201.50       1318.63        30.39 o                         
   1   6   4        205.57        239.10         9.67 o                         
   2   6   4         79.37         74.43         8.26 o                         
   3   6   4        448.31        459.18        11.82 o                         
   4   6   4         43.05         28.78         8.61 o                         
   5   6   4      11515.80      11625.86       272.61 o                         
   6   6   4       1041.93        980.25        27.29 o                         
   7   6   4       1046.37       1047.72        32.07 o                         
   8   6   4       6143.88       6210.23       187.95 o                         
   9   6   4       2187.13       2232.51        52.78 o                         
  10   6   4       1496.03       1502.30        32.57 o                         
  11   6   4        972.87        966.81        38.38 o                         
  12   6   4        140.79        151.43        14.26 o                         
  13   6   4       1500.62       1628.60       103.61 o                         
   1   7   4       2329.69       2319.39        58.01 o                         
   2   7   4        553.24        554.54        15.21 o                         
   3   7   4       1163.53       1145.69        37.62 o                         
   4   7   4       2987.61       2834.45        68.06 o                         
   5   7   4         74.19         81.63        10.79 o                         
   6   7   4       1980.68       2118.54        61.75 o                         
   7   7   4       1628.92       1721.40        39.22 o                         
   8   7   4         61.28         61.72        13.84 o                         
   9   7   4       5228.79       5289.53       204.87 o                         
  10   7   4        333.62        369.10        21.53 o                         
  11   7   4        535.21        523.68        27.40 o                         
   0   8   4       1945.31       1854.88        54.85 o                         
   1   8   4        101.83         85.10        13.75 o                         
   2   8   4       2066.69       2020.35        43.35 o                         
   3   8   4       1790.15       1714.86        45.63 o                         
   4   8   4        241.84        248.23        14.54 o                         
   5   8   4       2714.12       2645.93        64.41 o                         
   6   8   4         98.37        109.11        14.45 o                         
   7   8   4       1017.08        979.02        32.92 o                         
   8   8   4        644.33        606.45        27.17 o                         
   9   8   4         33.10         47.08        27.55 o                         
   1   9   4       1830.87       1817.94        35.23 o                         
   2   9   4        342.59        358.13        20.18 o                         
   3   9   4        100.64         99.27        16.01 o                         
   4   9   4        449.92        483.39        25.72 o                         
   5   9   4          4.12        -20.48        24.77 o                         
   1   1   5         30.93         46.20         6.17 o                         
   2   1   5       2118.44       2147.24        45.75 o                         
   3   1   5        406.67        545.50        13.15 o                         
   4   1   5        245.61        273.76         5.90 o                         
   5   1   5          0.02          6.35         4.40 o                         
   6   1   5        887.33        927.70        24.49 o                         
   7   1   5        755.30        727.71        22.41 o                         
   8   1   5         10.00         26.46         7.21 o                         
   9   1   5        236.12        246.58        10.14 o                         
  10   1   5        824.63        863.12        20.77 o                         
  11   1   5       1002.44       1058.23        24.32 o                         
  12   1   5        382.52        381.32        13.31 o                         
  13   1   5          4.66         10.75        10.32 o                         
  14   1   5        224.64        238.71        13.07 o                         
  15   1   5         25.92         21.09        11.98 o                         
  16   1   5         37.66         37.15        13.15 o                         
   0   2   5         27.99         45.36         5.39 o                         
   1   2   5        160.17        154.96         3.90 o                         
   2   2   5       1238.61       1316.92        29.33 o                         
   3   2   5         16.62         29.22         3.20 o                         
   4   2   5          0.11          5.91         4.39 o                         
   5   2   5        216.31        175.19         6.35 o                         
   6   2   5       2121.89       2196.17        56.35 o                         
   7   2   5       1944.78       2095.11        53.95 o                         
   8   2   5        374.87        378.05         9.22 o                         
   9   2   5        496.31        512.24        12.35 o                         
  10   2   5        556.47        538.85        13.69 o                         
  11   2   5       1057.12       1087.93        33.41 o                         
  12   2   5         11.16         15.09        11.43 o                         
  13   2   5          1.54          2.45        12.06 o                         
  14   2   5        213.46        178.15        14.02 o                         
  15   2   5         91.16         97.23        19.99 o                         
  16   2   5        504.12        499.54        24.50 o                         
   1   3   5       4214.81       4372.53        94.75 o                         
   2   3   5          0.73         12.42         4.81 o                         
   3   3   5       2553.22       2586.32        61.26 o                         
   4   3   5         78.19         82.46         4.44 o                         
   5   3   5        427.76        476.96        10.80 o                         
   6   3   5       2256.04       2421.92        72.90 o                         
   7   3   5        366.51        361.11        11.81 o                         
   8   3   5          3.23         15.24         7.21 o                         
   9   3   5        586.15        650.42        22.03 o                         
  10   3   5         39.22         47.24         8.96 o                         
  11   3   5         21.92         35.78        11.50 o                         
  12   3   5         30.12         32.14        12.30 o                         
  13   3   5         64.74         69.91        13.30 o                         
  14   3   5          0.22          3.43        16.04 o                         
  15   3   5        727.46        688.66        37.27 o                         
  16   3   5         26.60         -2.36        45.19 o                         
   0   4   5       1526.45       1660.06        53.50 o                         
   1   4   5         39.75         69.49         5.40 o                         
   2   4   5        395.34        390.38        11.93 o                         
   3   4   5         87.40        103.47         6.13 o                         
   4   4   5         10.22         18.64         5.86 o                         
   5   4   5       1867.46       1972.94        55.07 o                         
   6   4   5        251.75        296.86         9.75 o                         
   7   4   5       2323.17       2396.90        76.14 o                         
   8   4   5        341.60        342.51        16.57 o                         
   9   4   5         78.73         85.97         8.72 o                         
  10   4   5        355.17        351.00        13.18 o                         
  11   4   5         50.06         38.94        12.01 o                         
  12   4   5          4.67         15.12        12.26 o                         
  13   4   5         48.49         85.03        13.90 o                         
  14   4   5        156.10        158.29        16.35 o                         
  15   4   5         89.92         83.05        18.17 o                         
   1   5   5        230.11        205.29         8.44 o                         
   2   5   5        811.26        864.86        15.68 o                         
   3   5   5         53.04         89.09         7.76 o                         
   4   5   5        105.14         99.87         8.68 o                         
   5   5   5        172.37        175.88        10.35 o                         
   6   5   5          7.44          3.96         8.03 o                         
   7   5   5         53.01         93.49        10.02 o                         
   8   5   5          6.16          5.39         9.74 o                         
   9   5   5        478.42        443.71        13.98 o                         
  10   5   5         39.14         47.50         9.96 o                         
  11   5   5        581.06        567.29        19.41 o                         
  12   5   5         65.93         65.37        15.76 o                         
  13   5   5         28.45         39.31        14.32 o                         
  14   5   5         10.56         19.08        15.89 o                         
   0   6   5       2433.17       2384.75        71.34 o                         
   1   6   5         13.26         22.31         7.65 o                         
   2   6   5        288.34        267.32        11.69 o                         
   3   6   5        834.13        863.46        32.30 o                         
   4   6   5          6.39          7.16         8.74 o                         
   5   6   5       2447.64       2523.12        47.53 o                         
   6   6   5          2.99         -8.21         9.82 o                         
   7   6   5        617.98        589.76        27.21 o                         
   8   6   5         12.06         14.66        10.51 o                         
   9   6   5         96.61         96.95        12.22 o                         
  10   6   5        100.55         95.36        12.42 o                         
  11   6   5          3.76          2.02        13.03 o                         
  12   6   5         41.21         23.06        14.18 o                         
  13   6   5         90.13         89.13        22.10 o                         
   1   7   5       1010.59       1083.59        27.67 o                         
   2   7   5         22.24         22.62         9.41 o                         
   3   7   5       3456.26       3248.21        97.20 o                         
   4   7   5        637.56        655.19        14.67 o                         
   5   7   5       1497.21       1384.62        38.13 o                         
   6   7   5          5.92         14.45        10.97 o                         
   7   7   5        719.79        715.22        22.23 o                         
   8   7   5        246.55        258.47        23.27 o                         
   9   7   5        465.04        460.59        16.36 o                         
  10   7   5          5.70          4.45        18.78 o                         
  11   7   5        140.78        151.82        19.55 o                         
   0   8   5        892.48        793.29        26.08 o                         
   1   8   5         74.37        115.37        12.76 o                         
   2   8   5         34.21         42.16        10.95 o                         
   3   8   5        781.37        839.88        25.02 o                         
   4   8   5         53.94         55.10        13.45 o                         
   5   8   5        733.56        634.15        21.95 o                         
   6   8   5          9.37          6.15        13.45 o                         
   7   8   5        229.76        208.72        20.10 o                         
   8   8   5         25.07         11.36        16.77 o                         
   9   8   5         76.65        104.87        29.60 o                         
   1   9   5        240.14        231.85        18.44 o                         
   2   9   5         35.97         41.07        15.19 o                         
   3   9   5        213.77        186.97        20.25 o                         
   4   9   5         27.41         46.28        23.62 o                         
   5   9   5         13.11         -9.76        41.10 o                         
   0   0   6      71741.71      73680.13      3217.58 o                         
   1   0   6       1078.36       1133.91        12.49 o                         
   2   0   6      14529.99      14209.60       360.04 o                         
   3   0   6       3906.25       4453.82       107.27 o                         
   4   0   6        256.79        345.98        13.94 o                         
   5   0   6       7904.45       7915.28       264.32 o                         
   6   0   6      10116.41      10334.43       414.46 o                         
   7   0   6      13102.20      14008.25       579.24 o                         
   8   0   6      15247.58      15852.44       851.49 o                         
   9   0   6        183.03        178.59        13.65 o                         
  10   0   6       7616.73       7841.76       325.48 o                         
  11   0   6        118.50        132.62        14.72 o                         
  12   0   6       1989.93       1870.68       107.58 o                         
  13   0   6        915.85        955.30        61.34 o                         
  14   0   6         55.91         50.83        14.47 o                         
  15   0   6         30.78         40.69        15.60 o                         
  16   0   6       1441.37       1482.66        54.73 o                         
   1   1   6       8791.31       8838.90       187.51 o                         
   2   1   6       1704.14       1586.50        23.40 o                         
   3   1   6       2982.30       3064.18        53.99 o                         
   4   1   6      31872.00      32332.23       710.61 o                         
   5   1   6         86.12        120.61         6.13 o                         
   6   1   6      12140.61      11801.20       291.03 o                         
   7   1   6        671.56        735.79        18.17 o                         
   8   1   6         17.59         23.57         6.87 o                         
   9   1   6       1952.65       1990.14        68.02 o                         
  10   1   6       2872.83       2808.53        88.79 o                         
  11   1   6        723.43        720.24        15.44 o                         
  12   1   6       6688.43       6704.06       159.06 o                         
  13   1   6         46.42         54.64        10.41 o                         
  14   1   6       5836.05       5836.82       190.43 o                         
  15   1   6         85.11         74.95        12.92 o                         
  16   1   6        592.05        639.21        21.04 o                         
   0   2   6       8289.07       6924.25       335.08 o                         
   1   2   6       1557.67       1694.66        46.14 o                         
   2   2   6       2759.07       2420.01        52.43 o                         
   3   2   6       2029.03       1995.08        44.24 o                         
   4   2   6         91.49        136.68         4.99 o                         
   5   2   6         76.31         52.34         5.15 o                         
   6   2   6       4495.06       4409.77        96.64 o                         
   7   2   6       1218.22       1285.38        29.07 o                         
   8   2   6      18920.45      19164.98       456.90 o                         
   9   2   6       1746.31       1799.94        38.66 o                         
  10   2   6       8146.29       8131.39       259.63 o                         
  11   2   6        568.83        595.63        26.52 o                         
  12   2   6         23.27         24.88        10.64 o                         
  13   2   6       1556.97       1598.87        68.76 o                         
  14   2   6       1099.22       1079.97        48.71 o                         
  15   2   6          6.71         18.49        13.93 o                         
  16   2   6       1641.24       1613.52        82.96 o                         
   1   3   6        854.63        828.79        22.16 o                         
   2   3   6        765.51        487.82         9.04 o                         
   3   3   6        277.18        255.24         8.59 o                         
   4   3   6      17815.21      17961.34       289.61 o                         
   5   3   6        453.76        496.67        10.37 o                         
   6   3   6      17620.03      18115.83       410.39 o                         
   7   3   6       1808.55       1860.70        49.16 o                         
   8   3   6         34.34         26.92         8.22 o                         
   9   3   6       1045.53       1118.16        35.72 o                         
  10   3   6       3013.07       2982.02       114.25 o                         
  11   3   6       1198.91       1196.89        36.30 o                         
  12   3   6       4403.04       4321.68       146.19 o                         
  13   3   6        922.17        896.54        47.68 o                         
  14   3   6       4772.67       4883.46       164.10 o                         
  15   3   6        345.14        339.22        21.32 o                         
   0   4   6      21607.71      20251.45       804.70 o                         
   1   4   6         44.38         60.44         6.33 o                         
   2   4   6       7861.59       7712.62       170.88 o                         
   3   4   6       2070.77       1947.85        50.50 o                         
   4   4   6        200.45        230.89         7.76 o                         
   5   4   6       2729.16       2826.20        57.48 o                         
   6   4   6        484.05        516.58        14.82 o                         
   7   4   6       1231.51       1261.13        46.35 o                         
   8   4   6       9523.07       9975.17       290.10 o                         
   9   4   6        390.33        381.90        14.99 o                         
  10   4   6      12081.63      12407.87       397.15 o                         
  11   4   6        178.27        189.43        12.87 o                         
  12   4   6        632.66        613.92        32.27 o                         
  13   4   6         48.68         43.89        13.37 o                         
  14   4   6        670.39        619.81        22.83 o                         
  15   4   6         49.23         62.50        21.43 o                         
   1   5   6        180.72        182.93        10.42 o                         
   2   5   6       4318.87       4252.26       115.60 o                         
   3   5   6       3772.43       4017.85        78.87 o                         
   4   5   6       8954.27       8903.36       175.68 o                         
   5   5   6       1300.91       1306.56        28.70 o                         
   6   5   6       3885.51       3973.13       119.42 o                         
   7   5   6        504.05        518.74        22.18 o                         
   8   5   6        203.18        203.46        12.02 o                         
   9   5   6        272.72        262.69        12.22 o                         
  10   5   6        657.48        663.40        16.72 o                         
  11   5   6        316.82        326.73        14.08 o                         
  12   5   6       4904.56       4980.59       181.18 o                         
  13   5   6        133.28        143.05        17.30 o                         
   0   6   6       5540.00       5597.90       180.99 o                         
   1   6   6         46.92         38.43         8.37 o                         
   2   6   6       1394.84       1366.46        37.46 o                         
   3   6   6        265.44        294.52        14.58 o                         
   4   6   6        103.70        108.33         9.79 o                         
   5   6   6       1158.62       1122.30        20.72 o                         
   6   6   6       1053.86       1033.60        24.08 o                         
   7   6   6        342.31        322.61        15.33 o                         
   8   6   6       6008.91       6073.68       203.55 o                         
   9   6   6        425.65        368.01        14.14 o                         
  10   6   6       5297.87       5248.62       231.51 o                         
  11   6   6          2.85        -19.46        16.89 o                         
  12   6   6        148.87        161.96        14.74 o                         
   1   7   6        164.37        172.65        11.13 o                         
   2   7   6       3198.87       3229.11       131.67 o                         
   3   7   6        401.76        372.72        13.34 o                         
   4   7   6       6038.74       5863.56       157.38 o                         
   5   7   6        214.93        198.20        13.20 o                         
   6   7   6       2501.71       2384.08        90.45 o                         
   7   7   6        222.14        227.65        14.15 o                         
   8   7   6        101.49        124.77        13.39 o                         
   9   7   6        664.81        715.89        35.37 o                         
  10   7   6        253.74        277.82        17.66 o                         
  11   7   6        407.57        429.91        24.25 o                         
   0   8   6       8662.33       8667.44       279.06 o                         
   1   8   6          4.15          3.82        10.72 o                         
   2   8   6       3170.66       3121.59        51.07 o                         
   3   8   6         82.32         88.58        12.21 o                         
   4   8   6          7.27         11.16        13.77 o                         
   5   8   6        455.18        469.29        20.18 o                         
   6   8   6        660.10        643.55        25.89 o                         
   7   8   6        741.20        770.79        28.91 o                         
   8   8   6       1604.19       1570.94       105.47 o                         
   1   9   6         13.11          5.65        17.95 o                         
   2   9   6        520.21        434.09        24.91 o                         
   3   9   6         29.08         45.40        18.27 o                         
   4   9   6       3035.72       3279.27        93.19 o                         
   1   1   7        420.17        486.49         8.05 o                         
   2   1   7       3256.04       3438.41        54.86 o                         
   3   1   7        906.22       1035.18        18.58 o                         
   4   1   7       1195.08       1265.52        28.17 o                         
   5   1   7       1336.80       1389.46        38.86 o                         
   6   1   7          4.26         10.83         4.84 o                         
   7   1   7       1053.20       1206.00        27.94 o                         
   8   1   7          5.52         16.04         7.49 o                         
   9   1   7         65.93         39.44         8.43 o                         
  10   1   7        194.13        189.20        10.69 o                         
  11   1   7        346.47        353.08        20.40 o                         
  12   1   7        142.91        148.77        10.93 o                         
  13   1   7          7.11         19.96        11.17 o                         
  14   1   7        616.04        617.39        22.40 o                         
  15   1   7        311.28        286.67        16.15 o                         
  16   1   7        102.51        109.68        14.52 o                         
   0   2   7        904.92        856.57        25.91 o                         
   1   2   7        366.28        449.58        11.37 o                         
   2   2   7        233.71        238.19         6.85 o                         
   3   2   7         27.33         55.40         3.52 o                         
   4   2   7       1464.43       1525.35        33.25 o                         
   5   2   7        416.79        352.60        11.15 o                         
   6   2   7        630.39        676.39        17.72 o                         
   7   2   7          6.63         15.29         5.87 o                         
   8   2   7         68.25         77.30         7.06 o                         
   9   2   7          8.09          5.75         8.50 o                         
  10   2   7        697.72        697.75        30.70 o                         
  11   2   7        299.84        264.65        15.00 o                         
  12   2   7        792.48        798.54        35.13 o                         
  13   2   7        213.01        238.46        15.98 o                         
  14   2   7        134.63        119.68        15.11 o                         
  15   2   7         71.16         66.00        14.78 o                         
  16   2   7          0.48          2.42        23.18 o                         
   1   3   7        579.11        595.92        16.35 o                         
   2   3   7         75.19         90.82         4.54 o                         
   3   3   7       2124.99       2154.39        48.19 o                         
   4   3   7        505.04        491.14         9.64 o                         
   5   3   7        136.83        140.40         8.16 o                         
   6   3   7        136.99        154.89         8.96 o                         
   7   3   7         87.49        101.64         9.28 o                         
   8   3   7       1956.33       1990.85        58.72 o                         
   9   3   7        401.35        389.41        16.97 o                         
  10   3   7        135.91        145.72        10.46 o                         
  11   3   7         40.07         50.73        12.39 o                         
  12   3   7        397.47        368.08        17.26 o                         
  13   3   7         58.40         46.94        13.09 o                         
  14   3   7        602.01        593.65        31.42 o                         
  15   3   7          0.29         -3.00        17.79 o                         
   0   4   7       2176.86       2187.57       101.37 o                         
   1   4   7         69.54         59.55         6.64 o                         
   2   4   7         19.50         24.91         6.69 o                         
   3   4   7        540.72        607.96        15.30 o                         
   4   4   7         65.17         81.44         7.40 o                         
   5   4   7        536.92        566.82        16.90 o                         
   6   4   7         64.09         55.04         8.61 o                         
   7   4   7         50.04         53.67         9.19 o                         
   8   4   7         32.75         41.29         8.91 o                         
   9   4   7         63.07         54.35         8.60 o                         
  10   4   7        392.80        366.47        12.29 o                         
  11   4   7         26.53         25.09         9.86 o                         
  12   4   7         59.13         37.25        14.27 o                         
  13   4   7         13.34          9.16        17.59 o                         
  14   4   7         42.05         45.41        14.42 o                         
  15   4   7          2.35         12.93        22.02 o                         
   1   5   7        753.36        757.21        20.40 o                         
   2   5   7         73.01         89.06         8.14 o                         
   3   5   7          6.71         13.73         8.00 o                         
   4   5   7         14.42         21.01         8.96 o                         
   5   5   7         83.33         83.99         9.23 o                         
   6   5   7        142.04        137.51        12.71 o                         
   7   5   7        166.12        161.32        12.65 o                         
   8   5   7         22.60         -0.32        12.31 o                         
   9   5   7          3.48         24.40        11.22 o                         
  10   5   7        371.00        403.50        19.83 o                         
  11   5   7          8.40         12.76        12.27 o                         
  12   5   7        667.21        635.47        19.29 o                         
  13   5   7        153.94        149.08        16.48 o                         
   0   6   7         35.30         16.13        10.47 o                         
   1   6   7        540.34        536.68        15.64 o                         
   2   6   7        132.75        150.35         9.02 o                         
   3   6   7       1251.24       1229.87        29.68 o                         
   4   6   7        183.06        184.44        12.07 o                         
   5   6   7        163.37        187.57        12.16 o                         
   6   6   7        230.76        239.99        13.17 o                         
   7   6   7        196.20        221.07        15.78 o                         
   8   6   7        305.68        276.71        16.11 o                         
   9   6   7        133.00        120.85        14.22 o                         
  10   6   7        774.30        745.68        20.43 o                         
  11   6   7          2.78          2.72        14.60 o                         
  12   6   7         23.24         34.03        13.21 o                         
   1   7   7       1722.14       1604.91        58.64 o                         
   2   7   7       1858.89       1771.80        74.52 o                         
   3   7   7        227.37        241.48        11.93 o                         
   4   7   7        150.50        163.51        11.44 o                         
   5   7   7         17.30         39.64        11.35 o                         
   6   7   7        358.78        337.18        16.95 o                         
   7   7   7         10.57         16.48        11.69 o                         
   8   7   7          4.15         11.37        11.80 o                         
   9   7   7        268.65        290.37        17.85 o                         
  10   7   7          6.44          4.66        14.37 o                         
   0   8   7         16.62         33.17        15.56 o                         
   1   8   7         25.58         27.00        12.58 o                         
   2   8   7         10.94         16.26        11.85 o                         
   3   8   7        331.52        353.04        15.95 o                         
   4   8   7        190.01        188.85        14.05 o                         
   5   8   7        428.65        414.77        19.22 o                         
   6   8   7          3.98         10.49        15.55 o                         
   7   8   7        313.33        314.65        22.23 o                         
   8   8   7        122.54        119.12        19.89 o                         
   1   9   7        557.06        572.74        69.38 o                         
   2   9   7          3.20        -52.59        38.73 o                         
   3   9   7         21.65         29.43        20.20 o                         
   0   0   8       9218.21       9442.41       218.06 o                         
   1   0   8      10617.77      10683.22       229.30 o                         
   2   0   8        632.17        696.08        14.11 o                         
   3   0   8      25447.43      26127.37       518.15 o                         
   4   0   8       5837.37       6311.52       185.40 o                         
   5   0   8      37883.57      38815.34      1689.05 o                         
   6   0   8        168.53        183.12         9.04 o                         
   7   0   8      11659.94      11812.44       490.64 o                         
   8   0   8         96.61        124.88        11.05 o                         
   9   0   8        274.56        327.49        27.71 o                         
  10   0   8       2496.03       2589.75       103.39 o                         
  11   0   8        536.34        534.51        38.37 o                         
  12   0   8          4.77         12.88        14.43 o                         
  13   0   8       5801.63       6080.64       309.14 o                         
  14   0   8        948.52       1001.25        67.25 o                         
  15   0   8       1528.86       1642.34        71.67 o                         
  16   0   8          4.61        -29.29        35.58 o                         
   1   1   8      51012.89      50033.21       764.80 o                         
   2   1   8       1775.77       1948.32        27.88 o                         
   3   1   8       9097.44       9411.24       173.70 o                         
   4   1   8       1018.14       1010.27        17.72 o                         
   5   1   8       2335.32       2492.22        52.06 o                         
   6   1   8        559.03        640.93        17.63 o                         
   7   1   8       4834.81       4873.13       138.56 o                         
   8   1   8        426.54        420.25        14.14 o                         
   9   1   8       9329.87       9301.83       247.52 o                         
  10   1   8        165.00        178.47        11.19 o                         
  11   1   8       2299.69       2322.54        73.43 o                         
  12   1   8          5.85         14.18        10.28 o                         
  13   1   8         13.92         25.34        11.41 o                         
  14   1   8        436.99        442.13        16.94 o                         
  15   1   8        436.93        440.32        20.21 o                         
  16   1   8         71.98         43.28        23.33 o                         
   0   2   8       3199.67       3258.22       102.50 o                         
   1   2   8        986.80        905.57        18.56 o                         
   2   2   8        327.52        347.09         8.22 o                         
   3   2   8      13722.67      13162.76       242.05 o                         
   4   2   8        422.51        454.71        11.02 o                         
   5   2   8      23130.39      23053.93       618.42 o                         
   6   2   8        207.07        204.48         7.02 o                         
   7   2   8       3012.80       2975.12        63.16 o                         
   8   2   8        896.06        835.84        16.87 o                         
   9   2   8        454.96        469.66        14.93 o                         
  10   2   8         78.49         62.81         9.01 o                         
  11   2   8       2404.96       2393.57       103.79 o                         
  12   2   8         46.23         34.34        12.17 o                         
  13   2   8       3982.54       4004.56       157.45 o                         
  14   2   8         41.57         53.71        13.51 o                         
  15   2   8       1758.47       1781.99        77.47 o                         
   1   3   8      22175.57      23383.89       527.64 o                         
   2   3   8       1543.93       1683.18        44.71 o                         
   3   3   8       2609.72       2435.19        74.72 o                         
   4   3   8       1786.84       1830.55        35.90 o                         
   5   3   8        141.75        151.87         9.41 o                         
   6   3   8        728.45        763.14        23.88 o                         
   7   3   8       8560.93       8667.46       271.10 o                         
   8   3   8        543.09        572.42        19.24 o                         
   9   3   8      12881.18      13006.52       400.11 o                         
  10   3   8          3.86         17.56         9.85 o                         
  11   3   8       3639.34       3745.29       150.21 o                         
  12   3   8        323.75        314.28        16.93 o                         
  13   3   8        116.61        127.85        15.61 o                         
  14   3   8         56.91         47.42        14.05 o                         
  15   3   8        180.38        228.76        17.82 o                         
   0   4   8       2464.11       2548.43       119.21 o                         
   1   4   8       1087.06       1192.75        34.83 o                         
   2   4   8        406.81        386.30        16.34 o                         
   3   4   8      18774.17      19849.98       549.61 o                         
   4   4   8       3037.72       3245.01        78.84 o                         
   5   4   8      21507.79      21313.29       342.76 o                         
   6   4   8       1533.36       1574.21        38.62 o                         
   7   4   8       4777.57       4878.49       180.95 o                         
   8   4   8          5.27          4.45         9.49 o                         
   9   4   8         50.53         54.93         8.91 o                         
  10   4   8        252.64        249.06        12.18 o                         
  11   4   8        858.22        951.03        37.11 o                         
  12   4   8         10.65         15.14        12.97 o                         
  13   4   8       1500.87       1539.25        42.80 o                         
  14   4   8        201.61        205.16        17.51 o                         
   1   5   8      15343.02      15556.29       422.08 o                         
   2   5   8         11.80         14.39         7.84 o                         
   3   5   8       2460.64       2493.78        72.45 o                         
   4   5   8        522.22        506.20        14.58 o                         
   5   5   8         37.55         20.45         8.62 o                         
   6   5   8        582.30        577.04        18.93 o                         
   7   5   8       2609.83       2727.60        77.39 o                         
   8   5   8       1755.28       1769.28        43.38 o                         
   9   5   8       5131.60       5266.36       159.56 o                         
  10   5   8         17.70         24.14        12.06 o                         
  11   5   8       1856.82       1882.00        37.01 o                         
  12   5   8         81.20         80.65        14.79 o                         
  13   5   8        179.48        133.78        18.69 o                         
   0   6   8          3.28         32.05        10.30 o                         
   1   6   8       1406.97       1287.47        35.81 o                         
   2   6   8        450.09        456.53        17.68 o                         
   3   6   8       7974.81       7778.20       234.57 o                         
   4   6   8         29.10         16.38        10.45 o                         
   5   6   8       4137.71       4472.33       107.78 o                         
   6   6   8        436.67        434.12        26.86 o                         
   7   6   8        634.64        662.57        20.54 o                         
   8   6   8        245.01        223.62        15.18 o                         
   9   6   8         74.71         91.74        13.82 o                         
  10   6   8         15.87         12.51        13.47 o                         
  11   6   8       1318.35       1334.50        51.21 o                         
  12   6   8        524.53        465.09        29.40 o                         
   1   7   8       7587.00       7390.85       209.42 o                         
   2   7   8        552.87        537.10        17.83 o                         
   3   7   8        869.44        907.96        29.81 o                         
   4   7   8        321.94        302.85        14.55 o                         
   5   7   8        178.15        180.42        13.48 o                         
   6   7   8        828.96        818.08        49.03 o                         
   7   7   8       2068.95       2208.47        63.36 o                         
   8   7   8        289.85        295.50        25.82 o                         
   9   7   8       3220.97       3242.17       186.53 o                         
  10   7   8        315.16        346.25        17.54 o                         
   0   8   8        493.84        486.71        30.47 o                         
   1   8   8        295.85        315.42        33.00 o                         
   2   8   8         24.95         21.53        11.50 o                         
   3   8   8       4059.23       3899.38        96.80 o                         
   4   8   8         39.82         50.46        12.50 o                         
   5   8   8       5511.21       5625.72       202.80 o                         
   6   8   8          3.79         13.56        19.70 o                         
   7   8   8        959.54       1065.54        33.30 o                         
   1   9   8       2219.45       2112.00        74.56 o                         
   2   9   8        249.13        263.61        36.22 o                         
   1   1   9        130.48        146.56         5.52 o                         
   2   1   9        320.58        286.50         7.51 o                         
   3   1   9       1064.25       1156.25        20.88 o                         
   4   1   9          6.25          4.34         4.51 o                         
   5   1   9        557.62        581.54        14.11 o                         
   6   1   9       1158.03       1189.49        34.40 o                         
   7   1   9        362.09        351.71        10.92 o                         
   8   1   9         76.48         96.37         7.48 o                         
   9   1   9         17.59         17.03         7.78 o                         
  10   1   9        286.78        310.07        14.62 o                         
  11   1   9        128.75        118.07        10.09 o                         
  12   1   9        123.44        115.91        11.79 o                         
  13   1   9         26.48         31.46        12.57 o                         
  14   1   9         83.65         71.11        13.96 o                         
  15   1   9        115.59         98.17        15.14 o                         
   0   2   9         24.71         10.25         5.42 o                         
   1   2   9       2029.97       1960.98        39.17 o                         
   2   2   9        130.28        107.31         5.66 o                         
   3   2   9          8.71         22.52         6.89 o                         
   4   2   9          5.02          5.62         5.35 o                         
   5   2   9          4.52         13.52         5.58 o                         
   6   2   9       1136.39       1245.96        34.12 o                         
   7   2   9        155.40        167.41        10.87 o                         
   8   2   9       1394.61       1387.75        52.51 o                         
   9   2   9        485.30        455.68        17.05 o                         
  10   2   9         80.66         90.79         9.70 o                         
  11   2   9        653.65        640.00        33.90 o                         
  12   2   9          2.83          5.16        14.37 o                         
  13   2   9         88.08         83.04        13.66 o                         
  14   2   9        403.07        355.32        23.89 o                         
  15   2   9          1.08         10.70        15.44 o                         
   1   3   9       1835.23       1912.41        51.78 o                         
   2   3   9        254.46        239.40         8.51 o                         
   3   3   9        139.86        129.78         8.41 o                         
   4   3   9        858.32        875.36        23.75 o                         
   5   3   9         67.82         48.86         7.40 o                         
   6   3   9        689.91        694.39        17.06 o                         
   7   3   9        133.55        131.95         9.84 o                         
   8   3   9        144.87        140.39        11.18 o                         
   9   3   9        185.98        197.68        13.96 o                         
  10   3   9        393.68        362.00        15.35 o                         
  11   3   9        163.11        169.11        11.80 o                         
  12   3   9          0.63          6.23        12.84 o                         
  13   3   9        109.53        127.33        15.10 o                         
  14   3   9         87.98         87.01        15.58 o                         
  15   3   9         23.70         28.92        21.96 o                         
   0   4   9        847.27        954.11        66.39 o                         
   1   4   9        119.23        138.39         8.01 o                         
   2   4   9        195.81        171.55         9.43 o                         
   3   4   9         69.61         99.05        10.38 o                         
   4   4   9          7.91          0.13        10.50 o                         
   5   4   9         25.28         54.18         9.78 o                         
   6   4   9          0.77         12.41         9.30 o                         
   7   4   9        224.97        205.15        11.91 o                         
   8   4   9         55.56         45.44        10.01 o                         
   9   4   9        160.01        159.49        10.93 o                         
  10   4   9         95.59        114.71        10.82 o                         
  11   4   9         42.11         32.32        10.42 o                         
  12   4   9        155.74        166.91        13.73 o                         
  13   4   9         21.49         26.69        14.17 o                         
  14   4   9        233.83        215.73        26.91 o                         
   1   5   9        564.57        592.46        15.44 o                         
   2   5   9         24.20         18.29         8.46 o                         
   3   5   9        107.65        104.85         9.40 o                         
   4   5   9        134.26        125.53         9.85 o                         
   5   5   9         89.15         99.65        10.28 o                         
   6   5   9        102.34        104.83        10.88 o                         
   7   5   9        591.92        558.81        16.19 o                         
   8   5   9        420.09        351.18        16.62 o                         
   9   5   9        138.24        137.34        15.64 o                         
  10   5   9        382.66        380.38        20.73 o                         
  11   5   9         59.35         38.50        13.52 o                         
  12   5   9        146.33        158.79        15.88 o                         
  13   5   9         83.66         40.78        32.75 o                         
   0   6   9         12.40         19.10        11.02 o                         
   1   6   9          3.48          6.47         8.33 o                         
   2   6   9        105.19        111.50         8.84 o                         
   3   6   9         71.60         88.18         9.57 o                         
   4   6   9          4.34         -1.42        12.27 o                         
   5   6   9        260.12        266.54        13.71 o                         
   6   6   9        536.11        500.60        18.73 o                         
   7   6   9          0.95          5.99        12.90 o                         
   8   6   9        710.21        694.57        32.90 o                         
   9   6   9        100.53        115.36        16.78 o                         
  10   6   9        418.78        434.28        52.76 o                         
  11   6   9         19.82          3.78        14.54 o                         
   1   7   9        394.98        358.24        16.71 o                         
   2   7   9         50.74         42.49         9.82 o                         
   3   7   9          4.24         18.71        10.03 o                         
   4   7   9        716.61        742.68        19.63 o                         
   5   7   9         10.34         12.99        11.53 o                         
   6   7   9        657.54        676.74        19.96 o                         
   7   7   9         25.76         44.49        13.38 o                         
   8   7   9         17.61         17.92        13.44 o                         
   9   7   9        111.58        117.49        15.84 o                         
   0   8   9         17.12         19.85        18.93 o                         
   1   8   9        233.75        243.19        16.69 o                         
   2   8   9        164.88        147.43        15.38 o                         
   3   8   9        238.03        223.52        14.63 o                         
   4   8   9         13.04          9.65        12.24 o                         
   5   8   9          2.78         21.66        12.91 o                         
   6   8   9        830.51        862.68        26.26 o                         
   7   8   9        175.70        161.51        25.80 o                         
   0   0  10      41452.49      43843.46      1730.39 o                         
   1   0  10         48.11         58.11         7.17 o                         
   2   0  10      16531.80      15686.68       297.42 o                         
   3   0  10      10144.27      10206.94       248.25 o                         
   4   0  10        110.81        158.98         9.39 o                         
   5   0  10      16113.52      16853.82       555.64 o                         
   6   0  10        948.24        814.79        31.80 o                         
   7   0  10        736.72        756.81        26.40 o                         
   8   0  10       7100.58       7383.19       317.23 o                         
   9   0  10          0.76         13.55        11.07 o                         
  10   0  10       8068.38       8667.88       332.15 o                         
  11   0  10         29.34         32.23        13.33 o                         
  12   0  10        493.19        502.91        29.40 o                         
  13   0  10        514.30        509.31        21.98 o                         
  14   0  10         20.36         30.58        15.06 o                         
  15   0  10        667.19        724.40        67.49 o                         
   1   1  10      10098.62       9651.36       134.04 o                         
   2   1  10       7918.67       8014.62       119.53 o                         
   3   1  10       4176.65       4123.93        70.45 o                         
   4   1  10      11385.46      10798.58       252.12 o                         
   5   1  10        735.86        773.02        17.69 o                         
   6   1  10       9728.67       9834.46       255.06 o                         
   7   1  10       2171.81       2224.30        49.41 o                         
   8   1  10        753.80        809.61        20.14 o                         
   9   1  10       4003.57       4070.73       112.28 o                         
  10   1  10        291.97        323.34        14.96 o                         
  11   1  10        253.79        279.07        12.35 o                         
  12   1  10       3282.30       3337.76       127.16 o                         
  13   1  10          5.53         -3.07        13.70 o                         
  14   1  10       1976.55       2086.19        97.23 o                         
  15   1  10        113.13        107.72        15.86 o                         
   0   2  10      24732.08      24221.27       811.36 o                         
   1   2  10        289.84        263.11         5.68 o                         
   2   2  10       8486.79       8123.46       160.48 o                         
   3   2  10       4016.54       3811.38        66.87 o                         
   4   2  10       1379.17       1427.69        35.91 o                         
   5   2  10      10895.10      10833.23       352.05 o                         
   6   2  10       3742.30       3883.38        96.70 o                         
   7   2  10       1415.58       1384.15        45.31 o                         
   8   2  10       2668.56       2614.11       103.84 o                         
   9   2  10        390.65        384.68        12.91 o                         
  10   2  10       2493.35       2461.03        94.09 o                         
  11   2  10        150.82        129.14        11.96 o                         
  12   2  10        370.24        403.29        22.28 o                         
  13   2  10        579.82        600.91        43.49 o                         
  14   2  10        169.55        174.89        16.33 o                         
  15   2  10        360.96        384.15        23.75 o                         
   1   3  10       9730.17       9625.15       202.87 o                         
   2   3  10      14732.66      14870.76       403.05 o                         
   3   3  10        200.77        179.83        10.67 o                         
   4   3  10      13093.74      13473.04       266.77 o                         
   5   3  10        947.87        992.30        32.67 o                         
   6   3  10       2731.22       2634.98        79.87 o                         
   7   3  10        733.13        750.29        36.16 o                         
   8   3  10        271.88        254.78        12.58 o                         
   9   3  10       3882.04       3937.77       105.74 o                         
  10   3  10        141.08        132.07        10.89 o                         
  11   3  10       1704.84       1681.11        73.18 o                         
  12   3  10       1322.86       1393.20        64.98 o                         
  13   3  10         49.94         27.92        17.27 o                         
  14   3  10       1910.81       1901.20        74.15 o                         
   0   4  10      16301.60      17078.00       782.71 o                         
   1   4  10        893.05        933.91        21.89 o                         
   2   4  10       9026.63       8964.23       162.55 o                         
   3   4  10       5913.95       5859.85        71.78 o                         
   4   4  10       1642.93       1597.06        39.25 o                         
   5   4  10       4217.00       4168.68        53.02 o                         
   6   4  10       3068.63       3113.12        84.43 o                         
   7   4  10        711.28        744.83        17.48 o                         
   8   4  10       4848.14       5016.50       170.04 o                         
   9   4  10         99.09         85.27        10.56 o                         
  10   4  10       1285.64       1318.64        60.40 o                         
  11   4  10         19.89         32.13        11.37 o                         
  12   4  10        812.19        830.84        40.98 o                         
  13   4  10        986.21        992.91        40.99 o                         
   1   5  10       9301.08       9138.02       281.02 o                         
   2   5  10       2367.07       2437.29        68.57 o                         
   3   5  10        165.68        177.91        12.68 o                         
   4   5  10      13529.26      13416.79       234.40 o                         
   5   5  10          7.88         14.77        10.04 o                         
   6   5  10       2224.70       2350.83        57.44 o                         
   7   5  10        468.97        518.23        16.30 o                         
   8   5  10        100.87         95.74        12.74 o                         
   9   5  10        764.12        812.80        38.50 o                         
  10   5  10        748.58        775.83        54.36 o                         
  11   5  10         73.37         64.30        16.40 o                         
  12   5  10        174.70        182.56        16.86 o                         
   0   6  10       5184.39       4822.68        84.09 o                         
   1   6  10         19.63         19.06         8.57 o                         
   2   6  10        982.82        978.42        22.76 o                         
   3   6  10       1341.05       1411.10        47.82 o                         
   4   6  10          1.92          2.40        11.34 o                         
   5   6  10       3153.50       2975.12        91.57 o                         
   6   6  10       1615.64       1597.27        50.19 o                         
   7   6  10        358.97        302.66        16.57 o                         
   8   6  10       3361.04       3438.53        97.67 o                         
   9   6  10          8.38         20.67        15.11 o                         
  10   6  10       1286.00       1322.35        67.33 o                         
  11   6  10        615.52        628.33        27.50 o                         
   1   7  10       2067.15       1961.97        60.71 o                         
   2   7  10       1095.19       1076.88        28.95 o                         
   3   7  10        216.87        228.58        12.65 o                         
   4   7  10       4764.44       4803.98       181.51 o                         
   5   7  10         29.29         32.80        11.50 o                         
   6   7  10       2608.96       2636.93        59.10 o                         
   7   7  10        650.21        675.12        33.51 o                         
   8   7  10         33.72         42.06        13.91 o                         
   9   7  10       1146.96       1112.18        51.64 o                         
   0   8  10       3023.94       2906.03        59.68 o                         
   1   8  10        332.74        320.28        18.44 o                         
   2   8  10       2668.48       2632.19        40.30 o                         
   3   8  10       1079.80       1037.36        27.13 o                         
   4   8  10        414.40        393.19        20.57 o                         
   5   8  10       1022.17       1030.90        32.12 o                         
   6   8  10        288.06        290.14        22.32 o                         
   1   1  11         65.46         67.18         5.42 o                         
   2   1  11         10.79         17.22         4.86 o                         
   3   1  11         37.71         69.74         5.48 o                         
   4   1  11        425.47        434.38        15.08 o                         
   5   1  11         13.15         22.71         6.14 o                         
   6   1  11        324.11        297.56         9.18 o                         
   7   1  11        238.44        245.73         8.76 o                         
   8   1  11          8.10         10.35         7.92 o                         
   9   1  11        188.33        175.98         9.20 o                         
  10   1  11        501.05        471.42        18.23 o                         
  11   1  11        167.83        183.76        17.01 o                         
  12   1  11          1.02        -12.11        14.41 o                         
  13   1  11        174.77        163.87        15.05 o                         
  14   1  11         75.61         76.68        15.13 o                         
  15   1  11         35.23         39.39        17.72 o                         
   0   2  11        598.26        692.83        19.35 o                         
   1   2  11        494.92        399.70        10.50 o                         
   2   2  11       1019.21       1009.33        26.40 o                         
   3   2  11        405.87        410.53        10.25 o                         
   4   2  11         17.13         29.19         6.92 o                         
   5   2  11        497.24        455.12        15.44 o                         
   6   2  11        228.94        229.44         9.71 o                         
   7   2  11          0.63         10.44         9.29 o                         
   8   2  11        125.90        119.63         9.45 o                         
   9   2  11         98.96         82.00         9.62 o                         
  10   2  11        449.58        424.04        22.40 o                         
  11   2  11          0.94          4.13        11.48 o                         
  12   2  11        371.61        356.06        17.70 o                         
  13   2  11         12.38         21.06        13.49 o                         
  14   2  11        214.46        215.91        19.71 o                         
   1   3  11       2820.50       2846.61        59.53 o                         
   2   3  11        212.47        227.61         9.80 o                         
   3   3  11          5.98         14.33         8.14 o                         
   4   3  11         49.82         76.72        12.53 o                         
   5   3  11         24.85         13.53        10.38 o                         
   6   3  11          2.29          9.74        10.07 o                         
   7   3  11        290.42        276.95        14.36 o                         
   8   3  11        303.32        299.49        21.93 o                         
   9   3  11         29.07         26.03         9.44 o                         
  10   3  11         89.54         81.53        10.55 o                         
  11   3  11        580.28        613.95        25.05 o                         
  12   3  11         23.92         38.09        12.17 o                         
  13   3  11        298.33        264.83        18.19 o                         
  14   3  11         37.35         33.98        17.80 o                         
   0   4  11       1352.69       1290.72        71.79 o                         
   1   4  11        222.45        188.53        11.29 o                         
   2   4  11        109.22        107.77        10.29 o                         
   3   4  11       1313.80       1321.18        22.06 o                         
   4   4  11        334.74        326.22        12.83 o                         
   5   4  11         67.14         53.63         9.83 o                         
   6   4  11          0.84         12.81        10.66 o                         
   7   4  11          1.18         -7.39        14.50 o                         
   8   4  11         23.29         26.30        11.62 o                         
   9   4  11        368.91        358.69        17.10 o                         
  10   4  11          4.25          1.79        11.83 o                         
  11   4  11        136.29        156.21        13.59 o                         
  12   4  11         86.62         90.83        13.11 o                         
  13   4  11        453.28        487.14        35.11 o                         
   1   5  11         80.09         71.37        10.06 o                         
   2   5  11        828.35        734.23        20.11 o                         
   3   5  11        221.63        184.89        11.77 o                         
   4   5  11        151.95        178.79        17.78 o                         
   5   5  11        340.98        359.25        14.33 o                         
   6   5  11        300.59        283.86        13.53 o                         
   7   5  11        203.67        231.56        15.93 o                         
   8   5  11          5.16         10.76        13.29 o                         
   9   5  11        250.48        256.10        18.77 o                         
  10   5  11          0.86          8.07        17.78 o                         
  11   5  11        340.87        332.50        18.76 o                         
  12   5  11         12.44         11.25        20.65 o                         
   0   6  11         49.86         44.67        13.05 o                         
   1   6  11        545.44        536.82        14.81 o                         
   2   6  11        324.44        299.97        13.99 o                         
   3   6  11        548.22        558.57        16.89 o                         
   4   6  11        701.51        672.60        21.94 o                         
   5   6  11        227.87        252.18        15.59 o                         
   6   6  11        125.73        124.90        13.91 o                         
   7   6  11        291.58        261.96        16.61 o                         
   8   6  11          6.88         29.15        26.09 o                         
   9   6  11         18.58          4.42        16.47 o                         
  10   6  11          8.26          7.42        15.87 o                         
   1   7  11       1279.84       1273.77        38.17 o                         
   2   7  11        295.93        265.66        14.60 o                         
   3   7  11        573.02        544.02        17.98 o                         
   4   7  11          8.22         13.25        13.40 o                         
   5   7  11          2.08         -7.04        13.68 o                         
   6   7  11         43.21         45.56        13.89 o                         
   7   7  11          3.21         11.84        17.96 o                         
   8   7  11          0.48         25.41        22.73 o                         
   0   8  11         20.15         69.62        20.23 o                         
   1   8  11         93.02         82.90        14.78 o                         
   2   8  11        165.11        161.22        17.36 o                         
   3   8  11        186.51        191.63        16.82 o                         
   4   8  11        149.21        162.38        16.51 o                         
   5   8  11        678.66        633.49        33.70 o                         
   0   0  12       8832.69       8807.23       285.40 o                         
   1   0  12         17.09         12.51         8.58 o                         
   2   0  12      11949.55      11755.94       200.88 o                         
   3   0  12        154.71        119.15         9.89 o                         
   4   0  12         13.14         23.99         8.95 o                         
   5   0  12       8657.86       8583.37       298.36 o                         
   6   0  12       2676.64       2562.98       102.82 o                         
   7   0  12       3645.54       3581.97       155.86 o                         
   8   0  12       6524.17       6599.06       246.23 o                         
   9   0  12       1020.16       1014.01        58.13 o                         
  10   0  12       7630.07       7958.27       357.49 o                         
  11   0  12       1235.72       1246.13        43.44 o                         
  12   0  12        463.94        403.35        25.54 o                         
  13   0  12        517.84        520.35        31.26 o                         
  14   0  12          3.29         -8.34        37.95 o                         
   1   1  12        553.97        488.08        11.60 o                         
   2   1  12       5223.17       5059.28        63.32 o                         
   3   1  12       2121.12       2156.33        42.20 o                         
   4   1  12      11410.28      11087.71       226.80 o                         
   5   1  12       2278.67       2175.54        40.84 o                         
   6   1  12       8329.08       8344.21       216.19 o                         
   7   1  12       6410.15       6488.71       184.38 o                         
   8   1  12         13.62         22.22         7.73 o                         
   9   1  12       1215.63       1235.10        32.27 o                         
  10   1  12        327.61        329.46        13.15 o                         
  11   1  12         14.14         21.36        11.02 o                         
  12   1  12       1931.36       2052.68        89.92 o                         
  13   1  12        290.77        298.90        19.32 o                         
  14   1  12       2843.97       2781.16       180.91 o                         
   0   2  12      12220.81      11888.52       272.79 o                         
   1   2  12        675.72        616.40        12.79 o                         
   2   2  12       3994.52       3896.27        40.29 o                         
   3   2  12       2887.44       2868.11        45.79 o                         
   4   2  12        160.81        164.59         9.60 o                         
   5   2  12        921.47        928.43        27.27 o                         
   6   2  12        509.36        536.32        15.06 o                         
   7   2  12        114.14        110.95        11.43 o                         
   8   2  12       6038.40       5998.54       193.17 o                         
   9   2  12        500.40        504.97        23.47 o                         
  10   2  12       4035.34       4029.70       173.06 o                         
  11   2  12       1178.43       1187.63        39.67 o                         
  12   2  12         21.70         32.81        11.61 o                         
  13   2  12       1529.79       1485.65        69.87 o                         
  14   2  12        774.77        759.86        31.35 o                         
   1   3  12       5738.08       5551.94       136.15 o                         
   2   3  12        366.61        337.78        11.10 o                         
   3   3  12         25.40         24.83         8.26 o                         
   4   3  12      11535.99      11930.38       229.47 o                         
   5   3  12        626.05        587.85        27.35 o                         
   6   3  12       5902.49       6090.85       136.89 o                         
   7   3  12        729.25        760.88        25.55 o                         
   8   3  12        471.75        455.48        29.48 o                         
   9   3  12        875.48        878.71        31.08 o                         
  10   3  12        616.37        610.54        35.58 o                         
  11   3  12        638.31        660.65        28.89 o                         
  12   3  12       2887.84       2756.09       115.60 o                         
  13   3  12          0.94         11.24        15.25 o                         
   0   4  12      14281.26      14186.05       161.85 o                         
   1   4  12       1048.93       1010.21        24.18 o                         
   2   4  12       3278.00       3373.34        65.63 o                         
   3   4  12       4435.29       4289.00        68.14 o                         
   4   4  12        415.37        478.60        13.30 o                         
   5   4  12       1626.30       1659.31        47.71 o                         
   6   4  12        123.17        157.61        12.94 o                         
   7   4  12        330.98        335.72        16.00 o                         
   8   4  12       5095.97       5138.96       129.96 o                         
   9   4  12         47.82         60.32        13.06 o                         
  10   4  12       4507.20       4424.43       157.45 o                         
  11   4  12        619.65        742.17        21.21 o                         
  12   4  12        332.97        334.37        19.59 o                         
  13   4  12        142.56        188.17        34.33 o                         
   1   5  12        745.95        715.71        19.92 o                         
   2   5  12       1094.03       1084.68        20.51 o                         
   3   5  12         35.40         47.66        10.13 o                         
   4   5  12       4289.05       4355.69        84.22 o                         
   5   5  12        523.37        510.21        16.26 o                         
   6   5  12       3458.73       3413.54        83.23 o                         
   7   5  12       1685.90       1681.26        34.74 o                         
   8   5  12        759.09        741.24        43.63 o                         
   9   5  12       1384.12       1435.73        47.15 o                         
  10   5  12        625.28        614.14        28.58 o                         
  11   5  12        565.53        578.01        36.96 o                         
   0   6  12       3632.92       3557.89       135.64 o                         
   1   6  12       1611.17       1515.92        25.98 o                         
   2   6  12        985.65        935.30        18.85 o                         
   3   6  12       2528.98       2547.30        58.61 o                         
   4   6  12         24.65         46.68        11.24 o                         
   5   6  12         20.14         35.35        11.11 o                         
   6   6  12       1227.79       1173.41        46.11 o                         
   7   6  12          5.14         -2.62        15.80 o                         
   8   6  12       2493.11       2399.97       103.19 o                         
   9   6  12         88.97         86.67        16.98 o                         
   1   7  12       1114.09       1071.12        23.13 o                         
   2   7  12       1079.25       1143.16        23.96 o                         
   3   7  12        301.59        322.92        15.89 o                         
   4   7  12       3336.96       3146.15        49.86 o                         
   5   7  12        173.63        165.41        16.30 o                         
   6   7  12       1578.56       1481.07        36.24 o                         
   7   7  12        661.65        668.12        28.22 o                         
   1   8  12         82.19         83.36        15.43 o                         
   2   8  12       1692.27       1626.28        42.13 o                         
   3   8  12        860.10        852.80        37.55 o                         
   1   1  13          5.45         20.92         5.99 o                         
   2   1  13       1387.09       1460.82        15.67 o                         
   3   1  13        184.57        161.78         8.52 o                         
   4   1  13         55.61         50.49         7.05 o                         
   5   1  13        191.59        166.09         8.68 o                         
   6   1  13         17.85         32.31         7.32 o                         
   7   1  13        321.76        325.52        10.41 o                         
   8   1  13          0.07         10.34         8.04 o                         
   9   1  13         22.38         21.72         9.18 o                         
  10   1  13        407.78        402.49        17.18 o                         
  11   1  13         73.98         58.69        11.83 o                         
  12   1  13        163.08        184.37        14.32 o                         
  13   1  13        182.36        209.16        18.38 o                         
  14   1  13          2.53         15.06        21.97 o                         
   0   2  13        773.23        695.52        42.23 o                         
   1   2  13        532.08        544.69        12.91 o                         
   2   2  13         86.54        102.25         8.96 o                         
   3   2  13        306.44        308.25        11.36 o                         
   4   2  13        472.48        495.62        12.98 o                         
   5   2  13        500.97        514.85        15.11 o                         
   6   2  13         40.33         37.61         9.73 o                         
   7   2  13        131.58        129.23        10.24 o                         
   8   2  13         47.00         40.98         8.81 o                         
   9   2  13         72.96         82.35         9.35 o                         
  10   2  13         30.29         25.54        10.03 o                         
  11   2  13        231.09        215.11        12.76 o                         
  12   2  13         57.61         60.39        12.59 o                         
  13   2  13          8.94         23.66        14.86 o                         
   1   3  13        214.58        183.59        10.08 o                         
   2   3  13        128.08        132.75        10.91 o                         
   3   3  13         18.66         27.05         9.83 o                         
   4   3  13        883.26        939.75        31.59 o                         
   5   3  13       1082.95       1069.23        20.22 o                         
   6   3  13        564.94        598.32        18.74 o                         
   7   3  13        329.83        292.71        13.76 o                         
   8   3  13       1271.48       1255.50        26.42 o                         
   9   3  13        714.41        721.33        19.51 o                         
  10   3  13        223.50        220.12        14.09 o                         
  11   3  13         64.42         76.20        16.14 o                         
  12   3  13          1.63         13.18        13.24 o                         
  13   3  13         60.66         61.03        17.65 o                         
   0   4  13        383.16        434.03        23.60 o                         
   1   4  13        757.70        704.79        16.68 o                         
   2   4  13        190.08        193.89        11.60 o                         
   3   4  13         26.95         26.38        10.73 o                         
   4   4  13         61.94         60.76        11.38 o                         
   5   4  13        796.08        774.39        31.85 o                         
   6   4  13        155.54        133.75        13.17 o                         
   7   4  13         14.77         24.97        11.92 o                         
   8   4  13        159.46        180.62        16.05 o                         
   9   4  13        107.68         88.97        14.02 o                         
  10   4  13        108.54        106.96        13.07 o                         
  11   4  13         83.81         74.94        13.25 o                         
  12   4  13        127.12        142.24        23.56 o                         
   1   5  13          4.01         19.64         9.32 o                         
   2   5  13         21.06         29.73         9.85 o                         
   3   5  13          0.87        -14.12        11.78 o                         
   4   5  13        242.09        256.76        15.30 o                         
   5   5  13         16.84         24.79        11.46 o                         
   6   5  13        420.35        410.82        20.64 o                         
   7   5  13        403.90        426.42        18.43 o                         
   8   5  13          0.43          5.31        16.10 o                         
   9   5  13        187.36        177.06        24.46 o                         
  10   5  13        195.62        215.92        17.87 o                         
   0   6  13       1072.12       1015.39        45.42 o                         
   1   6  13          4.83         -3.01        10.87 o                         
   2   6  13       1116.37       1115.59        37.65 o                         
   3   6  13          4.95          8.39        12.74 o                         
   4   6  13        287.88        283.22        14.69 o                         
   5   6  13        412.92        439.26        18.88 o                         
   6   6  13          3.49          6.92        15.18 o                         
   7   6  13         52.96         44.24        15.37 o                         
   8   6  13        235.19        266.36        20.77 o                         
   9   6  13        129.56        124.42        22.95 o                         
   1   7  13        113.59        120.90        12.85 o                         
   2   7  13        987.86        999.58        27.27 o                         
   3   7  13        923.29        932.36        28.46 o                         
   4   7  13       1070.70       1017.22        26.89 o                         
   5   7  13        108.90         81.30        18.77 o                         
   6   7  13        598.71        559.90        33.34 o                         
   7   7  13          4.65          5.51        29.92 o                         
   0   8  13        765.00        748.81        50.56 o                         
   0   0  14       5023.79       4636.52       201.98 o                         
   1   0  14       2014.50       1990.82        24.86 o                         
   2   0  14       1098.49        993.95        24.54 o                         
   3   0  14       8396.22       8477.55       200.53 o                         
   4   0  14        222.32        270.41        12.99 o                         
   5   0  14       9992.38       9701.87       194.05 o                         
   6   0  14         86.59         90.86        10.56 o                         
   7   0  14       2482.09       2412.85       133.64 o                         
   8   0  14          7.16         18.98        11.53 o                         
   9   0  14         10.96          4.93        14.11 o                         
  10   0  14        483.89        508.44        36.93 o                         
  11   0  14       2740.04       2773.69       163.43 o                         
  12   0  14         80.16         68.41        21.32 o                         
   1   1  14       9823.68       9775.10       130.74 o                         
   2   1  14        445.71        433.05        10.87 o                         
   3   1  14         34.74         37.96         7.53 o                         
   4   1  14         69.65         56.85         7.45 o                         
   5   1  14       1079.71       1090.87        26.89 o                         
   6   1  14         13.06         12.46         7.29 o                         
   7   1  14       1912.33       1968.44        53.35 o                         
   8   1  14        603.37        653.51        21.51 o                         
   9   1  14      10971.15      10839.20       446.81 o                         
  10   1  14          2.05         21.61         9.49 o                         
  11   1  14       3502.31       3536.01       135.08 o                         
  12   1  14        159.96        187.42        19.83 o                         
  13   1  14        181.87        154.93        22.26 o                         
   0   2  14         59.04         71.09        12.61 o                         
   1   2  14       1707.05       1722.03        20.89 o                         
   2   2  14         10.86         11.47         8.69 o                         
   3   2  14       4187.11       4323.08        79.99 o                         
   4   2  14        485.01        457.86        13.18 o                         
   5   2  14       4487.11       4546.80        73.82 o                         
   6   2  14        693.42        676.10        17.28 o                         
   7   2  14        971.61       1010.22        39.67 o                         
   8   2  14         11.58         -7.27        12.84 o                         
   9   2  14        404.88        383.11        14.44 o                         
  10   2  14         50.62         62.32        10.84 o                         
  11   2  14       3231.67       3182.73       122.43 o                         
  12   2  14        520.96        518.77        25.54 o                         
  13   2  14       6128.89       5873.38       188.42 o                         
   1   3  14       3349.83       3511.66       114.29 o                         
   2   3  14        711.16        687.07        28.36 o                         
   3   3  14       3500.39       3420.55        72.87 o                         
   4   3  14         12.52         15.06         9.90 o                         
   5   3  14        135.66        131.10        11.29 o                         
   6   3  14        206.81        199.54        12.75 o                         
   7   3  14       5580.94       5628.85       185.46 o                         
   8   3  14        282.50        280.03        14.27 o                         
   9   3  14       5898.69       6016.88       251.56 o                         
  10   3  14          0.05         27.77        20.65 o                         
  11   3  14       1742.65       1746.26        68.84 o                         
  12   3  14         14.52         14.54        14.05 o                         
   0   4  14        550.11        549.87        30.07 o                         
   1   4  14         17.54         17.53         9.57 o                         
   2   4  14        396.05        368.61        16.07 o                         
   3   4  14       3356.78       3291.09        39.31 o                         
   4   4  14       1156.06       1085.71        24.09 o                         
   5   4  14       9808.79       9490.20       218.48 o                         
   6   4  14          1.91         11.25        12.62 o                         
   7   4  14       3502.34       3542.41       120.96 o                         
   8   4  14        241.39        261.79        16.63 o                         
   9   4  14        112.83         99.11        14.31 o                         
  10   4  14        274.28        290.59        17.64 o                         
  11   4  14       2231.42       2399.94        66.67 o                         
   1   5  14       2788.14       2704.29        29.61 o                         
   2   5  14         76.75         97.58        12.76 o                         
   3   5  14        451.88        485.40        18.55 o                         
   4   5  14         39.41         50.31        12.16 o                         
   5   5  14          4.47         -3.11        13.25 o                         
   6   5  14         62.67         60.73        13.35 o                         
   7   5  14       4434.53       4558.56       150.60 o                         
   8   5  14         11.68         19.71        14.14 o                         
   9   5  14       4274.29       4297.53       126.60 o                         
  10   5  14         19.39         -2.79        44.80 o                         
   0   6  14          2.00         12.34        13.82 o                         
   1   6  14         29.52         30.00        10.32 o                         
   2   6  14        109.49        120.12        11.09 o                         
   3   6  14       2273.93       2317.54        36.33 o                         
   4   6  14        151.60        143.24        15.03 o                         
   5   6  14       3634.17       3588.71       133.11 o                         
   6   6  14          2.26         35.70        13.35 o                         
   7   6  14        285.24        280.76        20.94 o                         
   8   6  14          3.55         16.68        22.32 o                         
   1   7  14       3573.42       3473.63        92.28 o                         
   2   7  14        293.12        278.54        16.00 o                         
   3   7  14        182.89        195.93        14.83 o                         
   4   7  14         89.52         84.76        17.34 o                         
   5   7  14        100.51        167.22        37.63 o                         
   1   1  15       1124.42       1100.89        17.62 o                         
   2   1  15         22.43         27.18         8.31 o                         
   3   1  15        232.25        257.42         9.87 o                         
   4   1  15        480.82        477.49        21.43 o                         
   5   1  15         95.57         76.16         9.27 o                         
   6   1  15        266.47        258.67        14.53 o                         
   7   1  15        229.31        233.01        10.54 o                         
   8   1  15         50.74         40.64         9.37 o                         
   9   1  15        278.47        298.38        15.91 o                         
  10   1  15          5.63          9.99        11.12 o                         
  11   1  15          4.67         14.36        13.42 o                         
  12   1  15          7.92         13.35        14.47 o                         
  13   1  15         22.24          9.50        18.60 o                         
   0   2  15       1590.32       1478.41        57.01 o                         
   1   2  15        130.04        133.99         9.46 o                         
   2   2  15         12.64         15.19         8.74 o                         
   3   2  15         12.53          9.05         9.27 o                         
   4   2  15         50.90         53.37         9.81 o                         
   5   2  15        121.59        159.74        11.66 o                         
   6   2  15          0.97         15.38        10.23 o                         
   7   2  15        553.71        559.15        17.15 o                         
   8   2  15         66.19         78.36        11.07 o                         
   9   2  15        323.51        308.67        14.09 o                         
  10   2  15          7.02         16.92        11.53 o                         
  11   2  15        281.07        288.64        19.70 o                         
  12   2  15        195.39        227.18        18.17 o                         
   1   3  15       1031.46        968.81        30.75 o                         
   2   3  15        859.95        774.06        29.36 o                         
   3   3  15         55.79         72.82        10.16 o                         
   4   3  15       1058.88       1038.52        26.97 o                         
   5   3  15         19.48         18.74        10.65 o                         
   6   3  15         12.83          9.92        12.57 o                         
   7   3  15         81.25         98.33        12.11 o                         
   8   3  15         61.90         54.80        11.67 o                         
   9   3  15         43.68         37.78        12.00 o                         
  10   3  15        113.34        110.23        14.72 o                         
  11   3  15         80.88         97.98        14.25 o                         
  12   3  15        108.15         78.79        22.75 o                         
   0   4  15        204.86        232.87        21.08 o                         
   1   4  15        155.06        167.65        13.81 o                         
   2   4  15        341.35        321.26        16.09 o                         
   3   4  15         40.25         32.86        11.90 o                         
   4   4  15         87.70         88.74        12.71 o                         
   5   4  15        374.20        379.38        17.60 o                         
   6   4  15         30.85         30.34        12.02 o                         
   7   4  15         69.04         55.01        13.42 o                         
   8   4  15         10.80         13.27        13.54 o                         
   9   4  15        130.67        124.73        15.27 o                         
  10   4  15        307.18        328.19        17.34 o                         
  11   4  15         36.02         49.35        23.15 o                         
   1   5  15         47.92         56.13        10.91 o                         
   2   5  15        358.08        353.15        19.39 o                         
   3   5  15        116.31        139.67        16.61 o                         
   4   5  15         11.66         13.55        18.43 o                         
   5   5  15         57.19         53.39        12.95 o                         
   6   5  15        192.22        201.31        15.88 o                         
   7   5  15        235.21        223.29        16.54 o                         
   8   5  15        230.18        253.24        18.16 o                         
   9   5  15        114.92        110.21        17.61 o                         
   0   6  15        599.92        564.56        23.44 o                         
   1   6  15         33.53         33.33        11.20 o                         
   2   6  15        373.06        339.53        15.73 o                         
   3   6  15         81.76         81.79        15.97 o                         
   4   6  15         99.34        115.37        14.68 o                         
   5   6  15        596.42        645.25        23.64 o                         
   6   6  15         34.25         51.63        14.24 o                         
   7   6  15         37.96         29.44        33.07 o                         
   1   7  15         95.99         95.67        12.40 o                         
   2   7  15         58.58         61.62        20.16 o                         
   3   7  15         41.54         45.43        19.91 o                         
   4   7  15        333.49        302.44        27.06 o                         
   0   0  16       3847.10       4078.90        53.23 o                         
   1   0  16          1.52         -2.48        10.14 o                         
   2   0  16      11578.10      11372.72       256.89 o                         
   3   0  16        383.24        404.88        18.07 o                         
   4   0  16       6991.70       6762.61       296.44 o                         
   5   0  16       1565.68       1518.11        50.57 o                         
   6   0  16        829.05        752.29        20.94 o                         
   7   0  16        509.49        466.55        27.15 o                         
   8   0  16       6556.41       6351.79       297.93 o                         
   9   0  16        983.84        908.18        59.96 o                         
  10   0  16       3224.44       3293.59       196.30 o                         
  11   0  16         83.96         81.86        23.15 o                         
  12   0  16        206.92        185.36        31.41 o                         
   1   1  16         40.87         51.54         8.56 o                         
   2   1  16       1217.54       1261.19        21.15 o                         
   3   1  16         46.02         59.91         9.20 o                         
   4   1  16       6898.12       6959.49        88.63 o                         
   5   1  16        117.55         97.39        10.08 o                         
   6   1  16       8326.90       8289.54       115.42 o                         
   7   1  16        681.43        696.41        16.75 o                         
   8   1  16        723.16        668.31        31.45 o                         
   9   1  16       1251.43       1121.06        62.27 o                         
  10   1  16        865.37        816.64        36.81 o                         
  11   1  16          6.06        -13.53        15.89 o                         
  12   1  16       2390.00       2337.82       121.84 o                         
   0   2  16       5243.56       5126.43       104.76 o                         
   1   2  16        133.86        139.98        10.11 o                         
   2   2  16       1985.00       1991.82        44.46 o                         
   3   2  16        676.76        674.56        21.95 o                         
   4   2  16         10.57         14.43         9.40 o                         
   5   2  16        967.72        942.56        34.21 o                         
   6   2  16       1837.89       1955.86        62.79 o                         
   7   2  16        159.22        167.69        12.82 o                         
   8   2  16       5231.45       5161.20       168.37 o                         
   9   2  16        644.08        620.78        25.43 o                         
  10   2  16       3433.01       3482.57       106.22 o                         
  11   2  16         20.37         18.12        13.34 o                         
  12   2  16        720.90        644.68        51.98 o                         
   1   3  16       1516.19       1487.43        27.26 o                         
   2   3  16       1892.53       1894.86        58.14 o                         
   3   3  16        959.28        904.27        39.37 o                         
   4   3  16       8105.67       8283.33       245.44 o                         
   5   3  16       1150.93       1202.76        29.96 o                         
   6   3  16       4348.23       4394.17       116.01 o                         
   7   3  16         25.24         24.56        11.66 o                         
   8   3  16        509.83        528.62        26.26 o                         
   9   3  16        505.96        483.34        25.47 o                         
  10   3  16        347.35        389.63        17.75 o                         
  11   3  16        227.68        231.42        21.83 o                         
   0   4  16       9020.72       8667.08       173.78 o                         
   1   4  16         20.48         22.76        11.51 o                         
   2   4  16       4302.77       4172.03       112.91 o                         
   3   4  16        809.69        769.51        21.98 o                         
   4   4  16        439.59        409.34        19.65 o                         
   5   4  16        145.65        167.62        14.58 o                         
   6   4  16        488.34        538.01        21.62 o                         
   7   4  16         72.60         53.27        13.85 o                         
   8   4  16       4143.85       4321.51        79.65 o                         
   9   4  16        147.49        171.55        16.87 o                         
  10   4  16       3434.13       3866.99       359.36 o                         
   1   5  16       1386.13       1348.67        62.32 o                         
   2   5  16       2739.99       2729.94        48.91 o                         
   3   5  16        382.52        346.20        17.92 o                         
   4   5  16       2674.42       2687.54        97.32 o                         
   5   5  16        166.93        157.06        15.28 o                         
   6   5  16       2476.13       2470.14        54.57 o                         
   7   5  16        570.59        587.47        22.82 o                         
   8   5  16        499.36        488.50        42.33 o                         
   0   6  16       3957.72       3889.07        89.22 o                         
   1   6  16         86.12         99.52        15.08 o                         
   2   6  16       1999.55       1998.00        60.20 o                         
   3   6  16        298.17        288.48        17.90 o                         
   4   6  16          0.73          6.39        20.39 o                         
   5   6  16        361.38        373.22        20.08 o                         
   6   6  16        529.16        532.80        44.57 o                         
   1   1  17        892.63        847.68        16.91 o                         
   2   1  17        156.59        144.79        10.37 o                         
   3   1  17         14.65         14.26         9.25 o                         
   4   1  17         27.19         39.68         9.43 o                         
   5   1  17        157.04        170.64        11.18 o                         
   6   1  17          4.29         12.43        11.13 o                         
   7   1  17        473.20        415.52        20.90 o                         
   8   1  17        437.05        432.03        29.46 o                         
   9   1  17        135.48        134.15        13.79 o                         
  10   1  17         15.37          0.34        16.27 o                         
  11   1  17          1.41         -5.36        18.00 o                         
   0   2  17        203.69        191.61        15.94 o                         
   1   2  17          0.06          6.21         9.48 o                         
   2   2  17        176.29        210.69        15.54 o                         
   3   2  17         97.75         98.57        11.24 o                         
   4   2  17        514.33        485.62        16.34 o                         
   5   2  17        381.04        371.45        16.29 o                         
   6   2  17         37.61         48.53        11.25 o                         
   7   2  17          2.03        -12.27        13.76 o                         
   8   2  17        222.10        244.75        13.88 o                         
   9   2  17        494.66        499.28        16.95 o                         
  10   2  17          4.61         19.48        11.88 o                         
  11   2  17         49.78         75.49        17.98 o                         
   1   3  17        589.95        524.73        18.82 o                         
   2   3  17         96.22        108.90        12.85 o                         
   3   3  17        108.27        108.84        11.72 o                         
   4   3  17          1.05         16.25        12.17 o                         
   5   3  17         15.05          3.38        11.64 o                         
   6   3  17         22.98         35.09        11.44 o                         
   7   3  17         44.78         62.89        12.14 o                         
   8   3  17          9.02         11.39        13.09 o                         
   9   3  17          2.47          9.13        13.01 o                         
  10   3  17        275.52        260.59        16.78 o                         
   0   4  17        109.50        114.13        19.71 o                         
   1   4  17         31.76         49.66        13.82 o                         
   2   4  17          2.65          4.25        13.31 o                         
   3   4  17        618.65        620.96        21.51 o                         
   4   4  17        202.76        175.04        14.97 o                         
   5   4  17          2.96         13.11        13.99 o                         
   6   4  17        148.07        139.27        14.98 o                         
   7   4  17         47.16         29.82        14.09 o                         
   8   4  17          0.05         -3.36        16.33 o                         
   9   4  17         74.26        101.39        22.37 o                         
   1   5  17         31.45         23.31        12.57 o                         
   2   5  17          0.08         12.27        12.48 o                         
   3   5  17          3.65         10.11        14.57 o                         
   4   5  17        200.87        178.64        16.03 o                         
   5   5  17         51.88         45.36        14.07 o                         
   6   5  17         75.80         70.01        16.30 o                         
   7   5  17        144.95        152.76        35.04 o                         
   0   6  17          2.74         28.82        39.52 o                         
   1   6  17         33.91         32.17        14.12 o                         
   2   6  17         63.40         74.19        15.07 o                         
   3   6  17         39.63         40.58        15.87 o                         
   4   6  17         17.46         68.34        28.81 o                         
   0   0  18      10066.05      10220.94       146.36 o                         
   1   0  18         26.52         46.22        17.13 o                         
   2   0  18       3995.21       4147.70       108.11 o                         
   3   0  18       3645.46       3713.54        84.02 o                         
   4   0  18        109.69        101.95        14.52 o                         
   5   0  18       5730.70       5458.74       183.39 o                         
   6   0  18         17.46          7.46        21.18 o                         
   7   0  18       3645.09       3675.22       154.29 o                         
   8   0  18        763.23        811.52        34.74 o                         
   9   0  18        460.45        487.44        40.32 o                         
  10   0  18       2393.16       2447.94       191.46 o                         
   1   1  18       4024.12       4023.63        43.87 o                         
   2   1  18       4360.06       4406.00        55.82 o                         
   3   1  18       1411.04       1386.87        24.40 o                         
   4   1  18       4391.99       4422.89       102.16 o                         
   5   1  18          4.83          5.31        11.85 o                         
   6   1  18       1239.15       1239.54        65.77 o                         
   7   1  18       2119.09       2090.23        51.56 o                         
   8   1  18        116.18        107.00        16.56 o                         
   9   1  18       1603.15       1605.31        78.07 o                         
  10   1  18         46.80         68.22        14.57 o                         
   0   2  18       7083.10       7285.60        96.96 o                         
   1   2  18       1442.15       1457.90        24.27 o                         
   2   2  18       1270.29       1281.26        23.48 o                         
   3   2  18       3365.77       3438.10        93.83 o                         
   4   2  18        373.26        337.56        14.93 o                         
   5   2  18       1094.12       1071.39        22.74 o                         
   6   2  18        637.05        624.69        31.63 o                         
   7   2  18        683.47        684.37        20.18 o                         
   8   2  18       1399.70       1381.08        73.00 o                         
   9   2  18         31.86         24.43        13.60 o                         
  10   2  18       1193.12       1110.11        52.94 o                         
   1   3  18       5674.52       5525.63        95.09 o                         
   2   3  18       1413.84       1418.62        28.49 o                         
   3   3  18       1509.17       1468.49        31.02 o                         
   4   3  18       4066.97       4147.52        90.59 o                         
   5   3  18        230.35        240.68        14.48 o                         
   6   3  18        698.23        648.16        19.86 o                         
   7   3  18        312.93        331.29        17.03 o                         
   8   3  18        116.10        135.13        14.24 o                         
   9   3  18        877.00        901.06        45.22 o                         
   0   4  18       3256.59       3210.92       145.90 o                         
   1   4  18       1108.84       1051.21        26.39 o                         
   2   4  18       1562.56       1536.68        33.89 o                         
   3   4  18       2851.81       2862.60        41.20 o                         
   4   4  18        187.73        158.15        15.99 o                         
   5   4  18       3025.50       3042.82        54.51 o                         
   6   4  18        888.66        966.57        39.77 o                         
   7   4  18       1819.27       1771.10        59.33 o                         
   8   4  18       1810.34       1934.84       146.25 o                         
   1   5  18       1397.86       1404.71        47.50 o                         
   2   5  18         27.91         40.30        13.79 o                         
   3   5  18        975.48        960.26        27.03 o                         
   4   5  18       2679.95       2600.74       103.99 o                         
   5   5  18         89.31         90.44        15.69 o                         
   6   5  18       2125.49       2240.11        66.12 o                         
   0   6  18       3539.68       3864.75       103.47 o                         
   1   6  18        160.32        129.27        24.93 o                         
   1   1  19         10.20         64.30        11.20 o                         
   2   1  19        132.14        152.02        12.92 o                         
   3   1  19         69.25         38.87        11.62 o                         
   4   1  19         45.13         50.03        12.03 o                         
   5   1  19         16.35         25.42        13.12 o                         
   6   1  19          6.17         21.90        10.97 o                         
   7   1  19          1.38         -3.60        14.71 o                         
   8   1  19          2.77         17.14        14.10 o                         
   9   1  19         70.36         63.36        14.49 o                         
   0   2  19         23.39         35.86        14.22 o                         
   1   2  19          2.01          9.11        12.58 o                         
   2   2  19         22.35         11.59        10.16 o                         
   3   2  19        118.00        114.46        12.51 o                         
   4   2  19        361.62        383.96        15.89 o                         
   5   2  19         91.40         86.57        12.51 o                         
   6   2  19         77.44         65.67        14.71 o                         
   7   2  19         49.70         52.44        14.58 o                         
   8   2  19        315.02        310.45        17.59 o                         
   9   2  19         40.27         21.75        15.95 o                         
   1   3  19          8.98         15.09        16.45 o                         
   2   3  19        524.86        545.22        20.32 o                         
   3   3  19         87.93         97.42        16.27 o                         
   4   3  19         59.91         78.05        13.69 o                         
   5   3  19         16.98          4.03        17.02 o                         
   6   3  19        137.60        127.18        14.03 o                         
   7   3  19          2.07         14.10        13.23 o                         
   8   3  19         64.24         54.21        16.92 o                         
   0   4  19          1.84         12.60        27.55 o                         
   1   4  19          1.18         -3.83        18.42 o                         
   2   4  19          7.46         16.47        13.48 o                         
   3   4  19        102.45        102.81        16.68 o                         
   4   4  19        265.74        285.74        18.32 o                         
   5   4  19         10.67         48.69        14.41 o                         
   6   4  19         87.39         80.75        17.71 o                         
   1   5  19         22.27         31.90        14.34 o                         
   2   5  19          4.16          3.34        16.88 o                         
   3   5  19         34.63         24.21        20.94 o                         
   4   5  19         96.41        101.09        36.69 o                         
   0   0  20       2043.91       1922.59        67.15 o                         
   1   0  20        305.17        241.38        23.78 o                         
   2   0  20        387.07        335.33        25.67 o                         
   3   0  20       6238.20       6291.74        86.45 o                         
   4   0  20         75.38         93.34        21.54 o                         
   5   0  20       6750.73       6873.19       427.65 o                         
   6   0  20        865.86        922.67        73.01 o                         
   7   0  20        720.81        633.91        41.03 o                         
   8   0  20        310.60        357.47        44.25 o                         
   1   1  20       4345.71       4470.32        50.59 o                         
   2   1  20        950.57        922.21        27.04 o                         
   3   1  20       1243.86       1278.97        25.20 o                         
   4   1  20        424.95        452.96        19.47 o                         
   5   1  20         70.06         77.15        14.70 o                         
   6   1  20         38.14         55.97        17.93 o                         
   7   1  20       2992.42       3305.10       126.72 o                         
   8   1  20         60.02         53.30        22.28 o                         
   0   2  20        410.48        371.28        25.29 o                         
   1   2  20        580.38        605.27        18.58 o                         
   2   2  20        101.69        105.33        12.57 o                         
   3   2  20       3572.79       3652.07        97.41 o                         
   4   2  20         19.24         28.32        13.35 o                         
   5   2  20       3911.40       4072.47       150.38 o                         
   6   2  20        730.26        718.86        24.49 o                         
   7   2  20        386.90        417.47        17.10 o                         
   1   3  20       5037.52       4954.71        69.44 o                         
   2   3  20        888.38        931.81        25.86 o                         
   3   3  20       1602.46       1618.72        37.88 o                         
   4   3  20        335.06        321.26        18.60 o                         
   5   3  20         56.92         44.84        14.79 o                         
   6   3  20         28.62         26.24        13.71 o                         
   0   4  20         40.36         79.92        20.96 o                         
   1   4  20        139.79        146.42        16.29 o                         
   2   4  20        824.06        846.82        29.15 o                         
   3   4  20       1607.29       1666.68        42.58 o                         
   4   4  20        208.50        197.90        19.78 o                         
   1   1  21         49.24         70.53        14.74 o                         
   2   1  21         13.32         32.10        13.68 o                         
   3   1  21          0.20        -17.45        21.19 o                         
   4   1  21         60.14         76.16        18.31 o                         
   5   1  21         77.09         73.39        18.99 o                         
   6   1  21          4.28         24.58        17.89 o                         
   7   1  21        173.47        150.06        36.69 o                         
   0   2  21         60.03        110.92        29.29 o                         
   1   2  21        117.96         96.81        17.35 o                         
   2   2  21         27.03         25.85        14.50 o                         
   3   2  21          0.26         10.11        14.57 o                         
   4   2  21         18.18         10.40        15.42 o                         
   5   2  21         79.71        104.10        16.23 o                         
   6   2  21          8.72        -28.72        27.22 o                         
   1   3  21        439.57        465.56        20.90 o                         
   2   3  21        225.14        236.06        17.92 o                         
   3   3  21        145.04        157.44        16.58 o                         
   4   3  21         96.43         80.66        20.26 o                         
   0   4  21        198.19        275.25        36.22 o                         
   0   0  22       2438.77       2446.68        81.03 o                         
   1   0  22         75.23         91.55        21.72 o                         
   2   0  22       1678.52       1711.66        49.61 o                         
   3   0  22        229.26        282.27        42.36 o                         
   4   0  22        324.75        247.85        37.95 o                         
   5   0  22        108.11        114.00        34.17 o                         
   1   1  22         10.49         17.74        14.96 o                         
   2   1  22       1824.17       1829.23        51.48 o                         
   3   1  22        117.15        146.68        20.78 o                         
   4   1  22       2712.63       2727.31       116.91 o                         
   0   2  22       2886.01       3122.35        94.92 o                         
   1   2  22          5.49         35.52        21.33 o                         
   2   2  22        652.07        686.24        50.09 o                         
   3   2  22         69.52         99.04        36.53 o                         
                                                                                
