# Supplementary material for: Crystal structures of μ-oxalato-bis­[azido­(hista­mine)­copper(II)] and μ-oxalato-bis­[(dicyan­amido)(hista­mine)­copper(II)]
Source: Acta Crystallogr E Crystallogr Commun. 2015 Oct 28;71(Pt 11):1379–83. doi: 10.1107/S2056989015019908 (PMC4645080; doi:10.1107/S2056989015019908)
Supplement: Supplementary file 3 [file e-71-01379-IIsup6.hkl]

data_II                                                                         
_shelx_title ' cl39 in P2(1)/c'                                                 
_shelx_refln_list_code          4                                               
_shelx_F_calc_maximum      154.57                                               
_exptl_crystal_F_000       576.00                                               
_reflns_d_resolution_high  0.7696                                               
                                                                                
loop_                                                                           
 _space_group_symop_operation_xyz                                               
 'x, y, z'                                                                      
 '-x, y+1/2, -z+1/2'                                                            
 '-x, -y, -z'                                                                   
 'x, -y-1/2, z-1/2'                                                             
                                                                                
_cell_length_a     9.6816                                                       
_cell_length_b    14.7236                                                       
_cell_length_c     7.4604                                                       
_cell_angle_alpha  90.000                                                       
_cell_angle_beta   90.112                                                       
_cell_angle_gamma  90.000                                                       
                                                                                
_shelx_F_squared_multiplier     1.000                                           
                                                                                
loop_                                                                           
 _refln_index_h                                                                 
 _refln_index_k                                                                 
 _refln_index_l                                                                 
 _refln_F_squared_calc                                                          
 _refln_F_squared_meas                                                          
 _refln_F_squared_sigma                                                         
 _refln_observed_status                                                         
   1   0   0       2063.78       2341.45        67.90 o                         
   2   0   0        851.40        837.32        19.60 o                         
   3   0   0      10327.42      10389.92       220.39 o                         
   4   0   0        122.53        116.32         8.23 o                         
   5   0   0      17895.23      16486.31       504.88 o                         
   6   0   0       3494.29       3454.05       143.65 o                         
   7   0   0         49.67         61.81         4.95 o                         
   8   0   0       4429.17       4298.84        30.84 o                         
   9   0   0       1169.90       1270.92        18.12 o                         
  10   0   0        845.02        961.70        17.01 o                         
  11   0   0       1384.17       1482.85        22.36 o                         
  12   0   0         37.95         40.44         6.86 o                         
   1   1   0       1511.53       1444.80       103.12 o                         
   2   1   0        117.61        102.49         1.38 o                         
   3   1   0        160.71        199.54         4.72 o                         
   4   1   0        749.97        714.01         6.59 o                         
   5   1   0        140.84        120.90         2.43 o                         
   6   1   0         70.93         79.90         3.49 o                         
   7   1   0        993.91        951.48        43.02 o                         
   8   1   0        295.07        268.33         6.05 o                         
   9   1   0        317.69        317.17         6.91 o                         
  10   1   0        888.99        781.58        67.55 o                         
  11   1   0         14.06         10.29         3.53 o                         
  12   1   0         83.54         94.55        17.86 o                         
   0   2   0       9126.66       9439.96        57.24 o                         
   1   2   0       1860.06       1837.69        86.22 o                         
   2   2   0       3005.73       2975.82        91.79 o                         
   3   2   0       2353.84       2205.13        58.87 o                         
   4   2   0        568.05        589.80        23.26 o                         
   5   2   0       4997.85       4804.63       295.61 o                         
   6   2   0       3456.25       3546.34        16.32 o                         
   7   2   0         97.32         89.27         2.89 o                         
   8   2   0       1411.36       1294.95       116.64 o                         
   9   2   0        240.62        227.43         6.07 o                         
  10   2   0        312.89        271.09        17.79 o                         
  11   2   0        916.75        874.69        96.87 o                         
  12   2   0         22.08         16.06         5.41 o                         
   1   3   0      20318.48      19542.22      1107.03 o                         
   2   3   0       6638.03       6537.28       278.78 o                         
   3   3   0         24.65         22.09         1.76 o                         
   4   3   0      12791.24      13230.36       485.57 o                         
   5   3   0       3427.44       3589.60        93.25 o                         
   6   3   0       1557.55       1484.18        44.56 o                         
   7   3   0       7470.40       7359.65       123.98 o                         
   8   3   0         62.87         68.59         5.57 o                         
   9   3   0        673.37        588.51        18.22 o                         
  10   3   0       1105.76       1055.27        17.52 o                         
  11   3   0        172.31        165.96         7.62 o                         
  12   3   0        551.26        513.93        29.34 o                         
   0   4   0       3227.71       2932.76        14.32 o                         
   1   4   0      23892.05      22302.96      2167.81 o                         
   2   4   0       1340.85       1370.06        59.61 o                         
   3   4   0        704.29        717.02        37.24 o                         
   4   4   0        329.00        349.01        17.18 o                         
   5   4   0         58.48         64.62         3.33 o                         
   6   4   0       1113.37       1202.02        26.07 o                         
   7   4   0         11.85         15.87         2.29 o                         
   8   4   0         89.41        105.89         3.88 o                         
   9   4   0         16.29         12.58         2.93 o                         
  10   4   0         35.01         40.33         3.96 o                         
  11   4   0         13.08         16.23         4.13 o                         
  12   4   0          5.09          3.50         4.03 o                         
   1   5   0      11903.05      11658.32        56.68 o                         
   2   5   0       3195.00       3071.98        47.01 o                         
   3   5   0       1128.96       1218.33        52.31 o                         
   4   5   0       8007.98       7924.40       231.60 o                         
   5   5   0       1328.00       1257.07        61.59 o                         
   6   5   0       2444.42       2375.44       109.37 o                         
   7   5   0       1507.04       1627.00       128.67 o                         
   8   5   0          1.42          1.34         2.48 o                         
   9   5   0       2954.14       2930.66        59.46 o                         
  10   5   0        548.42        603.51        14.13 o                         
  11   5   0         19.85         17.98         4.36 o                         
   0   6   0       3565.74       3465.49        17.66 o                         
   1   6   0        239.96        211.92         5.11 o                         
   2   6   0       4881.21       5514.84       185.99 o                         
   3   6   0       3734.86       3063.55       438.91 o                         
   4   6   0        157.64        180.93        16.05 o                         
   5   6   0        476.95        465.10        15.90 o                         
   6   6   0       1481.41       1427.27        43.87 o                         
   7   6   0         94.86         85.84         3.12 o                         
   8   6   0        692.12        742.36        23.94 o                         
   9   6   0        314.45        295.98        14.66 o                         
  10   6   0         29.61         29.85         4.22 o                         
  11   6   0        648.37        662.90        11.47 o                         
   1   7   0        779.07        634.50        12.14 o                         
   2   7   0       1557.29       1475.45        89.40 o                         
   3   7   0        273.26        273.44        17.57 o                         
   4   7   0         87.90         70.79         4.49 o                         
   5   7   0          4.57          3.01         1.78 o                         
   6   7   0        163.56        142.36         8.51 o                         
   7   7   0         51.72         46.85         2.83 o                         
   8   7   0        191.04        217.60        21.23 o                         
   9   7   0         59.17         59.67         3.54 o                         
  10   7   0         12.25         11.97         4.08 o                         
  11   7   0         17.54         14.17         4.51 o                         
   0   8   0        180.51        150.57         4.50 o                         
   1   8   0        729.80        710.69        62.30 o                         
   2   8   0       5366.86       5281.81       126.35 o                         
   3   8   0       5150.21       4886.87       132.66 o                         
   4   8   0        172.54        185.70        18.48 o                         
   5   8   0        885.96        794.03        28.65 o                         
   6   8   0       1119.99       1134.10        25.93 o                         
   7   8   0        689.80        676.46        20.87 o                         
   8   8   0       1535.64       1515.68        42.50 o                         
   9   8   0        146.34        152.09         5.73 o                         
  10   8   0        408.86        435.16        17.71 o                         
  11   8   0        436.72        447.29         9.59 o                         
   1   9   0       1277.86       1272.71        60.79 o                         
   2   9   0        124.64        122.09         6.01 o                         
   3   9   0        125.22        119.76         7.94 o                         
   4   9   0        480.30        467.07        12.99 o                         
   5   9   0         55.26         55.47         5.29 o                         
   6   9   0        635.01        653.38        46.05 o                         
   7   9   0        305.71        300.07        26.38 o                         
   8   9   0        132.21        137.84        10.61 o                         
   9   9   0        315.01        316.12        17.12 o                         
  10   9   0         21.95         27.24         3.65 o                         
  11   9   0         28.67         38.05         4.34 o                         
   0  10   0        177.69        171.64         5.42 o                         
   1  10   0          2.17          2.41         1.56 o                         
   2  10   0        508.00        496.57        25.90 o                         
   3  10   0       1561.06       1617.16        96.47 o                         
   4  10   0          2.37          3.54         2.17 o                         
   5  10   0       1016.53        937.46       101.98 o                         
   6  10   0        207.41        210.06        13.73 o                         
   7  10   0         26.43         22.56         2.68 o                         
   8  10   0        466.69        469.33         7.50 o                         
   9  10   0          3.43          2.68         3.53 o                         
  10  10   0        262.56        251.77         6.39 o                         
   1  11   0        692.39        744.45        65.49 o                         
   2  11   0        520.48        503.82        36.48 o                         
   3  11   0        719.78        740.21        32.24 o                         
   4  11   0        958.56        980.41        28.35 o                         
   5  11   0        179.68        193.95         8.31 o                         
   6  11   0         43.44         48.31         3.08 o                         
   7  11   0        304.19        313.96        16.20 o                         
   8  11   0         19.61         19.71         3.32 o                         
   9  11   0        236.43        256.27        26.20 o                         
  10  11   0         99.68        102.46         4.34 o                         
   0  12   0        187.43        192.42         4.35 o                         
   1  12   0        140.97        149.64        16.19 o                         
   2  12   0          6.02          4.70         2.69 o                         
   3  12   0         12.96          8.82         2.85 o                         
   4  12   0         77.93         89.84         5.07 o                         
   5  12   0        172.13        152.35        11.84 o                         
   6  12   0        119.76        122.23         6.05 o                         
   7  12   0          1.80          5.62         2.95 o                         
   8  12   0         41.10         35.88         3.67 o                         
   9  12   0         24.68         22.57         3.65 o                         
   1  13   0        323.31        305.88        15.99 o                         
   2  13   0        658.95        744.78        48.61 o                         
   3  13   0        324.51        334.55        16.38 o                         
   4  13   0        142.36        147.38        15.88 o                         
   5  13   0         19.37         20.08         3.36 o                         
   6  13   0        167.65        160.22        19.09 o                         
   7  13   0        308.27        299.54         7.45 o                         
   8  13   0         58.96         72.21         6.40 o                         
   9  13   0         81.28         79.83         5.96 o                         
   0  14   0        312.62        250.93        14.55 o                         
   1  14   0        184.26        147.95        10.11 o                         
   2  14   0         21.37         20.47         3.01 o                         
   3  14   0        463.26        459.52        46.62 o                         
   4  14   0          3.73          5.94         4.42 o                         
   5  14   0        113.25         99.42         6.86 o                         
   6  14   0         88.08         86.67         6.90 o                         
   7  14   0         21.65         21.46         4.74 o                         
   8  14   0        311.84        318.23        11.96 o                         
   1  15   0         14.54         15.42         3.11 o                         
   2  15   0          6.06          5.09         2.97 o                         
   3  15   0          4.19          4.72         3.12 o                         
   4  15   0         82.59         67.82         4.43 o                         
   5  15   0         18.70         19.51         3.81 o                         
   6  15   0         38.29         41.88         4.28 o                         
   7  15   0         14.08          8.00         4.25 o                         
   0  16   0         48.47         42.64         5.55 o                         
   1  16   0         74.38         87.52        21.75 o                         
   2  16   0          1.54          2.67         3.62 o                         
   3  16   0         29.71         24.66         7.26 o                         
   4  16   0         22.66          6.76         3.61 o                         
   5  16   0        138.50        136.90         5.82 o                         
   6  16   0         63.05         61.56         5.17 o                         
   1  17   0         66.74         85.64         7.07 o                         
   2  17   0        166.97        172.99        19.19 o                         
   3  17   0         79.58         75.95        11.56 o                         
   4  17   0         67.77         71.18         5.11 o                         
   5  17   0          3.89          5.30         4.15 o                         
   1  18   0          2.53          1.59         8.41 o                         
   2  18   0         58.14         49.21         6.86 o                         
   3  18   0          6.38          8.22         4.25 o                         
   4  18   0          1.91          1.77         6.01 o                         
 -12   1   1        599.24        576.44        11.08 o                         
 -11   1   1         41.67         44.81        11.01 o                         
 -10   1   1       1044.51        970.39       107.90 o                         
  -9   1   1        297.44        292.01        18.47 o                         
  -8   1   1          0.74          5.02         3.01 o                         
  -7   1   1       1957.51       1886.73        15.24 o                         
  -6   1   1       1159.81       1198.24        17.57 o                         
  -5   1   1       2570.47       2666.84        46.14 o                         
  -4   1   1       6858.51       6784.84       176.24 o                         
  -3   1   1       1309.74       1409.44       120.09 o                         
  -2   1   1       1112.44       1199.60        21.00 o                         
  -1   1   1       8175.70       9584.69       324.06 o                         
   0   1   1       1775.09       1910.90        16.73 o                         
   1   1   1      15834.29      15830.57       310.12 o                         
   2   1   1       8380.92       7706.09       245.75 o                         
   3   1   1       4131.77       4043.03        83.21 o                         
   4   1   1       8402.95       8116.76        50.44 o                         
   5   1   1          0.79         23.82         1.36 o                         
   6   1   1       1698.17       1676.86        56.71 o                         
   7   1   1       1485.13       1503.98        21.68 o                         
   8   1   1        593.62        579.04         8.32 o                         
   9   1   1       1484.34       1605.92       167.28 o                         
  10   1   1       1725.65       1530.67        82.71 o                         
  11   1   1        343.13        323.59         7.97 o                         
  12   1   1        665.74        616.23        39.13 o                         
 -12   2   1         25.05         22.65         5.04 o                         
 -11   2   1        542.40        578.21        77.94 o                         
 -10   2   1         70.26         76.47         8.29 o                         
  -9   2   1         72.31         86.22         7.74 o                         
  -8   2   1       1888.84       1931.19        14.87 o                         
  -7   2   1         18.83         17.63         2.02 o                         
  -6   2   1       1343.12       1240.47        40.91 o                         
  -5   2   1       3820.36       3927.16       130.89 o                         
  -4   2   1       1463.92       1446.32        21.53 o                         
  -3   2   1       4122.97       3933.06        38.10 o                         
  -2   2   1       4720.27       5591.90       327.23 o                         
  -1   2   1        634.41        694.39        46.78 o                         
   0   2   1      12459.89      13742.33        59.83 o                         
   1   2   1         82.70        113.92         1.10 o                         
   2   2   1        351.49        338.77         6.38 o                         
   3   2   1       1519.76       1512.95        69.23 o                         
   4   2   1        808.30        860.38        40.22 o                         
   5   2   1       5502.23       5429.14       112.89 o                         
   6   2   1        382.77        368.10         7.18 o                         
   7   2   1        496.42        447.16        20.45 o                         
   8   2   1        518.24        504.56        23.39 o                         
   9   2   1        516.31        461.66         8.08 o                         
  10   2   1        861.69        882.65        30.28 o                         
  11   2   1        363.51        351.61        16.68 o                         
  12   2   1          3.37          8.30         4.27 o                         
 -12   3   1         59.06         53.17         7.42 o                         
 -11   3   1          0.31          3.01         3.88 o                         
 -10   3   1          2.13          2.98         3.35 o                         
  -9   3   1        157.42        192.00         8.35 o                         
  -8   3   1        290.49        281.57         6.49 o                         
  -7   3   1          2.07          2.10         2.03 o                         
  -6   3   1        121.61        151.17         7.27 o                         
  -5   3   1        961.50        956.82        14.35 o                         
  -4   3   1       1215.44       1278.92        36.91 o                         
  -3   3   1        345.44        346.32        19.41 o                         
  -2   3   1         36.02         45.31         3.21 o                         
  -1   3   1        705.57        690.50        40.40 o                         
   0   3   1       4035.95       4347.82       195.24 o                         
   1   3   1        882.97        829.57        32.39 o                         
   2   3   1       1318.58       1402.26        33.86 o                         
   3   3   1       1843.75       1912.97        58.21 o                         
   4   3   1        864.82        857.78        33.11 o                         
   5   3   1         16.41         20.86         1.05 o                         
   6   3   1        851.95        832.40        14.52 o                         
   7   3   1         17.63         17.11         1.81 o                         
   8   3   1          8.96         15.16         2.47 o                         
   9   3   1       1197.28       1202.52        61.62 o                         
  10   3   1          0.34          3.46         3.32 o                         
  11   3   1          8.26          6.82         3.85 o                         
  12   3   1         26.40         20.35         4.68 o                         
 -12   4   1          1.48          7.21         6.43 o                         
 -11   4   1        964.43        923.94        38.57 o                         
 -10   4   1        335.88        318.78         7.69 o                         
  -9   4   1        216.23        274.66         6.75 o                         
  -8   4   1       1032.36       1040.37        25.94 o                         
  -7   4   1        174.57        195.71        16.64 o                         
  -6   4   1       4192.44       3973.31        95.45 o                         
  -5   4   1       6501.33       6899.32       191.67 o                         
  -4   4   1        832.53        838.22        15.65 o                         
  -3   4   1       5816.62       5724.52       229.70 o                         
  -2   4   1       6632.42       6000.85       551.34 o                         
  -1   4   1       2372.57       2237.50        55.15 o                         
   0   4   1       5744.99       5230.52        70.15 o                         
   1   4   1       1203.66       1146.14        23.57 o                         
   2   4   1       2207.76       1960.38       126.92 o                         
   3   4   1       7826.11       7456.53       166.35 o                         
   4   4   1        813.55        806.72        12.75 o                         
   5   4   1       5240.53       4900.69       156.77 o                         
   6   4   1       2692.80       2609.91        61.21 o                         
   7   4   1        866.83        840.85         8.31 o                         
   8   4   1       1983.97       2066.32        37.56 o                         
   9   4   1        126.83        136.19         5.41 o                         
  10   4   1       1189.80       1101.66        37.51 o                         
  11   4   1        828.73        870.44        21.62 o                         
  12   4   1         78.35         82.00         8.13 o                         
 -11   5   1         18.53         17.31         4.33 o                         
 -10   5   1        400.32        365.57        52.23 o                         
  -9   5   1         32.86         31.60         2.94 o                         
  -8   5   1          3.19          5.30         2.38 o                         
  -7   5   1        180.57        183.64        13.66 o                         
  -6   5   1        891.37        890.78        26.54 o                         
  -5   5   1        185.33        171.82        14.68 o                         
  -4   5   1        339.34        300.69        28.29 o                         
  -3   5   1         35.58         39.09         1.30 o                         
  -2   5   1          3.40          4.89         0.76 o                         
  -1   5   1      10357.10       9797.34       759.97 o                         
   0   5   1         68.51         81.31         7.01 o                         
   1   5   1         12.06         90.88         2.27 o                         
   2   5   1        123.88        101.98         5.20 o                         
   3   5   1        547.35        588.21        10.35 o                         
   4   5   1       2105.90       2136.78        43.84 o                         
   5   5   1         14.73         14.48         1.80 o                         
   6   5   1        185.89        182.83        11.92 o                         
   7   5   1        818.99        806.84        21.26 o                         
   8   5   1        485.03        467.62         7.72 o                         
   9   5   1         59.10         52.13         3.53 o                         
  10   5   1        315.59        312.41         7.62 o                         
  11   5   1         28.12         28.44         4.50 o                         
 -11   6   1        139.36        130.36        27.41 o                         
 -10   6   1        182.51        181.76        15.46 o                         
  -9   6   1        177.90        175.78         7.68 o                         
  -8   6   1        205.95        203.72        14.69 o                         
  -7   6   1          7.39         15.93         2.28 o                         
  -6   6   1        414.11        413.11         7.28 o                         
  -5   6   1        224.34        227.21        13.65 o                         
  -4   6   1          7.16         27.72         1.70 o                         
  -3   6   1        105.48         87.37         6.81 o                         
  -2   6   1        183.68        190.87         5.71 o                         
  -1   6   1      10585.85       6878.76      1444.91 o                         
   0   6   1       2041.50       1842.47       182.98 o                         
   1   6   1        331.54        419.65        23.51 o                         
   2   6   1       5391.55       5260.42       162.70 o                         
   3   6   1       1373.43       1297.90        14.88 o                         
   4   6   1       2761.11       2818.66        41.19 o                         
   5   6   1       1266.31       1224.16        26.89 o                         
   6   6   1        489.40        498.06         9.39 o                         
   7   6   1        656.39        657.82        12.23 o                         
   8   6   1       1385.59       1316.98        14.58 o                         
   9   6   1         99.68         97.14         5.73 o                         
  10   6   1        499.23        474.32        19.15 o                         
  11   6   1        584.74        573.48        15.97 o                         
 -11   7   1         57.37         65.56         5.54 o                         
 -10   7   1        648.55        632.24        32.52 o                         
  -9   7   1       1205.45       1190.63        64.06 o                         
  -8   7   1        337.15        364.27        30.59 o                         
  -7   7   1       1300.98       1272.37        56.19 o                         
  -6   7   1       1358.37       1333.18        94.56 o                         
  -5   7   1        435.03        396.32         4.92 o                         
  -4   7   1       3506.03       3137.59        15.79 o                         
  -3   7   1         65.78         60.54         2.79 o                         
  -2   7   1       2431.96       2289.62        47.58 o                         
  -1   7   1       6201.67       6290.14       420.70 o                         
   0   7   1         10.16         18.67         2.56 o                         
   1   7   1       4425.20       3990.95       276.68 o                         
   2   7   1       2451.51       2408.49        30.14 o                         
   3   7   1         97.88         78.02         3.12 o                         
   4   7   1       1492.06       1486.04        48.74 o                         
   5   7   1        289.19        304.55         4.37 o                         
   6   7   1       1154.52       1170.71        21.85 o                         
   7   7   1        416.17        443.15         7.49 o                         
   8   7   1        157.37        157.32         3.64 o                         
   9   7   1        801.79        768.12        15.10 o                         
  10   7   1        164.02        182.34         8.04 o                         
  11   7   1        130.31        152.77         6.68 o                         
 -11   8   1         38.73         37.46         6.54 o                         
 -10   8   1          2.79          4.47         3.19 o                         
  -9   8   1          4.83          8.34         2.97 o                         
  -8   8   1        131.51        126.87        12.81 o                         
  -7   8   1        962.75        902.62        17.33 o                         
  -6   8   1         35.54         36.46         5.09 o                         
  -5   8   1        240.51        238.70        21.67 o                         
  -4   8   1        219.40        231.46         9.72 o                         
  -3   8   1         82.63        105.34         6.49 o                         
  -2   8   1        590.90        646.45        10.50 o                         
  -1   8   1         18.60         18.95         2.32 o                         
   0   8   1          2.57          2.45         1.33 o                         
   1   8   1        335.57        362.07         3.68 o                         
   2   8   1        146.46        143.73         2.25 o                         
   3   8   1       1468.23       1621.96        55.03 o                         
   4   8   1        363.41        350.53         6.49 o                         
   5   8   1         33.29         37.96         2.35 o                         
   6   8   1        511.31        532.51        10.47 o                         
   7   8   1          1.57          9.30         2.17 o                         
   8   8   1         27.44         28.32         2.54 o                         
   9   8   1        295.97        278.39         4.94 o                         
  10   8   1          7.04          3.25         2.98 o                         
  11   8   1         40.40         53.03        10.39 o                         
 -11   9   1         43.09         33.55         7.74 o                         
 -10   9   1         54.17         53.27         4.13 o                         
  -9   9   1        594.23        574.30        12.69 o                         
  -8   9   1          3.42          2.14         2.86 o                         
  -7   9   1       1328.09       1336.32        82.19 o                         
  -6   9   1        172.49        200.16         8.30 o                         
  -5   9   1         84.19         78.36        11.57 o                         
  -4   9   1       1351.28       1298.41       122.05 o                         
  -3   9   1          4.48         23.86         2.73 o                         
  -2   9   1       4617.37       4228.17       270.79 o                         
  -1   9   1        385.09        383.80        26.33 o                         
   0   9   1         72.21         82.73         2.28 o                         
   1   9   1       1586.39       1685.60        39.79 o                         
   2   9   1        339.33        335.29        10.48 o                         
   3   9   1       2064.48       2215.60       151.10 o                         
   4   9   1       2001.20       1982.44        27.31 o                         
   5   9   1        114.31        112.26         3.89 o                         
   6   9   1       2449.88       2475.03        62.14 o                         
   7   9   1       2004.62       1952.82        81.03 o                         
   8   9   1         26.48         22.44         2.58 o                         
   9   9   1        799.47        796.81        21.59 o                         
  10   9   1         34.45         32.01         3.36 o                         
  11   9   1        191.96        221.33        21.54 o                         
 -10  10   1         50.17         55.57         5.22 o                         
  -9  10   1        359.91        383.83        36.85 o                         
  -8  10   1        788.71        805.16        14.13 o                         
  -7  10   1         14.56         15.00         2.67 o                         
  -6  10   1        535.97        541.30        23.40 o                         
  -5  10   1        886.80        894.14        15.27 o                         
  -4  10   1        146.52        131.61         4.04 o                         
  -3  10   1       1650.72       1792.88       130.04 o                         
  -2  10   1       2540.23       2222.05       170.42 o                         
  -1  10   1         56.21         58.66         4.77 o                         
   0  10   1        509.44        471.19        15.31 o                         
   1  10   1        408.82        407.48        11.31 o                         
   2  10   1        667.25        676.50         9.78 o                         
   3  10   1       1639.35       1685.89        29.61 o                         
   4  10   1         28.20         36.42         2.57 o                         
   5  10   1         73.46         82.51         4.40 o                         
   6  10   1        269.50        309.41        12.60 o                         
   7  10   1         25.56         23.77         2.45 o                         
   8  10   1        449.48        431.13        32.33 o                         
   9  10   1        157.28        167.55         4.43 o                         
  10  10   1          1.98         -2.48         3.45 o                         
 -10  11   1         83.85        104.81         6.18 o                         
  -9  11   1         15.90         17.42         4.35 o                         
  -8  11   1         37.69         39.42         4.18 o                         
  -7  11   1        125.69        134.50        15.81 o                         
  -6  11   1          3.05          2.20         2.75 o                         
  -5  11   1        105.99        101.89         4.88 o                         
  -4  11   1          6.61          5.49         2.86 o                         
  -3  11   1          5.50          7.19         2.77 o                         
  -2  11   1        695.04        715.50        22.18 o                         
  -1  11   1         12.11          9.19         1.82 o                         
   0  11   1         38.41         48.07        12.36 o                         
   1  11   1         30.89         22.72         1.77 o                         
   2  11   1          5.90         18.61         3.67 o                         
   3  11   1         54.57         67.49         2.73 o                         
   4  11   1         80.82         85.43         3.15 o                         
   5  11   1        112.71        115.36         3.38 o                         
   6  11   1         28.91         22.28         2.34 o                         
   7  11   1        205.39        197.24        13.74 o                         
   8  11   1        271.73        264.20         8.81 o                         
   9  11   1         58.11         60.42         3.71 o                         
  10  11   1         80.87         85.83         4.37 o                         
  -9  12   1        228.53        226.97         7.51 o                         
  -8  12   1        660.23        670.02        26.51 o                         
  -7  12   1         20.42         22.23         3.59 o                         
  -6  12   1        152.71        159.28        12.52 o                         
  -5  12   1         50.30         57.71         3.91 o                         
  -4  12   1          1.44          1.26         3.04 o                         
  -3  12   1       1900.18       1935.43        59.79 o                         
  -2  12   1        248.35        290.88        31.96 o                         
  -1  12   1        170.58        137.57        10.86 o                         
   0  12   1       1327.64       1218.28       127.02 o                         
   1  12   1          5.46          6.04         1.98 o                         
   2  12   1       1500.91       1544.22       170.33 o                         
   3  12   1        558.91        517.92        51.70 o                         
   4  12   1         98.52         91.10        14.13 o                         
   5  12   1        921.01        916.33        33.98 o                         
   6  12   1         53.82         55.68         3.22 o                         
   7  12   1         34.20         37.08         3.41 o                         
   8  12   1        660.64        680.25        19.56 o                         
   9  12   1         12.40         11.35         3.60 o                         
  -9  13   1         81.93         82.39         6.37 o                         
  -8  13   1          5.23          8.11         4.28 o                         
  -7  13   1        360.39        372.90         8.30 o                         
  -6  13   1         10.40         11.78         3.58 o                         
  -5  13   1         92.35         85.53         6.08 o                         
  -4  13   1        749.23        786.94        22.58 o                         
  -3  13   1        315.36        325.60        15.62 o                         
  -2  13   1        165.61        162.29         5.00 o                         
  -1  13   1         43.64         35.19         3.03 o                         
   0  13   1         60.86         65.27         2.79 o                         
   1  13   1        287.88        311.61        16.65 o                         
   2  13   1        722.57        673.67        52.42 o                         
   3  13   1          2.24          3.41         2.80 o                         
   4  13   1        210.12        213.44        15.45 o                         
   5  13   1        272.43        283.88        10.73 o                         
   6  13   1          0.59         -0.91         3.18 o                         
   7  13   1        135.90        129.09        10.23 o                         
   8  13   1          0.43          3.62         3.37 o                         
   9  13   1         69.18         65.95         6.08 o                         
  -8  14   1        166.55        162.00         6.88 o                         
  -7  14   1         87.76         90.01         8.31 o                         
  -6  14   1         60.42         57.20         7.55 o                         
  -5  14   1         40.58         48.69         4.14 o                         
  -4  14   1         19.14         16.80         3.47 o                         
  -3  14   1        588.45        570.76        32.52 o                         
  -2  14   1        257.17        257.06        25.26 o                         
  -1  14   1         26.31         24.22         4.45 o                         
   0  14   1        280.86        260.73         4.64 o                         
   1  14   1          1.73          5.18         2.18 o                         
   2  14   1        489.24        518.27        31.55 o                         
   3  14   1        215.09        214.29        12.40 o                         
   4  14   1          3.43          3.81         2.89 o                         
   5  14   1        100.66         90.93         4.65 o                         
   6  14   1          0.74          0.61         3.05 o                         
   7  14   1        228.47        186.36        10.53 o                         
   8  14   1        220.15        192.27        10.01 o                         
  -7  15   1        445.18        441.19         9.58 o                         
  -6  15   1         70.26         72.04         5.13 o                         
  -5  15   1        117.81        111.67         9.73 o                         
  -4  15   1        177.60        178.29         6.11 o                         
  -3  15   1          6.25          3.32         3.26 o                         
  -2  15   1        521.28        509.80        16.15 o                         
  -1  15   1         67.36         66.97         5.69 o                         
   0  15   1         83.86         86.23         7.56 o                         
   1  15   1        264.52        252.51        11.29 o                         
   2  15   1        141.93        144.33        12.88 o                         
   3  15   1         42.99         39.35         5.41 o                         
   4  15   1        336.21        348.78        10.73 o                         
   5  15   1          2.79          4.27         3.52 o                         
   6  15   1         26.28         26.46         3.99 o                         
   7  15   1        347.18        393.58        21.49 o                         
  -6  16   1         46.55         48.33         7.11 o                         
  -5  16   1          5.62          6.15         5.58 o                         
  -4  16   1         89.73         86.49         7.21 o                         
  -3  16   1         17.01         14.14         5.37 o                         
  -2  16   1          0.37         -3.08         6.40 o                         
  -1  16   1          4.48          4.21         4.67 o                         
   0  16   1         75.51         79.63         4.50 o                         
   1  16   1         24.19         20.62         3.53 o                         
   2  16   1         16.48         13.03         3.40 o                         
   3  16   1         52.14         47.14         4.68 o                         
   4  16   1          9.92         12.98         3.81 o                         
   5  16   1          3.02          4.66         3.87 o                         
   6  16   1          0.20          0.95         4.76 o                         
  -4  17   1        253.08        205.75        10.05 o                         
  -3  17   1         49.36         67.95         7.14 o                         
  -2  17   1         28.04         32.38         4.11 o                         
  -1  17   1         69.42         84.58         7.25 o                         
   1  17   1        226.52        203.15         9.09 o                         
   2  17   1         18.20         24.64         4.10 o                         
   3  17   1         32.41         34.54         8.96 o                         
   4  17   1        106.46        109.78         5.75 o                         
   5  17   1         15.98         23.36         6.61 o                         
  -4  18   1         34.47         26.94         6.89 o                         
  -3  18   1        156.11        128.77         6.30 o                         
  -2  18   1         23.34         21.56         6.68 o                         
  -1  18   1         74.55         95.93         7.67 o                         
   2  18   1        138.44        133.89         5.89 o                         
   3  18   1         11.77         10.85         4.25 o                         
   4  18   1         31.14         35.14         6.86 o                         
 -12   0   2         53.16         56.25         7.64 o                         
 -11   0   2       1377.70       1326.84        21.75 o                         
 -10   0   2        298.65        332.19        11.26 o                         
  -9   0   2        647.48        657.00        13.80 o                         
  -8   0   2        845.01        783.00        13.97 o                         
  -7   0   2        559.36        588.15        11.43 o                         
  -6   0   2       1330.16       1504.29       234.16 o                         
  -5   0   2       1825.02       1731.19        25.12 o                         
  -4   0   2       2072.80       2541.51        34.52 o                         
  -3   0   2        924.52        751.17        28.20 o                         
  -2   0   2       3721.10       4523.64       643.35 o                         
  -1   0   2       2305.48       2403.78        52.89 o                         
   0   0   2       3805.61       4409.17        21.47 o                         
   1   0   2        680.77        745.96        42.05 o                         
   2   0   2        910.36        780.33        37.19 o                         
   3   0   2         46.60        104.61        10.72 o                         
   4   0   2       1068.25       1007.18        43.72 o                         
   5   0   2       6821.95       6701.60       154.25 o                         
   6   0   2        464.74        429.76        21.58 o                         
   7   0   2        642.42        591.81        11.08 o                         
   8   0   2         18.08         21.95         4.21 o                         
   9   0   2        186.49        179.40         7.75 o                         
  10   0   2       2450.30       2810.35        28.76 o                         
  11   0   2        715.45        701.48        15.86 o                         
  12   0   2         77.00         90.13         8.24 o                         
 -12   1   2         40.45         34.81         5.04 o                         
 -11   1   2          7.16          5.19         4.09 o                         
 -10   1   2        310.59        300.24         7.44 o                         
  -9   1   2          4.16          6.05         3.42 o                         
  -8   1   2         20.26         23.74         3.42 o                         
  -7   1   2        315.69        291.73        15.57 o                         
  -6   1   2        150.13        162.96         7.85 o                         
  -5   1   2       1624.75       1664.38        31.27 o                         
  -4   1   2         22.60         14.86         1.19 o                         
  -3   1   2         44.92         39.59         2.82 o                         
  -2   1   2       1523.12       1755.04       133.94 o                         
  -1   1   2       1058.92       1271.65        95.14 o                         
   0   1   2      10686.43      11347.83       386.70 o                         
   1   1   2       1124.23       1080.56        55.45 o                         
   2   1   2       1416.45       1523.87        51.34 o                         
   3   1   2          3.39          5.04         0.73 o                         
   4   1   2        555.73        506.46        13.21 o                         
   5   1   2          3.37         16.73         1.11 o                         
   6   1   2        211.21        196.02         6.57 o                         
   7   1   2        268.00        257.82         5.50 o                         
   8   1   2        196.40        190.52         6.81 o                         
   9   1   2         73.86         73.06         4.14 o                         
  10   1   2          8.85         12.59         3.50 o                         
  11   1   2         21.30         19.31         4.05 o                         
  12   1   2         22.98         27.68         6.75 o                         
 -12   2   2         79.21         88.86         8.42 o                         
 -11   2   2        775.32        731.12       104.98 o                         
 -10   2   2        506.30        488.45        27.27 o                         
  -9   2   2         13.23         16.42         3.40 o                         
  -8   2   2         28.22         35.36         4.49 o                         
  -7   2   2        221.31        194.87         8.51 o                         
  -6   2   2       1378.67       1311.00         7.51 o                         
  -5   2   2        920.29        936.54        31.69 o                         
  -4   2   2        323.27        320.52         5.47 o                         
  -3   2   2       1003.11        820.23        39.17 o                         
  -2   2   2        423.44        422.58        24.17 o                         
  -1   2   2       3492.63       3575.15        69.03 o                         
   0   2   2       3059.09       2742.02       375.37 o                         
   1   2   2         37.18         63.52         4.72 o                         
   2   2   2        537.67        465.17        11.83 o                         
   3   2   2          9.04         24.04         2.97 o                         
   4   2   2       2437.93       2470.40        74.76 o                         
   5   2   2       3868.27       3554.60       134.03 o                         
   6   2   2        557.95        531.23         4.54 o                         
   7   2   2        181.82        188.17         8.24 o                         
   8   2   2         61.03         72.69         4.15 o                         
   9   2   2         10.88          9.72         3.13 o                         
  10   2   2        389.31        362.86        15.71 o                         
  11   2   2         73.87         80.02         4.95 o                         
  12   2   2         43.41         38.89         6.96 o                         
 -12   3   2        331.13        281.37        12.04 o                         
 -11   3   2         22.25         24.76         4.39 o                         
 -10   3   2       1126.28       1028.16       105.58 o                         
  -9   3   2        697.02        670.04        14.75 o                         
  -8   3   2         84.77         85.92         6.41 o                         
  -7   3   2       1084.06       1073.51        23.55 o                         
  -6   3   2       1624.25       1655.17        14.50 o                         
  -5   3   2       2866.32       2925.51        70.11 o                         
  -4   3   2       1880.82       1618.33        99.40 o                         
  -3   3   2         57.79         96.96         8.78 o                         
  -2   3   2       2789.87       2686.50        65.25 o                         
  -1   3   2       4068.17       4179.92        50.37 o                         
   0   3   2        554.13        511.05         7.25 o                         
   1   3   2        617.27        880.69         3.90 o                         
   2   3   2        476.36        554.00        25.03 o                         
   3   3   2        482.64        376.56         9.49 o                         
   4   3   2       2718.63       2512.48        50.48 o                         
   5   3   2          0.10         22.10         1.19 o                         
   6   3   2       2678.57       2580.74        31.47 o                         
   7   3   2        399.54        412.25         5.36 o                         
   8   3   2        473.81        475.67        12.07 o                         
   9   3   2       1042.26       1106.94        80.49 o                         
  10   3   2         24.10         28.15         3.86 o                         
  11   3   2        530.64        514.09         9.90 o                         
  12   3   2        233.68        236.05        10.90 o                         
 -12   4   2         26.21         24.89         7.67 o                         
 -11   4   2          3.97          1.08         4.80 o                         
 -10   4   2        133.30        107.53         9.82 o                         
  -9   4   2         95.54        109.33        17.49 o                         
  -8   4   2        305.74        266.77        23.71 o                         
  -7   4   2          2.75          7.46         2.22 o                         
  -6   4   2         44.00         37.33         3.04 o                         
  -5   4   2        288.71        301.06        12.10 o                         
  -4   4   2          8.88         20.71         1.35 o                         
  -3   4   2        107.39        128.20        11.46 o                         
  -2   4   2        535.29        591.01        18.95 o                         
  -1   4   2        104.99        107.85         5.91 o                         
   0   4   2        241.49        365.55        59.41 o                         
   1   4   2        260.97        232.80        27.29 o                         
   2   4   2       2234.24       2295.28        75.88 o                         
   3   4   2        537.41        502.40         8.40 o                         
   4   4   2       1175.72       1188.16        17.67 o                         
   5   4   2          6.54         10.02         1.31 o                         
   6   4   2        143.97        131.66         2.43 o                         
   7   4   2        546.12        509.10         5.58 o                         
   8   4   2        141.08        145.20         3.65 o                         
   9   4   2       1031.92       1068.40        72.64 o                         
  10   4   2         73.44         78.57         4.82 o                         
  11   4   2          3.61          5.63         3.93 o                         
 -11   5   2          0.32          2.57         3.82 o                         
 -10   5   2        212.84        210.28        16.44 o                         
  -9   5   2       1121.75       1154.03        10.08 o                         
  -8   5   2        127.03        123.59         5.94 o                         
  -7   5   2        592.66        605.27        13.97 o                         
  -6   5   2        138.16        153.78         3.50 o                         
  -5   5   2        420.76        400.38        12.28 o                         
  -4   5   2       3497.23       3118.60       146.99 o                         
  -3   5   2         50.82         54.78         3.09 o                         
  -2   5   2       1045.41        890.08        72.92 o                         
  -1   5   2       1275.42       1372.23        39.59 o                         
   0   5   2        863.36        871.46        20.99 o                         
   1   5   2       7319.02       7034.46       139.65 o                         
   2   5   2       1393.60       1425.69        39.62 o                         
   3   5   2       1016.69        960.76        26.12 o                         
   4   5   2       2193.54       2129.11        34.77 o                         
   5   5   2         72.50         68.90         3.26 o                         
   6   5   2       2778.01       2793.89        60.18 o                         
   7   5   2        304.87        301.56         3.71 o                         
   8   5   2         15.75         19.73         2.11 o                         
   9   5   2       1151.81       1115.06        10.67 o                         
  10   5   2         94.60        107.60         7.92 o                         
  11   5   2        367.59        393.92        17.17 o                         
 -11   6   2        295.94        303.77        16.72 o                         
 -10   6   2         18.42         13.70         4.04 o                         
  -9   6   2       1513.56       1496.05        11.64 o                         
  -8   6   2        758.67        725.16        12.44 o                         
  -7   6   2          0.28         10.18         2.35 o                         
  -6   6   2        459.13        452.37        24.10 o                         
  -5   6   2        323.55        294.21        30.47 o                         
  -4   6   2       1273.39       1245.14        43.90 o                         
  -3   6   2       1205.92        951.58        96.77 o                         
  -2   6   2       1776.46       1777.40        59.32 o                         
  -1   6   2       1942.78       1913.64       151.56 o                         
   0   6   2        861.28        890.27        69.47 o                         
   1   6   2        492.16        555.73        11.40 o                         
   2   6   2       3032.08       2746.04        94.65 o                         
   3   6   2       1050.92       1001.77        23.23 o                         
   4   6   2        174.02        183.62         6.81 o                         
   5   6   2        598.66        598.66        20.55 o                         
   6   6   2         33.52         38.85         1.93 o                         
   7   6   2       1138.77       1123.59        18.13 o                         
   8   6   2        194.59        203.72         3.62 o                         
   9   6   2         99.61         96.19         3.83 o                         
  10   6   2        242.54        240.28         7.06 o                         
  11   6   2         70.83         84.25         5.66 o                         
 -11   7   2          3.44          3.29         4.64 o                         
 -10   7   2        110.82        121.77         5.92 o                         
  -9   7   2        183.02        166.98         5.66 o                         
  -8   7   2         59.76         59.19         3.32 o                         
  -7   7   2        571.10        545.71        24.15 o                         
  -6   7   2         26.60         27.89         3.19 o                         
  -5   7   2        142.54        129.45        12.46 o                         
  -4   7   2        344.84        297.66        30.22 o                         
  -3   7   2        231.63        229.95        13.34 o                         
  -2   7   2        660.10        647.11        43.88 o                         
  -1   7   2          5.69          4.93         1.42 o                         
   0   7   2        447.95        451.45         5.07 o                         
   1   7   2        324.64        318.83        14.59 o                         
   2   7   2          9.81         17.63         1.64 o                         
   3   7   2       1927.17       1904.36        36.51 o                         
   4   7   2          3.82          5.45         1.45 o                         
   5   7   2        129.48        132.53         2.56 o                         
   6   7   2          8.54          5.05         1.62 o                         
   7   7   2          0.31          4.35         1.84 o                         
   8   7   2        327.26        316.04         7.77 o                         
   9   7   2         11.49         10.01         2.32 o                         
  10   7   2          6.64          6.24         3.16 o                         
  11   7   2         23.76         31.02         7.12 o                         
 -10   8   2         30.07         35.31         4.42 o                         
  -9   8   2        398.72        396.14         8.20 o                         
  -8   8   2       1395.06       1311.42        10.94 o                         
  -7   8   2         70.42         77.21         3.87 o                         
  -6   8   2       1224.04       1252.85        34.70 o                         
  -5   8   2       1833.58       1956.09        43.02 o                         
  -4   8   2        445.79        390.91        22.12 o                         
  -3   8   2       2102.09       1945.18        81.50 o                         
  -2   8   2        175.68        171.10        11.32 o                         
  -1   8   2       2327.34       2174.28        18.08 o                         
   0   8   2       1994.96       2035.58        71.91 o                         
   1   8   2        113.86        113.09         2.24 o                         
   2   8   2       3348.71       3203.47        49.92 o                         
   3   8   2       3828.77       3902.04        89.79 o                         
   4   8   2         36.50         39.91         1.66 o                         
   5   8   2        683.76        678.30        26.74 o                         
   6   8   2         19.73         32.05         2.06 o                         
   7   8   2       1358.18       1343.82        44.09 o                         
   8   8   2       2412.85       2367.53        58.62 o                         
   9   8   2          9.21         13.72         2.51 o                         
  10   8   2        209.22        203.92         5.57 o                         
  11   8   2        117.78        108.46         8.49 o                         
 -10   9   2         26.13         25.85         4.69 o                         
  -9   9   2         11.76         22.14         4.10 o                         
  -8   9   2        434.60        413.69        38.80 o                         
  -7   9   2        313.27        326.21        20.06 o                         
  -6   9   2         94.26         95.41         4.44 o                         
  -5   9   2        109.67        104.87         7.75 o                         
  -4   9   2        147.93        147.26         4.40 o                         
  -3   9   2        220.83        253.76        25.19 o                         
  -2   9   2        912.20        802.20        35.40 o                         
  -1   9   2        357.64        369.27        14.47 o                         
   0   9   2        181.42        189.37         2.91 o                         
   1   9   2        401.07        385.84        23.57 o                         
   2   9   2        241.02        248.64         9.98 o                         
   3   9   2        228.18        232.63         8.36 o                         
   4   9   2        408.91        417.65        16.36 o                         
   5   9   2        458.95        471.16        10.16 o                         
   6   9   2        579.62        589.83        14.25 o                         
   7   9   2         18.37         25.64         2.27 o                         
   8   9   2          5.58         10.08         2.28 o                         
   9   9   2        257.51        242.65         5.22 o                         
  10   9   2         99.40         97.52         5.45 o                         
 -10  10   2         62.62         63.07         5.44 o                         
  -9  10   2         38.49         40.23         4.53 o                         
  -8  10   2        729.72        769.56        34.86 o                         
  -7  10   2        132.05        131.34         5.46 o                         
  -6  10   2        288.27        283.48        18.82 o                         
  -5  10   2        233.91        230.72        16.42 o                         
  -4  10   2         25.46         19.33         5.92 o                         
  -3  10   2       2480.21       2498.05        69.02 o                         
  -2  10   2         10.24         10.76         2.05 o                         
  -1  10   2          5.39          5.11         1.57 o                         
   0  10   2        637.98        734.69        79.13 o                         
   1  10   2         17.04         21.48         1.91 o                         
   2  10   2        633.60        638.62        20.20 o                         
   3  10   2        527.25        528.06        50.18 o                         
   4  10   2          7.40          8.27         2.67 o                         
   5  10   2        638.27        657.36        23.52 o                         
   6  10   2         69.48         62.55         2.67 o                         
   7  10   2        222.77        223.97         6.80 o                         
   8  10   2        945.18        937.09        11.33 o                         
   9  10   2         23.09         21.11         3.24 o                         
  10  10   2        127.96        130.92         4.67 o                         
  -9  11   2         35.16         44.83         5.06 o                         
  -8  11   2        229.66        222.00         6.85 o                         
  -7  11   2       1362.77       1361.55        37.53 o                         
  -6  11   2         38.99         49.01         4.47 o                         
  -5  11   2        536.89        593.48        10.50 o                         
  -4  11   2       1273.89       1422.35        18.85 o                         
  -3  11   2          3.06         18.77         3.18 o                         
  -2  11   2       2544.50       2786.22       138.50 o                         
  -1  11   2        242.77        241.81        10.29 o                         
   0  11   2        189.94        187.24         4.83 o                         
   1  11   2       2146.23       2076.36        61.29 o                         
   2  11   2        338.03        366.42        23.09 o                         
   3  11   2       1524.96       1382.25        76.54 o                         
   4  11   2        374.57        359.11        22.53 o                         
   5  11   2         76.81         70.08         4.14 o                         
   6  11   2        785.70        801.41        23.97 o                         
   7  11   2        732.23        722.87        10.63 o                         
   8  11   2        114.36        106.68         4.92 o                         
   9  11   2        215.16        222.35         5.29 o                         
  -9  12   2          0.33          0.85         5.07 o                         
  -8  12   2         12.66         17.51         4.27 o                         
  -7  12   2         82.60         73.69         7.07 o                         
  -6  12   2         46.80         40.93         4.35 o                         
  -5  12   2          0.66          4.79         4.91 o                         
  -4  12   2        228.15        280.73        24.02 o                         
  -3  12   2         57.54         53.94         3.68 o                         
  -2  12   2         92.73         95.16         6.09 o                         
  -1  12   2          9.02          8.69         1.90 o                         
   0  12   2         29.85         32.66         2.24 o                         
   1  12   2         10.11         10.87         2.03 o                         
   2  12   2         48.33         46.53         4.55 o                         
   3  12   2         10.86         11.59         2.81 o                         
   4  12   2         34.48         33.01         3.31 o                         
   5  12   2        237.21        225.29        13.02 o                         
   6  12   2        261.79        239.07        13.50 o                         
   7  12   2        128.44        107.54         3.81 o                         
   8  12   2          4.02          6.88         2.95 o                         
   9  12   2          0.26          1.03         3.77 o                         
  -8  13   2        117.74        132.63         6.33 o                         
  -7  13   2        624.03        651.49        22.73 o                         
  -6  13   2        111.21        104.62         5.38 o                         
  -5  13   2         40.01         42.62         3.86 o                         
  -4  13   2        424.35        492.37        35.49 o                         
  -3  13   2         19.57         16.88         3.49 o                         
  -2  13   2        804.27        830.46        10.47 o                         
  -1  13   2        707.67        768.30        54.83 o                         
   0  13   2         46.18         46.61         2.47 o                         
   1  13   2       1822.46       1921.52        59.18 o                         
   2  13   2        129.71        129.32         3.96 o                         
   3  13   2        408.41        403.03         8.49 o                         
   4  13   2       1175.96       1188.64        28.18 o                         
   5  13   2         29.06         28.35         3.49 o                         
   6  13   2         85.02         85.99         3.46 o                         
   7  13   2        337.86        308.78         8.80 o                         
   8  13   2         66.03         71.48         3.95 o                         
  -8  14   2        167.64        208.28        11.04 o                         
  -7  14   2         31.74         33.58         4.74 o                         
  -6  14   2        400.60        388.56        22.01 o                         
  -5  14   2        142.97        132.85         8.95 o                         
  -4  14   2         47.49         45.75         6.05 o                         
  -3  14   2        847.32        860.73        13.99 o                         
  -2  14   2         51.26         51.18         3.99 o                         
  -1  14   2        139.16        126.22        10.70 o                         
   0  14   2        380.77        383.91         7.64 o                         
   1  14   2          0.31          3.00         2.16 o                         
   2  14   2        372.46        365.19         5.98 o                         
   3  14   2        220.39        199.93         7.55 o                         
   4  14   2          5.14          5.54         2.38 o                         
   5  14   2        464.52        455.84         7.32 o                         
   6  14   2        112.22        117.52         4.74 o                         
   7  14   2         35.29         26.43         3.80 o                         
  -7  15   2         27.46         22.38         7.21 o                         
  -6  15   2        146.68        144.45        11.88 o                         
  -5  15   2         23.64         21.22         4.40 o                         
  -4  15   2         70.81         57.35         6.68 o                         
  -3  15   2         26.87         32.19         4.08 o                         
  -2  15   2          4.13          1.02         3.99 o                         
  -1  15   2         99.77        102.49         7.24 o                         
   0  15   2          9.96          8.88         2.47 o                         
   1  15   2         52.81         50.13         3.45 o                         
   2  15   2         15.79         20.62         4.07 o                         
   3  15   2          1.53          2.77         2.85 o                         
   4  15   2         23.63         20.30         3.05 o                         
   5  15   2         31.79         30.67         3.83 o                         
   6  15   2        121.36        129.50         5.12 o                         
  -5  16   2          7.43         12.81         4.22 o                         
  -4  16   2        147.44        163.60         9.76 o                         
  -3  16   2        861.09        862.93        12.09 o                         
  -2  16   2         14.42         20.43         4.14 o                         
  -1  16   2        260.90        252.57         9.66 o                         
   0  16   2        247.87        269.22        15.42 o                         
   1  16   2          5.13          7.53         3.11 o                         
   2  16   2        508.32        554.46        54.24 o                         
   3  16   2        109.68        125.67         4.67 o                         
   4  16   2        146.17        171.72         7.95 o                         
   5  16   2        332.92        347.47        12.39 o                         
  -5  17   2         11.83         16.75         6.86 o                         
  -4  17   2        131.84        133.92        15.83 o                         
  -3  17   2          8.08         10.28         4.51 o                         
  -2  17   2          6.69         -0.45         4.66 o                         
  -1  17   2         47.39         49.55         9.53 o                         
   0  17   2          5.30          0.67         3.83 o                         
   1  17   2        192.25        178.84        12.33 o                         
   2  17   2         16.84         19.69         3.47 o                         
   3  17   2         17.38         12.58         3.57 o                         
   4  17   2        103.58        110.01         7.47 o                         
  -3  18   2         26.98         34.64         7.07 o                         
  -2  18   2        147.23        155.42         9.34 o                         
  -1  18   2         27.84         21.07         6.33 o                         
   1  18   2          0.00          2.07         4.41 o                         
   2  18   2         51.38         54.81         4.41 o                         
   3  18   2         51.49         53.40         4.48 o                         
 -11   1   3        142.74        137.94        21.74 o                         
 -10   1   3       1777.08       1792.31       102.65 o                         
  -9   1   3        311.74        291.25         7.09 o                         
  -8   1   3        659.51        673.59        76.24 o                         
  -7   1   3       2258.36       2263.77        11.92 o                         
  -6   1   3        163.52        192.84         5.72 o                         
  -5   1   3       3588.59       3762.05        46.16 o                         
  -4   1   3       1075.36        968.65        22.20 o                         
  -3   1   3         66.23        112.27         2.36 o                         
  -2   1   3       4498.97       4676.40        56.27 o                         
  -1   1   3       4405.75       4781.50        15.93 o                         
   0   1   3       2667.28       2633.12       119.12 o                         
   1   1   3      15318.49      15752.28       745.37 o                         
   2   1   3        204.95        188.19         3.17 o                         
   3   1   3       1441.94       1202.27        30.12 o                         
   4   1   3       3793.93       3596.41        73.01 o                         
   5   1   3        667.94        710.73        19.08 o                         
   6   1   3       2874.52       2814.26        74.73 o                         
   7   1   3        704.48        706.65        35.40 o                         
   8   1   3         31.03         31.28         3.34 o                         
   9   1   3       1655.66       1710.98        25.39 o                         
  10   1   3         13.83         23.18         3.86 o                         
  11   1   3        209.91        191.73         8.21 o                         
 -11   2   3        294.15        279.88        16.07 o                         
 -10   2   3         33.98         34.49         4.45 o                         
  -9   2   3       1618.21       1856.81       301.88 o                         
  -8   2   3        221.82        226.89         6.04 o                         
  -7   2   3          5.94          5.42         2.35 o                         
  -6   2   3       6587.60       7040.44        18.70 o                         
  -5   2   3        168.12        144.73        10.56 o                         
  -4   2   3       2532.38       2519.54        60.53 o                         
  -3   2   3       1809.25       1864.60        52.99 o                         
  -2   2   3         90.49        133.51         2.08 o                         
  -1   2   3       8777.08       9084.75       437.36 o                         
   0   2   3       3034.90       3116.61       106.35 o                         
   1   2   3       2659.19       2819.55       167.62 o                         
   2   2   3       2864.44       2479.01       116.59 o                         
   3   2   3        577.26        551.33        14.19 o                         
   4   2   3        234.76        215.80         6.99 o                         
   5   2   3       3523.69       3404.03        82.84 o                         
   6   2   3          4.11         59.34         2.20 o                         
   7   2   3        377.60        372.58        13.04 o                         
   8   2   3       1033.08       1008.56        29.17 o                         
   9   2   3        220.10        218.13        10.23 o                         
  10   2   3        911.43        921.76        42.51 o                         
  11   2   3         28.71         29.22         4.38 o                         
 -11   3   3         82.76         98.32         5.90 o                         
 -10   3   3        289.23        262.79        23.82 o                         
  -9   3   3        620.17        566.99        35.08 o                         
  -8   3   3         98.76        103.81         8.04 o                         
  -7   3   3        692.24        768.05        37.37 o                         
  -6   3   3         38.39         37.29         2.58 o                         
  -5   3   3        656.03        611.32        11.24 o                         
  -4   3   3       2496.48       2285.57       154.30 o                         
  -3   3   3        379.14        537.03        52.78 o                         
  -2   3   3       2529.48       2388.77       187.70 o                         
  -1   3   3       1547.28       1362.65       133.90 o                         
   0   3   3         93.19         61.91         2.03 o                         
   1   3   3        924.37        911.45        42.18 o                         
   2   3   3       1125.12       1149.65        37.39 o                         
   3   3   3        119.61        117.98         4.36 o                         
   4   3   3          7.45         32.99         1.66 o                         
   5   3   3          9.33         15.26         1.48 o                         
   6   3   3        943.59        942.43        28.25 o                         
   7   3   3        199.08        200.88         3.55 o                         
   8   3   3         48.47         51.58         2.91 o                         
   9   3   3          2.26          7.76         2.97 o                         
  10   3   3         13.59         25.08         3.94 o                         
  11   3   3         38.28         43.80         4.81 o                         
 -11   4   3        738.36        606.28        23.73 o                         
 -10   4   3         30.63         33.87         4.53 o                         
  -9   4   3        610.06        593.35        39.72 o                         
  -8   4   3       1191.30       1183.74        43.33 o                         
  -7   4   3         50.32         60.12         2.91 o                         
  -6   4   3       3517.30       3582.12        56.07 o                         
  -5   4   3        718.96        781.02        25.75 o                         
  -4   4   3       1677.45       1679.05       102.52 o                         
  -3   4   3       3619.94       3121.28       180.34 o                         
  -2   4   3        114.93        145.99         2.57 o                         
  -1   4   3       5413.96       4906.85       266.56 o                         
   0   4   3       4335.20       4037.41       174.95 o                         
   1   4   3         47.86         96.75         2.38 o                         
   2   4   3       3520.63       3281.53        96.75 o                         
   3   4   3        296.23        276.24         8.03 o                         
   4   4   3       1258.86       1166.66        36.72 o                         
   5   4   3       4627.80       4407.32        57.30 o                         
   6   4   3        461.44        444.64        14.09 o                         
   7   4   3       1672.53       1618.14        23.81 o                         
   8   4   3       1492.89       1530.41        17.91 o                         
   9   4   3          1.83          8.02         4.35 o                         
  10   4   3       1083.11       1055.63        13.03 o                         
  11   4   3        212.55        218.94         7.28 o                         
 -11   5   3         41.26         38.75         5.11 o                         
 -10   5   3        111.84        114.75         9.80 o                         
  -9   5   3         13.87         15.44         3.63 o                         
  -8   5   3        485.02        445.16        23.59 o                         
  -7   5   3         49.63         56.71         3.02 o                         
  -6   5   3        344.28        322.60         4.89 o                         
  -5   5   3       1817.68       1703.20       119.48 o                         
  -4   5   3          2.86         14.15         1.57 o                         
  -3   5   3        251.34        274.84         6.71 o                         
  -2   5   3       1487.29       1424.26        78.20 o                         
  -1   5   3       1430.52       1503.02        32.12 o                         
   0   5   3        275.14        255.46        13.07 o                         
   1   5   3       2104.86       2025.59       204.52 o                         
   2   5   3       1387.95       1389.60        97.15 o                         
   3   5   3       1222.13       1208.40        31.37 o                         
   4   5   3       1040.68       1009.58        30.29 o                         
   5   5   3        302.21        323.48        10.35 o                         
   6   5   3        548.90        521.99        19.80 o                         
   7   5   3         97.80         96.55         3.01 o                         
   8   5   3         22.21         28.47         2.63 o                         
   9   5   3        571.59        583.33         7.47 o                         
  10   5   3         13.82         14.34         4.14 o                         
  11   5   3        118.08        108.64         5.98 o                         
 -10   6   3          0.38         -1.48         7.56 o                         
  -9   6   3        281.71        276.81         7.17 o                         
  -8   6   3       1237.99       1254.03        45.30 o                         
  -7   6   3        388.28        336.65         8.69 o                         
  -6   6   3        638.56        631.36        58.06 o                         
  -5   6   3       2079.98       1929.63        53.26 o                         
  -4   6   3         49.28         52.16         2.11 o                         
  -3   6   3       2279.80       2430.67        11.28 o                         
  -2   6   3        203.48        213.37         7.31 o                         
  -1   6   3        851.69        814.91         8.43 o                         
   0   6   3       4581.49       4747.06        61.35 o                         
   1   6   3        229.42        292.81        22.26 o                         
   2   6   3       1989.38       2004.52        63.62 o                         
   3   6   3       1684.43       1662.70        71.64 o                         
   4   6   3        164.54        152.72         2.26 o                         
   5   6   3        635.14        623.69        11.46 o                         
   6   6   3        420.81        426.70         5.24 o                         
   7   6   3        117.19        119.92         6.55 o                         
   8   6   3         39.83         53.83         2.83 o                         
   9   6   3         20.77         22.44         3.07 o                         
  10   6   3        189.57        172.42         6.32 o                         
  11   6   3         68.67         58.66         7.21 o                         
 -10   7   3        439.79        426.10        13.43 o                         
  -9   7   3        134.30        130.80        14.15 o                         
  -8   7   3        795.79        791.04        10.76 o                         
  -7   7   3       1431.02       1474.68        85.17 o                         
  -6   7   3         15.76         22.55         3.11 o                         
  -5   7   3       1836.60       1844.68        53.79 o                         
  -4   7   3       1028.59       1154.95        41.07 o                         
  -3   7   3        330.74        359.37        10.78 o                         
  -2   7   3       1917.81       1841.99       118.38 o                         
  -1   7   3        200.03        202.64         7.92 o                         
   0   7   3       3727.66       3759.38       130.88 o                         
   1   7   3       2896.05       2922.11        19.35 o                         
   2   7   3         66.99         80.13         2.58 o                         
   3   7   3       4929.07       5002.57       108.70 o                         
   4   7   3       1465.06       1459.02        51.86 o                         
   5   7   3         40.03         49.37         2.37 o                         
   6   7   3       1995.02       1941.51        40.41 o                         
   7   7   3         63.64         78.20         2.60 o                         
   8   7   3        661.89        662.45         9.21 o                         
   9   7   3        864.27        873.75        18.93 o                         
  10   7   3          5.98          8.89         3.32 o                         
 -10   8   3        250.90        259.01        10.30 o                         
  -9   8   3          0.26          1.38         6.54 o                         
  -8   8   3         28.72         19.79         3.74 o                         
  -7   8   3         17.52         16.46         3.57 o                         
  -6   8   3         74.43         79.23         4.25 o                         
  -5   8   3        400.75        368.08        18.46 o                         
  -4   8   3        410.37        430.56         7.09 o                         
  -3   8   3          6.51          8.46         1.80 o                         
  -2   8   3          8.98          4.70         1.77 o                         
  -1   8   3         73.40         76.30         2.57 o                         
   0   8   3        620.12        637.92        14.53 o                         
   1   8   3        360.51        369.68        11.75 o                         
   2   8   3        288.72        307.29        12.49 o                         
   3   8   3         64.67         67.99         2.40 o                         
   4   8   3        221.62        217.29        14.53 o                         
   5   8   3          0.92          3.97         2.02 o                         
   6   8   3          2.02          2.81         2.17 o                         
   7   8   3         53.11         43.42         2.80 o                         
   8   8   3         21.34         24.56         2.68 o                         
   9   8   3          0.35          0.90         3.57 o                         
  10   8   3        133.80        139.91        11.60 o                         
 -10   9   3        304.39        347.10        14.48 o                         
  -9   9   3        104.26        108.55         5.61 o                         
  -8   9   3         61.93         58.55         4.64 o                         
  -7   9   3        782.17        807.58        14.08 o                         
  -6   9   3          2.44          2.69         3.27 o                         
  -5   9   3       1041.01       1112.67        67.94 o                         
  -4   9   3       2148.59       2142.42        25.46 o                         
  -3   9   3         19.74         21.19         2.03 o                         
  -2   9   3       2613.14       2696.06        15.22 o                         
  -1   9   3        829.32        701.78       112.11 o                         
   0   9   3         54.48         52.68         2.47 o                         
   1   9   3        571.16        535.06         7.81 o                         
   2   9   3        601.73        641.40        54.12 o                         
   3   9   3       1225.60       1207.20        28.50 o                         
   4   9   3        983.34        951.99        68.36 o                         
   5   9   3        179.11        195.22        17.77 o                         
   6   9   3        194.29        193.39         8.28 o                         
   7   9   3        635.47        634.14        10.97 o                         
   8   9   3        489.64        488.14         6.45 o                         
   9   9   3        268.15        265.96         5.37 o                         
  10   9   3         43.69         54.41         7.18 o                         
 -10  10   3          1.42          4.10         6.93 o                         
  -9  10   3        201.16        210.18         7.14 o                         
  -8  10   3        198.13        175.84        10.05 o                         
  -7  10   3        370.50        370.25        17.53 o                         
  -6  10   3        194.68        208.26        20.61 o                         
  -5  10   3         38.64         39.75         3.68 o                         
  -4  10   3        943.84       1037.80        51.05 o                         
  -3  10   3        647.70        658.93        14.98 o                         
  -2  10   3         19.78         46.71         7.10 o                         
  -1  10   3        586.00        575.51        33.99 o                         
   0  10   3        382.74        332.96        30.97 o                         
   1  10   3       1057.72       1005.79        28.44 o                         
   2  10   3       1473.40       1480.68        44.75 o                         
   3  10   3         69.30         63.73         7.63 o                         
   4  10   3        733.54        714.14        10.48 o                         
   5  10   3        598.31        541.91        13.93 o                         
   6  10   3         85.67         85.54         5.07 o                         
   7  10   3        786.51        754.69        24.74 o                         
   8  10   3        583.85        632.73        32.96 o                         
   9  10   3         17.84         13.15         3.20 o                         
  -9  11   3        194.60        196.61         7.32 o                         
  -8  11   3          7.91          8.64         4.04 o                         
  -7  11   3        141.12        132.40         8.06 o                         
  -6  11   3         94.88        100.47        10.87 o                         
  -5  11   3         22.23         19.30         3.52 o                         
  -4  11   3        557.82        575.58         9.04 o                         
  -3  11   3         10.57         13.90         3.92 o                         
  -2  11   3         33.07         26.28         2.50 o                         
  -1  11   3          2.68          3.75         2.12 o                         
   0  11   3         23.21         24.97         2.60 o                         
   1  11   3        100.26        100.67         6.99 o                         
   2  11   3          0.26          2.18         2.06 o                         
   3  11   3          1.18          1.39         2.29 o                         
   4  11   3        211.49        221.76         4.91 o                         
   5  11   3          7.17          8.80         2.60 o                         
   6  11   3          3.53          5.16         2.77 o                         
   7  11   3         47.30         45.52         4.58 o                         
   8  11   3         42.55         42.98         3.35 o                         
   9  11   3          6.66          5.88         3.26 o                         
  -8  12   3        317.28        345.31        36.52 o                         
  -7  12   3         97.62         99.00        11.17 o                         
  -6  12   3        199.74        216.13         6.61 o                         
  -5  12   3         92.15         93.34         4.89 o                         
  -4  12   3        407.26        414.25        18.71 o                         
  -3  12   3       1888.96       1900.92        23.45 o                         
  -2  12   3         56.37         69.62         3.04 o                         
  -1  12   3        252.65        265.70        18.99 o                         
   0  12   3        725.00        741.92         9.37 o                         
   1  12   3        185.75        199.31        13.71 o                         
   2  12   3       1954.88       1838.96        43.74 o                         
   3  12   3        454.09        418.36        27.62 o                         
   4  12   3        235.35        207.76         7.83 o                         
   5  12   3        328.52        328.97         7.53 o                         
   6  12   3          0.19          1.28         2.46 o                         
   7  12   3        317.53        320.93         6.55 o                         
   8  12   3        170.41        160.54         4.74 o                         
  -8  13   3         28.75         23.37         4.89 o                         
  -7  13   3         64.97         72.22        19.15 o                         
  -6  13   3         14.60         11.67         3.96 o                         
  -5  13   3          5.77          7.87         3.69 o                         
  -4  13   3          2.20          5.96         3.48 o                         
  -3  13   3         86.90         90.32         4.76 o                         
  -2  13   3        265.38        291.31         6.87 o                         
  -1  13   3         32.93         25.44         2.83 o                         
   0  13   3        110.48        106.56         4.02 o                         
   1  13   3         88.62         85.29         4.33 o                         
   2  13   3         25.88         28.43         2.93 o                         
   3  13   3        139.72        139.61         5.37 o                         
   4  13   3          2.56          3.16         2.61 o                         
   5  13   3         55.27         57.80         3.70 o                         
   6  13   3        258.54        230.40         9.94 o                         
   7  13   3        392.22        373.51         7.24 o                         
   8  13   3         60.79         64.16         5.72 o                         
  -7  14   3         35.50         36.66         5.10 o                         
  -6  14   3         97.98         96.12         5.66 o                         
  -5  14   3         46.58         43.90        12.34 o                         
  -4  14   3         25.18         20.77         3.77 o                         
  -3  14   3        161.47        159.19         5.97 o                         
  -2  14   3         67.82         68.28         4.57 o                         
  -1  14   3         22.24         23.62         2.99 o                         
   0  14   3          5.74          8.35         2.45 o                         
   1  14   3          7.81          7.94         2.28 o                         
   2  14   3        250.71        247.39         6.59 o                         
   3  14   3        180.04        199.32         5.09 o                         
   4  14   3         15.19         21.19         3.24 o                         
   5  14   3         14.83         15.66         3.15 o                         
   6  14   3          9.94          8.38         3.28 o                         
   7  14   3        188.91        213.51         7.88 o                         
  -6  15   3          0.05          2.73         4.35 o                         
  -5  15   3        100.15        114.95        11.97 o                         
  -4  15   3        450.68        453.29         9.47 o                         
  -3  15   3        241.67        262.61         7.54 o                         
  -2  15   3        519.27        521.42        12.39 o                         
  -1  15   3          5.64         10.71         3.82 o                         
   0  15   3         86.67         91.08         3.99 o                         
   1  15   3        440.34        474.71        13.68 o                         
   2  15   3          0.61          3.26         3.11 o                         
   3  15   3        130.16        144.56         9.96 o                         
   4  15   3        260.66        255.55        21.07 o                         
   5  15   3          9.58          7.09         3.25 o                         
   6  15   3        197.04        200.49         5.90 o                         
  -5  16   3          1.68          4.49         6.36 o                         
  -4  16   3         36.82         38.89         6.68 o                         
  -3  16   3          1.77         -0.74         4.68 o                         
  -2  16   3        127.10        142.03        16.82 o                         
  -1  16   3         17.94         16.33         5.83 o                         
   0  16   3         45.74         41.21         4.52 o                         
   1  16   3         25.02         22.09         3.73 o                         
   2  16   3         18.56         19.35         3.37 o                         
   3  16   3         19.60         18.05         3.50 o                         
   4  16   3         25.27         21.09         3.56 o                         
   5  16   3          6.97         18.10         6.40 o                         
  -4  17   3         43.23         41.15         7.78 o                         
  -3  17   3         26.64         33.42         5.07 o                         
  -2  17   3         83.59         89.33         5.79 o                         
  -1  17   3         97.12         97.81         8.45 o                         
   0  17   3         65.07         78.03         7.57 o                         
   1  17   3         87.00         89.44         4.52 o                         
   2  17   3         11.20         12.24         3.54 o                         
   3  17   3          9.80         14.01         3.75 o                         
   4  17   3         24.56         24.96         6.75 o                         
  -1  18   3         83.19         83.59         9.05 o                         
   1  18   3         29.00         32.14         5.33 o                         
 -11   0   4        510.65        650.55        16.76 o                         
 -10   0   4         12.79         25.45         6.65 o                         
  -9   0   4       1494.26       1469.32        21.49 o                         
  -8   0   4         16.57         31.96         5.66 o                         
  -7   0   4       1175.48       1205.39        10.98 o                         
  -6   0   4       6304.21       6359.69        41.22 o                         
  -5   0   4        350.09        384.26        52.77 o                         
  -4   0   4       2773.13       2680.76       167.46 o                         
  -3   0   4       1580.75       1392.60       166.23 o                         
  -2   0   4        264.29        363.04        23.18 o                         
  -1   0   4       6737.19       7095.02        35.33 o                         
   0   0   4       7458.49       6002.22        32.52 o                         
   1   0   4       4713.18       5580.19        31.16 o                         
   2   0   4      11706.35      12062.18      1118.06 o                         
   3   0   4       3458.02       3534.78       137.21 o                         
   4   0   4       2797.45       2638.93       105.12 o                         
   5   0   4       9714.01       9238.66       317.54 o                         
   6   0   4        287.48        293.82        16.84 o                         
   7   0   4        270.72        269.09         8.32 o                         
   8   0   4       2007.37       1983.53        22.21 o                         
   9   0   4        171.53        177.18         8.24 o                         
  10   0   4       1676.98       1661.70        23.28 o                         
  11   0   4        802.56        807.69        17.71 o                         
 -11   1   4         65.21         69.28         6.01 o                         
 -10   1   4        227.72        237.21         7.59 o                         
  -9   1   4          7.66          7.24         3.90 o                         
  -8   1   4        199.28        226.73         6.31 o                         
  -7   1   4       1917.14       2014.56       233.23 o                         
  -6   1   4         31.68         47.83         2.41 o                         
  -5   1   4       1331.72       1277.19        54.15 o                         
  -4   1   4        946.94        920.95         6.92 o                         
  -3   1   4         41.79         35.06         4.48 o                         
  -2   1   4       2453.15       2755.69        12.33 o                         
  -1   1   4         10.87         47.92         3.49 o                         
   0   1   4        109.65         95.16         3.55 o                         
   1   1   4       2518.80       2776.29        60.63 o                         
   2   1   4        160.59        219.75        16.58 o                         
   3   1   4        233.66        208.67         4.83 o                         
   4   1   4       1143.64       1122.20        28.43 o                         
   5   1   4        177.35        207.74         5.50 o                         
   6   1   4        766.17        773.83        17.37 o                         
   7   1   4          3.50         16.88         2.46 o                         
   8   1   4         14.10         11.87         3.21 o                         
   9   1   4        322.12        317.50        19.46 o                         
  10   1   4         78.36         84.15         5.16 o                         
  11   1   4        301.53        309.88        16.03 o                         
 -11   2   4        638.41        644.84        49.33 o                         
 -10   2   4         32.62         39.74         5.01 o                         
  -9   2   4        532.21        546.31         9.61 o                         
  -8   2   4        179.23        191.96        18.47 o                         
  -7   2   4        683.67        718.03        24.87 o                         
  -6   2   4       4163.00       4006.72       182.82 o                         
  -5   2   4        718.41        731.83        19.76 o                         
  -4   2   4        675.22        649.06        65.48 o                         
  -3   2   4       2044.03       2148.43        59.43 o                         
  -2   2   4        268.02        363.37        17.40 o                         
  -1   2   4       7732.85       8721.41       570.50 o                         
   0   2   4       5557.49       5516.50       241.35 o                         
   1   2   4         90.37        181.01         7.03 o                         
   2   2   4       1861.24       1757.93        34.30 o                         
   3   2   4        128.87        127.27         4.74 o                         
   4   2   4       2999.05       2989.60        58.25 o                         
   5   2   4       2215.33       2200.22        47.13 o                         
   6   2   4          4.05         36.02         2.19 o                         
   7   2   4        884.54        882.91        11.70 o                         
   8   2   4        357.07        353.88        35.60 o                         
   9   2   4        295.13        302.37         7.26 o                         
  10   2   4        973.37        996.48        25.47 o                         
  11   2   4        290.38        296.52        12.28 o                         
 -11   3   4        376.39        453.97        10.27 o                         
 -10   3   4        988.02        973.82        13.40 o                         
  -9   3   4         28.73         39.21         4.49 o                         
  -8   3   4        165.40        174.53         5.36 o                         
  -7   3   4       1810.22       1779.62        18.46 o                         
  -6   3   4        304.89        286.28        20.08 o                         
  -5   3   4       5570.98       5873.87        74.70 o                         
  -4   3   4       1866.29       1833.07        69.19 o                         
  -3   3   4       1947.66       1890.20        13.83 o                         
  -2   3   4       9148.82       9188.24       334.48 o                         
  -1   3   4          4.72         61.89         4.85 o                         
   0   3   4       3843.89       4021.31        61.12 o                         
   1   3   4       7721.11       7763.83       409.24 o                         
   2   3   4         89.05        151.92         7.02 o                         
   3   3   4       2900.12       2835.21        63.68 o                         
   4   3   4       4992.13       5076.31       199.88 o                         
   5   3   4        660.09        717.42        22.55 o                         
   6   3   4       3367.81       3272.53        93.97 o                         
   7   3   4        396.97        395.86        13.29 o                         
   8   3   4        454.83        464.48        10.78 o                         
   9   3   4       2751.60       2843.88       122.67 o                         
  10   3   4         66.86         81.88         5.37 o                         
  11   3   4        411.13        405.12        11.35 o                         
 -10   4   4         28.04         33.12         6.82 o                         
  -9   4   4        248.79        267.99        10.62 o                         
  -8   4   4          1.58          3.92         3.34 o                         
  -7   4   4        325.21        295.85        27.36 o                         
  -6   4   4          2.76          7.20         2.37 o                         
  -5   4   4        254.80        240.77        20.07 o                         
  -4   4   4         87.48         98.56        11.32 o                         
  -3   4   4          0.18          0.70         2.16 o                         
  -2   4   4        658.99        722.65        13.46 o                         
  -1   4   4        296.16        351.94         7.98 o                         
   0   4   4        423.53        458.70        17.71 o                         
   1   4   4         93.34         83.06         3.83 o                         
   2   4   4        450.71        470.34        14.62 o                         
   3   4   4         24.79         26.20         1.75 o                         
   4   4   4         14.83         12.27         1.55 o                         
   5   4   4         99.38        100.12         3.84 o                         
   6   4   4        689.13        655.96         7.31 o                         
   7   4   4        362.64        330.30         9.57 o                         
   8   4   4        121.25        117.92         3.54 o                         
   9   4   4         26.43         26.96         3.97 o                         
  10   4   4         74.81         74.35         5.10 o                         
  11   4   4         14.77         15.69         6.47 o                         
 -10   5   4        669.52        736.43        17.55 o                         
  -9   5   4         17.26         18.63         5.16 o                         
  -8   5   4       1230.33       1157.93        87.89 o                         
  -7   5   4        909.31       1088.77        94.46 o                         
  -6   5   4          5.80         11.76         3.04 o                         
  -5   5   4       2268.72       2040.40       127.56 o                         
  -4   5   4       1389.70       1230.65       112.87 o                         
  -3   5   4        776.48        928.26        36.68 o                         
  -2   5   4       2161.99       2068.47        80.55 o                         
  -1   5   4       1220.87       1452.23       135.48 o                         
   0   5   4       3305.39       3381.72       118.19 o                         
   1   5   4       2191.68       2159.01        63.10 o                         
   2   5   4        263.67        296.65         6.00 o                         
   3   5   4       2704.71       2711.54        87.47 o                         
   4   5   4       1076.83       1016.78        43.10 o                         
   5   5   4        344.84        338.87         4.24 o                         
   6   5   4       1498.18       1437.06        23.44 o                         
   7   5   4        692.29        699.51        26.09 o                         
   8   5   4        489.40        497.51        12.76 o                         
   9   5   4        552.98        547.26        42.36 o                         
  10   5   4          9.22         15.27         6.04 o                         
 -10   6   4        237.30        211.72        10.79 o                         
  -9   6   4        596.82        617.83        46.52 o                         
  -8   6   4        526.00        520.61         9.08 o                         
  -7   6   4          5.32          8.61         3.07 o                         
  -6   6   4       1189.02       1094.51       152.82 o                         
  -5   6   4        123.85        132.00         4.63 o                         
  -4   6   4       1653.62       1858.49       108.07 o                         
  -3   6   4       3239.05       3359.28       195.06 o                         
  -2   6   4        209.78        303.44        21.93 o                         
  -1   6   4       2002.54       1994.75        42.94 o                         
   0   6   4        554.81        516.47        20.20 o                         
   1   6   4        900.37        990.80        33.99 o                         
   2   6   4       4627.87       4822.51       258.77 o                         
   3   6   4       1080.32       1108.01        31.73 o                         
   4   6   4       1698.54       1696.09        85.98 o                         
   5   6   4       1063.45       1058.47        39.06 o                         
   6   6   4         63.06         65.84         3.19 o                         
   7   6   4       1080.69       1042.06        20.34 o                         
   8   6   4        733.91        734.36        14.75 o                         
   9   6   4          2.78          8.89         3.61 o                         
  10   6   4        207.50        212.36        10.51 o                         
 -10   7   4        129.12        123.54         9.37 o                         
  -9   7   4        125.91        144.04        14.48 o                         
  -8   7   4        179.03        178.28         6.17 o                         
  -7   7   4         14.53         14.16         3.30 o                         
  -6   7   4         70.00         63.30         4.31 o                         
  -5   7   4        354.07        359.44         7.08 o                         
  -4   7   4        369.21        411.28        38.84 o                         
  -3   7   4          0.59         15.50         2.41 o                         
  -2   7   4         49.81         36.55         2.42 o                         
  -1   7   4         51.56         54.39         2.62 o                         
   0   7   4        785.18        808.42        10.26 o                         
   1   7   4        806.10        806.36        15.08 o                         
   2   7   4         15.84         19.99         2.43 o                         
   3   7   4       1863.67       1971.27        45.50 o                         
   4   7   4         13.36         12.77         2.90 o                         
   5   7   4         28.59         29.12         2.77 o                         
   6   7   4        180.07        182.83        20.72 o                         
   7   7   4          0.56          0.87         2.93 o                         
   8   7   4        491.85        475.90        16.51 o                         
   9   7   4         29.94         32.86         3.79 o                         
  10   7   4         17.70         25.13         6.86 o                         
  -9   8   4        633.97        698.17        47.66 o                         
  -8   8   4        825.67        803.46        17.04 o                         
  -7   8   4        229.47        215.37         6.44 o                         
  -6   8   4        611.72        650.93        19.28 o                         
  -5   8   4        240.78        236.91         8.57 o                         
  -4   8   4       1454.58       1527.00        39.41 o                         
  -3   8   4       2637.84       2903.53       220.04 o                         
  -2   8   4         33.40         45.26         5.13 o                         
  -1   8   4       1484.55       1411.23       153.01 o                         
   0   8   4       1025.34        998.61        76.97 o                         
   1   8   4        227.03        267.87        38.50 o                         
   2   8   4       2153.74       2155.41        69.14 o                         
   3   8   4        127.60        144.13         9.13 o                         
   4   8   4        831.37        860.75        32.57 o                         
   5   8   4       1114.35       1006.58       140.53 o                         
   6   8   4        114.57        105.41         6.47 o                         
   7   8   4       1158.84       1171.19        32.45 o                         
   8   8   4        256.63        263.47        12.07 o                         
   9   8   4          9.83         11.71         3.58 o                         
  10   8   4        443.69        425.39        13.14 o                         
  -9   9   4          4.03          6.17         6.31 o                         
  -8   9   4         99.58        110.41         5.83 o                         
  -7   9   4         82.88         85.78         5.00 o                         
  -6   9   4         25.70         29.23         4.83 o                         
  -5   9   4        480.96        444.61        24.33 o                         
  -4   9   4        146.16        157.25         5.41 o                         
  -3   9   4        154.73        160.46         4.10 o                         
  -2   9   4         69.93         69.71         3.21 o                         
  -1   9   4        167.96        184.01        20.34 o                         
   0   9   4        374.07        332.83        44.20 o                         
   1   9   4         10.57          9.04         2.27 o                         
   2   9   4          0.24          2.07         2.39 o                         
   3   9   4        314.92        304.52         9.97 o                         
   4   9   4        488.97        465.56         7.98 o                         
   5   9   4          8.59         11.74         5.07 o                         
   6   9   4         40.77         39.63         6.33 o                         
   7   9   4         69.91         66.81         3.59 o                         
   8   9   4         58.26         49.76         3.81 o                         
   9   9   4        174.42        169.85         7.26 o                         
  -9  10   4        257.27        277.56        11.57 o                         
  -8  10   4        228.41        232.00        10.12 o                         
  -7  10   4          2.73          8.44         3.66 o                         
  -6  10   4          5.82          7.39         3.25 o                         
  -5  10   4         15.60         17.72         3.32 o                         
  -4  10   4        764.93        761.64        11.06 o                         
  -3  10   4        686.34        714.17         7.75 o                         
  -2  10   4          0.10          2.56         1.99 o                         
  -1  10   4         87.94         88.58         5.37 o                         
   0  10   4         66.32         66.21         4.16 o                         
   1  10   4         84.05         84.03         3.24 o                         
   2  10   4        298.84        311.98         6.07 o                         
   3  10   4          0.62          7.69         3.18 o                         
   4  10   4         16.72         29.20         3.28 o                         
   5  10   4        130.89        130.22         5.26 o                         
   6  10   4          0.78          1.48         3.07 o                         
   7  10   4        410.84        446.77         9.01 o                         
   8  10   4        197.72        190.01        12.42 o                         
   9  10   4         10.00         10.61         4.48 o                         
  -8  11   4        374.75        435.87        43.80 o                         
  -7  11   4        439.76        425.77        19.08 o                         
  -6  11   4         15.74         14.32         3.88 o                         
  -5  11   4        327.49        347.34         7.87 o                         
  -4  11   4        127.12        122.67         5.17 o                         
  -3  11   4        364.06        373.24         7.65 o                         
  -2  11   4       1556.77       1599.68        68.76 o                         
  -1  11   4        450.20        481.55        26.28 o                         
   0  11   4        269.02        252.53        12.04 o                         
   1  11   4        887.71        851.41        64.58 o                         
   2  11   4         17.84         26.34         2.72 o                         
   3  11   4       1422.33       1324.61        43.27 o                         
   4  11   4         94.02         83.43         9.32 o                         
   5  11   4        236.43        236.12        13.31 o                         
   6  11   4        674.86        654.18        31.64 o                         
   7  11   4        141.01        130.01         6.31 o                         
   8  11   4        234.51        230.41         8.92 o                         
  -8  12   4          2.74          1.70         9.54 o                         
  -7  12   4         92.69         89.22        10.18 o                         
  -6  12   4          0.75         -0.13         4.53 o                         
  -5  12   4         12.77          8.62         3.76 o                         
  -4  12   4          9.93          8.40         3.59 o                         
  -3  12   4          5.23          4.56         3.41 o                         
  -2  12   4         30.79         22.13         2.69 o                         
  -1  12   4         48.23         50.06         3.08 o                         
   0  12   4         29.77         32.87         3.70 o                         
   1  12   4          0.23          0.58         2.60 o                         
   2  12   4          3.67          4.78         3.22 o                         
   3  12   4         13.79         16.00         3.62 o                         
   4  12   4         36.99         38.80         6.86 o                         
   5  12   4          0.70          1.15         3.53 o                         
   6  12   4         11.12          6.42         3.98 o                         
   7  12   4          5.64          3.48         3.74 o                         
   8  12   4          5.20         10.00         7.35 o                         
  -7  13   4        159.40        163.99        10.01 o                         
  -6  13   4          2.55          7.22         4.28 o                         
  -5  13   4         27.04         28.91         4.37 o                         
  -4  13   4        143.54        139.64         5.97 o                         
  -3  13   4          2.73          3.16         3.35 o                         
  -2  13   4        310.23        298.37        10.16 o                         
  -1  13   4         15.40         19.76         2.84 o                         
   0  13   4          4.56          5.29         2.58 o                         
   1  13   4        289.46        263.87        13.26 o                         
   2  13   4         37.06         43.59         4.12 o                         
   3  13   4        435.14        411.53         8.41 o                         
   4  13   4         27.51         34.55         7.05 o                         
   5  13   4          2.27          3.09         3.80 o                         
   6  13   4        125.83        138.78         6.36 o                         
   7  13   4          2.01          2.99         5.09 o                         
  -6  14   4        211.73        198.02        12.38 o                         
  -5  14   4        141.03        128.29         8.28 o                         
  -4  14   4         52.48         54.62         4.97 o                         
  -3  14   4         76.31         82.27         9.65 o                         
  -2  14   4         92.31         99.44         5.43 o                         
  -1  14   4        269.72        313.80        42.60 o                         
   0  14   4         49.64         52.46         5.25 o                         
   1  14   4         19.11         20.34         3.78 o                         
   2  14   4        309.94        318.67        11.72 o                         
   3  14   4         11.71         10.66         4.68 o                         
   4  14   4         39.20         38.99         4.58 o                         
   5  14   4        121.23        134.71         9.99 o                         
   6  14   4         66.31         64.38         7.00 o                         
  -5  15   4         19.70         15.29         4.84 o                         
  -4  15   4          2.39         -0.41         4.98 o                         
  -3  15   4         39.39         41.07         8.64 o                         
  -2  15   4          9.12          6.71         4.11 o                         
  -1  15   4         49.01         53.71         4.64 o                         
   0  15   4          0.11          0.44         3.59 o                         
   1  15   4          2.78          2.72         3.71 o                         
   2  15   4         15.88         12.74         4.10 o                         
   3  15   4         15.75         10.77         4.20 o                         
   4  15   4          3.14          2.26         4.16 o                         
   5  15   4          3.04          2.10         4.45 o                         
  -4  16   4         57.92         66.50         8.41 o                         
  -3  16   4        148.11        146.05         9.97 o                         
  -2  16   4         25.21         24.36         4.79 o                         
  -1  16   4        196.74        220.52        10.47 o                         
   0  16   4          7.68         11.03         3.60 o                         
   1  16   4         38.21         52.47         5.06 o                         
   2  16   4        164.57        212.60        10.90 o                         
   3  16   4         16.39         23.99         4.69 o                         
   4  16   4         40.69         35.85         6.89 o                         
  -2  17   4         15.11         15.86         5.50 o                         
  -1  17   4          5.41          4.21         7.07 o                         
   0  17   4          4.51          8.87         7.28 o                         
   1  17   4        130.17        125.96         6.55 o                         
   2  17   4          0.00         -1.78         5.16 o                         
 -10   1   5        909.28        960.70        75.60 o                         
  -9   1   5          1.52          5.47         4.16 o                         
  -8   1   5         92.58         93.09         7.66 o                         
  -7   1   5        455.02        440.43        34.43 o                         
  -6   1   5       1051.80        974.63        79.72 o                         
  -5   1   5       1834.87       1964.49        68.07 o                         
  -4   1   5        396.35        385.21         5.35 o                         
  -3   1   5         17.41         33.53         2.09 o                         
  -2   1   5       3007.55       3013.81       218.25 o                         
  -1   1   5         58.52         89.02         3.76 o                         
   0   1   5       1775.49       1645.28        63.75 o                         
   1   1   5       1191.99       1221.16        23.20 o                         
   2   1   5        208.04        222.57        11.66 o                         
   3   1   5       3071.10       3156.18       241.65 o                         
   4   1   5        655.07        638.04        14.91 o                         
   5   1   5        814.59        866.56        14.40 o                         
   6   1   5       1629.89       1745.70        39.54 o                         
   7   1   5          5.73         11.79         2.83 o                         
   8   1   5        597.58        601.48         9.31 o                         
   9   1   5        176.19        163.80         7.32 o                         
  10   1   5         41.59         61.17         5.39 o                         
 -10   2   5          3.01          7.28         6.79 o                         
  -9   2   5        345.48        396.93        12.61 o                         
  -8   2   5        236.74        191.71         8.99 o                         
  -7   2   5        133.01        148.04        20.39 o                         
  -6   2   5       1112.34       1042.81        24.25 o                         
  -5   2   5        417.00        407.73        17.98 o                         
  -4   2   5        887.16        959.04        31.51 o                         
  -3   2   5       1735.66       1571.12       140.21 o                         
  -2   2   5         46.63         56.94         2.77 o                         
  -1   2   5       1984.48       2007.59        20.22 o                         
   0   2   5        436.84        439.28        11.17 o                         
   1   2   5       1695.18       1804.82        85.22 o                         
   2   2   5        340.20        314.49        18.05 o                         
   3   2   5        215.10        247.08        10.54 o                         
   4   2   5        552.67        558.16        14.99 o                         
   5   2   5       2525.45       2488.83        46.91 o                         
   6   2   5        183.13        171.03         6.50 o                         
   7   2   5        389.85        412.26         9.41 o                         
   8   2   5        559.43        555.75        13.63 o                         
   9   2   5        323.71        327.13        30.47 o                         
  10   2   5        608.59        642.17        10.96 o                         
 -10   3   5        171.07        175.03        10.22 o                         
  -9   3   5        380.29        411.80        13.00 o                         
  -8   3   5         16.52         14.94         4.77 o                         
  -7   3   5         58.26         52.98         4.05 o                         
  -6   3   5          0.95          5.02         3.36 o                         
  -5   3   5        387.39        390.37        15.52 o                         
  -4   3   5        453.98        465.93        17.82 o                         
  -3   3   5        484.43        445.32        12.48 o                         
  -2   3   5         12.66         27.60         3.67 o                         
  -1   3   5        116.08        150.26        15.12 o                         
   0   3   5       1285.24       1282.75       141.20 o                         
   1   3   5        120.56        132.28         5.58 o                         
   2   3   5        301.08        319.28        11.18 o                         
   3   3   5        244.82        257.52         7.40 o                         
   4   3   5        112.30        106.59         3.66 o                         
   5   3   5        891.62        908.48        31.91 o                         
   6   3   5        256.21        263.72         9.00 o                         
   7   3   5          0.95          1.68         2.23 o                         
   8   3   5        279.98        272.62        20.87 o                         
   9   3   5        167.80        153.67         8.67 o                         
  10   3   5        149.53        159.52         9.59 o                         
 -10   4   5        144.45        185.59        10.58 o                         
  -9   4   5        530.06        467.57        13.93 o                         
  -8   4   5        156.93        155.41        10.17 o                         
  -7   4   5        327.86        296.49        19.28 o                         
  -6   4   5       1356.78       1385.39        14.06 o                         
  -5   4   5         17.09         30.83         2.73 o                         
  -4   4   5       1468.43       1469.99        11.25 o                         
  -3   4   5       1246.97       1244.94        37.64 o                         
  -2   4   5        345.77        356.93        13.59 o                         
  -1   4   5       4859.65       5013.85       100.06 o                         
   0   4   5        743.58        677.74        19.75 o                         
   1   4   5        888.12        937.41        59.45 o                         
   2   4   5        796.72        746.76        34.69 o                         
   3   4   5        192.31        195.69         8.97 o                         
   4   4   5       1855.69       1894.07       104.40 o                         
   5   4   5        977.83        993.36        37.03 o                         
   6   4   5          9.62         20.24         2.75 o                         
   7   4   5        906.74        922.87        33.22 o                         
   8   4   5        278.11        278.69         5.86 o                         
   9   4   5        308.99        334.29        11.68 o                         
  10   4   5        538.47        514.48        14.88 o                         
 -10   5   5        208.81        186.28        10.86 o                         
  -9   5   5         33.40         28.92         6.54 o                         
  -8   5   5        182.19        184.84        13.82 o                         
  -7   5   5        825.09        787.64        10.81 o                         
  -6   5   5          5.69          7.15         3.25 o                         
  -5   5   5          7.87         10.31         2.58 o                         
  -4   5   5          1.86          2.98         2.28 o                         
  -3   5   5          6.22         10.12         2.39 o                         
  -2   5   5       1106.08       1175.68        16.10 o                         
  -1   5   5        375.61        394.17        22.47 o                         
   0   5   5        404.98        395.11        14.91 o                         
   1   5   5        604.91        536.88       152.03 o                         
   2   5   5        176.53        198.18        18.16 o                         
   3   5   5         88.90         88.42         6.01 o                         
   4   5   5        371.43        378.78        22.09 o                         
   5   5   5        321.64        282.26         8.72 o                         
   6   5   5        224.65        223.73         5.02 o                         
   7   5   5          9.63         14.77         2.97 o                         
   8   5   5        120.53        122.94         4.65 o                         
   9   5   5        224.66        207.36        10.12 o                         
  -9   6   5        116.71        120.03         6.01 o                         
  -8   6   5         51.87         55.21        10.13 o                         
  -7   6   5        305.37        297.54        10.94 o                         
  -6   6   5        371.21        365.29         9.92 o                         
  -5   6   5          5.37          9.87         3.19 o                         
  -4   6   5        106.66        126.47         3.84 o                         
  -3   6   5        199.89        197.66         4.49 o                         
  -2   6   5        165.88        150.17        10.16 o                         
  -1   6   5        314.54        305.82         9.09 o                         
   0   6   5          1.96          1.74         2.38 o                         
   1   6   5        336.44        370.31        58.37 o                         
   2   6   5       1486.12       1639.67       116.25 o                         
   3   6   5        250.34        251.77         6.37 o                         
   4   6   5       1767.94       1885.82        43.79 o                         
   5   6   5        198.71        214.06        17.29 o                         
   6   6   5          5.27          7.88         2.78 o                         
   7   6   5        940.80        946.59        26.80 o                         
   8   6   5         20.43         23.67         3.42 o                         
   9   6   5        207.91        206.57         7.02 o                         
  -9   7   5          0.67         -0.12         5.08 o                         
  -8   7   5       1317.06       1252.97        57.72 o                         
  -7   7   5        730.11        742.81        15.15 o                         
  -6   7   5          1.21          2.90         3.34 o                         
  -5   7   5        812.25        819.84        12.96 o                         
  -4   7   5        861.72        867.92        19.03 o                         
  -3   7   5       1247.29       1274.61        46.38 o                         
  -2   7   5       1266.72       1256.41        54.58 o                         
  -1   7   5        935.95        715.44       123.77 o                         
   0   7   5       2324.66       2057.11       307.60 o                         
   1   7   5       1534.12       1504.15        95.82 o                         
   2   7   5         31.08         42.23         2.96 o                         
   3   7   5       1349.59       1303.96       100.75 o                         
   4   7   5       1686.70       1656.60       103.51 o                         
   5   7   5        490.57        481.58         8.45 o                         
   6   7   5        686.35        696.66        53.03 o                         
   7   7   5        131.04        125.51         4.50 o                         
   8   7   5        361.17        375.87         8.67 o                         
   9   7   5        409.95        422.31         8.91 o                         
  -9   8   5          1.16          2.30         5.22 o                         
  -8   8   5         16.71         15.99         4.33 o                         
  -7   8   5          0.56          3.77         4.00 o                         
  -6   8   5        114.13        108.18         5.24 o                         
  -5   8   5          0.57         -0.15         3.58 o                         
  -4   8   5         11.26         15.82         3.34 o                         
  -3   8   5         34.99         39.78         3.30 o                         
  -2   8   5        131.51        133.45        13.44 o                         
  -1   8   5          0.63          2.23         2.38 o                         
   0   8   5        119.25        120.39         3.72 o                         
   1   8   5         61.05         56.79         5.37 o                         
   2   8   5        117.46        131.48        13.46 o                         
   3   8   5        452.58        431.31        41.61 o                         
   4   8   5         41.76         39.18         7.67 o                         
   5   8   5         48.10         42.38         3.60 o                         
   6   8   5         81.81         81.79         4.81 o                         
   7   8   5          0.06          0.40         2.66 o                         
   8   8   5        146.37        128.16         4.94 o                         
   9   8   5         86.75         86.93        10.94 o                         
  -9   9   5          7.57          5.80         7.49 o                         
  -8   9   5        379.48        364.87        11.56 o                         
  -7   9   5        318.06        296.23        24.34 o                         
  -6   9   5          9.54         13.73         3.89 o                         
  -5   9   5        417.46        416.35        12.58 o                         
  -4   9   5        119.06        119.46         9.55 o                         
  -3   9   5        656.52        679.64         8.05 o                         
  -2   9   5        691.81        648.80        23.41 o                         
  -1   9   5        140.41        145.52         7.68 o                         
   0   9   5        540.60        590.68        57.05 o                         
   1   9   5        499.83        512.59         7.28 o                         
   2   9   5         76.11         80.37         4.06 o                         
   3   9   5        552.91        578.26        26.76 o                         
   4   9   5         15.96         12.24         3.44 o                         
   5   9   5        150.18        180.53        30.71 o                         
   6   9   5        708.40        695.46        46.71 o                         
   7   9   5          0.44          3.03         4.79 o                         
   8   9   5        623.42        620.55        17.87 o                         
  -8  10   5        189.31        187.08         8.17 o                         
  -7  10   5        196.69        206.93         7.28 o                         
  -6  10   5        295.41        307.75        42.69 o                         
  -5  10   5          1.08          3.82         3.63 o                         
  -4  10   5        467.06        452.55        13.08 o                         
  -3  10   5       1205.65       1178.52        18.87 o                         
  -2  10   5         41.42         40.60         3.12 o                         
  -1  10   5        725.57        634.75        88.21 o                         
   0  10   5        594.99        542.75        36.43 o                         
   1  10   5         57.83         63.80         3.33 o                         
   2  10   5       1204.01       1263.89        27.25 o                         
   3  10   5        238.25        237.85         6.45 o                         
   4  10   5        121.56        122.08         5.25 o                         
   5  10   5        296.99        285.14        15.86 o                         
   6  10   5         36.45         33.24         4.39 o                         
   7  10   5        537.66        560.89        35.99 o                         
   8  10   5         98.37        107.99         6.21 o                         
  -7  11   5         97.00         92.72         5.74 o                         
  -6  11   5         31.90         24.78         4.26 o                         
  -5  11   5         63.51         64.43         5.00 o                         
  -4  11   5         45.32         40.47         4.25 o                         
  -3  11   5         30.67         30.76         3.30 o                         
  -2  11   5        331.52        339.65         9.35 o                         
  -1  11   5        138.59        122.50         4.07 o                         
   0  11   5         16.34         19.80         3.59 o                         
   1  11   5         85.41         87.81         3.68 o                         
   2  11   5         22.10         24.86         3.29 o                         
   3  11   5        188.20        175.20         5.84 o                         
   4  11   5         34.78         30.22         3.67 o                         
   5  11   5          0.68          1.49         4.06 o                         
   6  11   5        119.09        131.30        11.64 o                         
   7  11   5         13.50         13.81         4.25 o                         
  -6  12   5        307.42        314.91        10.58 o                         
  -5  12   5         81.39         73.02         7.96 o                         
  -4  12   5        383.52        343.72        16.70 o                         
  -3  12   5        346.31        331.95         8.23 o                         
  -2  12   5         11.99         21.88         2.96 o                         
  -1  12   5        310.23        351.26        15.36 o                         
   0  12   5        205.08        196.36         9.03 o                         
   1  12   5        189.20        219.84        40.00 o                         
   2  12   5       1458.71       1349.76        15.64 o                         
   3  12   5          2.59          4.02         3.67 o                         
   4  12   5        196.84        188.81         9.25 o                         
   5  12   5        250.08        279.84         7.85 o                         
   6  12   5        226.92        219.33        11.82 o                         
  -5  13   5        158.16        158.30        16.68 o                         
  -4  13   5         15.23         18.05         4.48 o                         
  -3  13   5        119.34        125.80         6.07 o                         
  -2  13   5        288.22        302.02         8.02 o                         
  -1  13   5          0.20          2.48         2.71 o                         
   0  13   5          9.29          8.93         2.97 o                         
   1  13   5         45.18         41.29         4.81 o                         
   2  13   5          0.21          6.33         3.83 o                         
   3  13   5        106.05         95.14         5.25 o                         
   4  13   5         57.51         69.23         5.23 o                         
   5  13   5         48.85         43.48         4.77 o                         
  -4  14   5        182.29        189.38         7.47 o                         
  -3  14   5         21.17         21.30         6.08 o                         
  -2  14   5          0.56          9.39         4.90 o                         
  -1  14   5        137.58        137.79        17.56 o                         
   0  14   5          7.51         10.84         3.26 o                         
   1  14   5         59.72         59.42         5.27 o                         
   2  14   5        189.41        191.08         6.89 o                         
   3  14   5          1.30          2.44         4.14 o                         
   4  14   5         91.26        108.78         6.12 o                         
  -3  15   5         32.70         32.13         5.23 o                         
  -2  15   5        338.55        327.40        25.15 o                         
  -1  15   5          6.90          6.04         6.36 o                         
   0  15   5         84.05         91.56         4.57 o                         
   1  15   5        222.58        205.74        10.21 o                         
   2  15   5         21.97         31.41         4.82 o                         
   3  15   5        342.06        323.34        12.29 o                         
  -2  16   5          2.82          2.72         6.61 o                         
  -1  16   5          1.06          1.70         9.44 o                         
   0  16   5          7.64          7.35         4.89 o                         
   1  16   5          5.14         11.55         4.92 o                         
   2  16   5         19.32         16.52         7.56 o                         
  -6   0   6       1146.89       1063.84        16.83 o                         
  -5   0   6         13.70         16.40         4.52 o                         
  -4   0   6        777.52        822.37        14.81 o                         
  -3   0   6         49.43         65.87         5.98 o                         
  -2   0   6         46.72         53.11         5.76 o                         
  -1   0   6       2752.03       3621.95        29.76 o                         
   0   0   6        914.16        910.23        15.33 o                         
   1   0   6        358.15        436.58        11.13 o                         
   2   0   6        202.07        179.09         7.96 o                         
   3   0   6        260.09        272.63         9.28 o                         
   4   0   6       1821.43       1791.33        88.85 o                         
   5   0   6        376.22        358.44         5.84 o                         
   6   0   6        356.82        435.85         8.00 o                         
   7   0   6        170.61        192.14         8.07 o                         
   8   0   6          5.68          8.41         5.16 o                         
   9   0   6        199.59        180.01         9.16 o                         
  -9   1   6          0.78          1.77         6.22 o                         
  -8   1   6          5.86          9.97         6.50 o                         
  -7   1   6        101.66         97.93         6.49 o                         
  -6   1   6          3.64          6.70         2.79 o                         
  -5   1   6        377.37        339.62        32.75 o                         
  -4   1   6         84.73         75.99         3.38 o                         
  -3   1   6         51.04         55.41         3.13 o                         
  -2   1   6        774.09        771.96        17.97 o                         
  -1   1   6          5.29          2.57         3.25 o                         
   0   1   6        392.58        450.30        14.12 o                         
   1   1   6        180.58        164.56         5.17 o                         
   2   1   6         39.63         41.03         3.71 o                         
   3   1   6       1583.85       1469.46        46.12 o                         
   4   1   6          1.25          2.90         2.61 o                         
   5   1   6         24.79         26.09         2.52 o                         
   6   1   6        121.71        124.93         5.00 o                         
   7   1   6        113.26        105.15         7.11 o                         
   8   1   6        287.88        291.78        10.55 o                         
   9   1   6         64.10         67.18         7.28 o                         
  -9   2   6        273.23        261.69        11.40 o                         
  -8   2   6        306.73        306.26        11.29 o                         
  -7   2   6         32.80         31.33         5.53 o                         
  -6   2   6        234.46        257.18        33.53 o                         
  -5   2   6          0.55          4.71         2.83 o                         
  -4   2   6        213.51        212.01         8.78 o                         
  -3   2   6         18.16         25.78         2.72 o                         
  -2   2   6        272.62        273.45        15.21 o                         
  -1   2   6       1598.94       1553.17        16.05 o                         
   0   2   6        643.56        617.58        55.79 o                         
   1   2   6        112.12        129.13         5.75 o                         
   2   2   6        181.94        177.04        11.49 o                         
   3   2   6        108.75        113.33         3.77 o                         
   4   2   6       1362.99       1333.60        42.64 o                         
   5   2   6        411.95        411.44        14.01 o                         
   6   2   6         19.25         25.31         3.14 o                         
   7   2   6        303.03        332.30        14.85 o                         
   8   2   6          0.89          5.80         5.30 o                         
   9   2   6        266.98        309.29        11.79 o                         
  -9   3   6          4.53          0.71         6.22 o                         
  -8   3   6        389.75        366.31        12.36 o                         
  -7   3   6        607.11        557.85        25.66 o                         
  -6   3   6        133.24        134.28         5.36 o                         
  -5   3   6       1779.52       1892.38        76.65 o                         
  -4   3   6         31.99         35.44         3.02 o                         
  -3   3   6        187.53        219.46        24.52 o                         
  -2   3   6       1406.22       1290.27       129.62 o                         
  -1   3   6          0.59          3.37         3.26 o                         
   0   3   6       3098.52       3283.15       138.20 o                         
   1   3   6        319.50        309.08         5.62 o                         
   2   3   6         27.05         30.61         3.05 o                         
   3   3   6        741.04        663.51        17.97 o                         
   4   3   6         20.03         22.04         2.96 o                         
   5   3   6        470.89        515.29        16.19 o                         
   6   3   6        351.62        351.39         6.19 o                         
   7   3   6         27.57         25.73         3.37 o                         
   8   3   6        581.23        601.52        14.57 o                         
   9   3   6        152.46        175.30         9.66 o                         
  -9   4   6          1.54         -6.04         9.47 o                         
  -8   4   6          2.36          1.74         4.66 o                         
  -7   4   6         58.32         58.85         4.61 o                         
  -6   4   6        212.59        208.23         6.33 o                         
  -5   4   6        309.04        263.63        14.29 o                         
  -4   4   6        153.48        149.20         5.64 o                         
  -3   4   6        111.15        101.30         6.09 o                         
  -2   4   6        120.45        123.20        11.73 o                         
  -1   4   6         33.98         52.87         4.14 o                         
   0   4   6        260.48        234.11         9.24 o                         
   1   4   6        622.82        713.22        52.04 o                         
   2   4   6        140.36        145.13        10.73 o                         
   3   4   6         15.54         11.44         2.89 o                         
   4   4   6          5.19          4.31         2.74 o                         
   5   4   6          4.41          5.91         2.83 o                         
   6   4   6        157.93        162.07        15.87 o                         
   7   4   6          8.68         11.05         3.11 o                         
   8   4   6          2.36          0.06         6.01 o                         
   9   4   6          0.01         -0.99         9.15 o                         
  -9   5   6         53.12         64.38         8.20 o                         
  -8   5   6        553.59        554.34        14.07 o                         
  -7   5   6        226.61        245.76        18.19 o                         
  -6   5   6        247.27        250.45        12.83 o                         
  -5   5   6        425.71        474.74        26.45 o                         
  -4   5   6        405.95        345.29        19.79 o                         
  -3   5   6       1658.95       1674.02        12.07 o                         
  -2   5   6        164.82        197.19         6.79 o                         
  -1   5   6          9.05         12.56         3.29 o                         
   0   5   6        856.93        825.83        51.39 o                         
   1   5   6        498.35        594.62        69.35 o                         
   2   5   6       1184.35       1137.53        91.75 o                         
   3   5   6        451.51        473.01        22.11 o                         
   4   5   6        251.11        239.73        13.75 o                         
   5   5   6        673.20        694.00        34.79 o                         
   6   5   6        451.60        463.06         9.78 o                         
   7   5   6         77.47         70.05         4.02 o                         
   8   5   6        240.98        245.49        10.49 o                         
   9   5   6        147.74        144.42         9.69 o                         
  -9   6   6         69.45         68.03         8.38 o                         
  -8   6   6         29.56         32.20         4.94 o                         
  -7   6   6        517.78        507.12        18.46 o                         
  -6   6   6        486.21        451.26        17.12 o                         
  -5   6   6         40.81         46.97         4.27 o                         
  -4   6   6        595.71        582.14        51.15 o                         
  -3   6   6        215.60        222.17        13.18 o                         
  -2   6   6         12.52         16.99         4.38 o                         
  -1   6   6        565.45        590.94         9.27 o                         
   0   6   6         61.65         58.16         4.63 o                         
   1   6   6        946.03        941.87        46.75 o                         
   2   6   6       1283.49       1313.79        38.63 o                         
   3   6   6        274.06        256.50        33.40 o                         
   4   6   6        641.50        664.56        28.29 o                         
   5   6   6         29.45         30.15         3.94 o                         
   6   6   6        129.11        132.33         5.74 o                         
   7   6   6        698.25        692.25        21.37 o                         
   8   6   6         76.74         75.82         4.61 o                         
  -8   7   6         14.15         12.90         4.64 o                         
  -7   7   6         59.95         54.29         5.10 o                         
  -6   7   6          0.15          5.08         3.81 o                         
  -5   7   6         85.03         83.45         5.01 o                         
  -4   7   6        416.50        428.35         7.33 o                         
  -3   7   6          6.86          7.25         2.75 o                         
  -2   7   6        115.72        115.41         5.00 o                         
  -1   7   6          1.28          7.09         2.50 o                         
   0   7   6          0.83         -0.12         2.69 o                         
   1   7   6        966.52        924.22        20.48 o                         
   2   7   6          9.83         12.69         2.67 o                         
   3   7   6         24.69         30.61         3.13 o                         
   4   7   6          2.35          3.62         3.40 o                         
   5   7   6         55.83         50.69         4.03 o                         
   6   7   6        227.59        235.57         9.20 o                         
   7   7   6          1.93          4.10         4.08 o                         
   8   7   6         15.49         21.12         4.95 o                         
  -8   8   6         41.50         36.72         5.24 o                         
  -7   8   6        218.92        225.07         7.53 o                         
  -6   8   6        561.43        560.24        41.94 o                         
  -5   8   6         98.14         97.07         7.32 o                         
  -4   8   6       1047.73       1054.98        13.20 o                         
  -3   8   6       1138.93       1120.30        16.66 o                         
  -2   8   6        122.00        117.43         6.03 o                         
  -1   8   6        537.53        562.35         7.57 o                         
   0   8   6          4.43          6.73         2.69 o                         
   1   8   6       1206.17       1161.72        60.18 o                         
   2   8   6       1214.78       1228.72        52.39 o                         
   3   8   6          0.03          8.67         2.95 o                         
   4   8   6        728.25        684.54        51.57 o                         
   5   8   6        167.52        156.43         5.95 o                         
   6   8   6         22.44         25.80         4.34 o                         
   7   8   6        727.65        785.23        12.33 o                         
   8   8   6         17.96         16.73         5.05 o                         
  -7   9   6         21.67         20.35         4.49 o                         
  -6   9   6        326.88        316.05        65.55 o                         
  -5   9   6         67.33         70.17         6.54 o                         
  -4   9   6         20.46         16.67         3.76 o                         
  -3   9   6        594.55        576.10        15.94 o                         
  -2   9   6          3.45          2.77         2.74 o                         
  -1   9   6          2.90          2.78         2.56 o                         
   0   9   6        409.69        361.00        38.15 o                         
   1   9   6         43.68         37.97         3.34 o                         
   2   9   6        238.65        230.90         6.66 o                         
   3   9   6         71.51         88.32         5.09 o                         
   4   9   6         69.72         53.74         5.80 o                         
   5   9   6        118.63        108.33         6.21 o                         
   6   9   6         69.30         70.56         5.30 o                         
   7   9   6          7.65          4.96         4.48 o                         
  -7  10   6         59.70         52.75         7.71 o                         
  -6  10   6        235.63        264.29         8.22 o                         
  -5  10   6         59.68         66.68         5.83 o                         
  -4  10   6        358.21        356.53         8.66 o                         
  -3  10   6        345.36        351.79        12.23 o                         
  -2  10   6        197.62        211.31        20.88 o                         
  -1  10   6        211.80        219.66        17.50 o                         
   0  10   6          5.20          6.53         2.92 o                         
   1  10   6        373.37        383.79         6.69 o                         
   2  10   6        532.73        544.97        29.36 o                         
   3  10   6          6.84          9.66         3.81 o                         
   4  10   6         11.45         11.14         3.95 o                         
   5  10   6        115.00        123.80         5.84 o                         
   6  10   6        121.05        106.38         9.73 o                         
   7  10   6        166.37        158.90        10.40 o                         
  -6  11   6         70.68         72.17         5.74 o                         
  -5  11   6        252.36        269.19         8.15 o                         
  -4  11   6         10.18         10.21         3.95 o                         
  -3  11   6        386.37        365.64        12.89 o                         
  -2  11   6        830.05        762.60        85.75 o                         
  -1  11   6          0.74          2.34         2.73 o                         
   0  11   6        259.33        256.60         8.98 o                         
   1  11   6        550.00        520.38        29.30 o                         
   2  11   6        225.99        234.31         6.78 o                         
   3  11   6        969.56        978.47        61.08 o                         
   4  11   6        109.00         99.80         5.70 o                         
   5  11   6         89.26         94.83         5.81 o                         
   6  11   6        384.95        382.58         9.40 o                         
  -5  12   6         92.11        111.60         6.56 o                         
  -4  12   6          3.18          2.34         5.10 o                         
  -3  12   6         91.20        104.69        10.08 o                         
  -2  12   6        205.98        200.05         4.93 o                         
  -1  12   6         94.26         88.27         4.37 o                         
   0  12   6          1.34         -1.53         3.27 o                         
   1  12   6          4.76          4.43         3.18 o                         
   2  12   6          7.15         14.89         4.22 o                         
   3  12   6         16.22         14.81         4.33 o                         
   4  12   6         31.92         28.08         4.70 o                         
   5  12   6         21.56         21.02         4.91 o                         
  -4  13   6         18.30         22.76         6.19 o                         
  -3  13   6        108.19        110.03         6.16 o                         
  -2  13   6        335.89        340.73        12.13 o                         
  -1  13   6         23.47         28.38         3.87 o                         
   0  13   6        233.24        229.08         9.55 o                         
   1  13   6        262.88        263.66        10.21 o                         
   2  13   6        107.38        105.78         5.96 o                         
   3  13   6        523.78        533.38        43.69 o                         
   4  13   6         43.53         51.36         5.47 o                         
  -2  14   6        177.55        168.14         7.33 o                         
  -1  14   6        169.63        159.39        10.47 o                         
   0  14   6         42.69         38.80         4.26 o                         
   1  14   6         96.40         91.65         5.97 o                         
   2  14   6         99.22        118.10         6.42 o                         
   0  15   6          7.68         10.26         4.11 o                         
  -7   1   7         72.34         81.15         7.43 o                         
  -6   1   7        583.07        620.65        10.35 o                         
  -5   1   7       2828.22       2832.93        33.79 o                         
  -4   1   7          0.24         -1.91         3.99 o                         
  -3   1   7        457.69        499.54        18.78 o                         
  -2   1   7        704.59        619.84        60.71 o                         
  -1   1   7        336.18        315.52         7.42 o                         
   0   1   7       3247.94       3384.49       133.44 o                         
   1   1   7        488.77        503.12        11.38 o                         
   2   1   7         12.20         29.99         6.96 o                         
   3   1   7       2333.76       2471.60        41.74 o                         
   4   1   7          0.73         -1.03         5.06 o                         
   5   1   7       1412.31       1507.69        30.46 o                         
   6   1   7        437.87        430.35        12.24 o                         
  -7   2   7        410.80        435.65        12.86 o                         
  -6   2   7        256.40        254.45         7.17 o                         
  -5   2   7         14.13         22.69         4.10 o                         
  -4   2   7       1356.68       1332.44        52.84 o                         
  -3   2   7         90.15         85.65         4.91 o                         
  -2   2   7        334.26        303.51        13.03 o                         
  -1   2   7       1562.99       1503.03       163.43 o                         
   0   2   7         15.46         15.78         3.66 o                         
   1   2   7        391.10        405.79         8.19 o                         
   2   2   7        712.15        701.62        10.62 o                         
   3   2   7         53.90         53.05         4.45 o                         
   4   2   7        773.71        802.30        46.52 o                         
   5   2   7        481.77        510.25         7.90 o                         
   6   2   7        241.55        272.06         9.17 o                         
   7   2   7        266.29        309.33        12.32 o                         
   8   2   7         54.96         49.39         7.35 o                         
  -7   3   7         89.97         97.88         7.92 o                         
  -6   3   7        124.48        123.58         5.95 o                         
  -5   3   7         89.64         87.00         4.62 o                         
  -4   3   7        689.18        639.56        10.92 o                         
  -3   3   7        112.81        110.89         4.14 o                         
  -2   3   7         28.52         30.59         3.09 o                         
  -1   3   7         87.87         83.12         4.63 o                         
   0   3   7        415.37        497.17        54.37 o                         
   1   3   7       1342.35       1274.86        88.04 o                         
   2   3   7         11.79         10.46         3.44 o                         
   3   3   7          1.40          1.72         3.10 o                         
   4   3   7        107.69        100.62         6.13 o                         
   5   3   7          1.77          4.41         3.14 o                         
   6   3   7        231.97        234.67        23.82 o                         
   7   3   7          3.95          3.69         4.32 o                         
   8   3   7         62.47         69.83         7.57 o                         
  -8   4   7         19.86         13.06         6.17 o                         
  -7   4   7        755.28        752.57        17.92 o                         
  -6   4   7        987.35        993.32        13.28 o                         
  -5   4   7         82.93         84.06         6.45 o                         
  -4   4   7       1435.29       1390.32        34.59 o                         
  -3   4   7        352.38        324.68        17.58 o                         
  -2   4   7       1045.66       1079.53        42.00 o                         
  -1   4   7       2151.95       2146.34        18.13 o                         
   0   4   7         11.89         10.71         3.59 o                         
   1   4   7       1053.44        962.52       140.82 o                         
   2   4   7       1075.38       1125.43        73.11 o                         
   3   4   7        103.60        102.16         5.40 o                         
   4   4   7       1405.95       1427.59        43.27 o                         
   5   4   7         94.60        101.05         6.84 o                         
   6   4   7        271.59        283.17         7.95 o                         
   7   4   7        713.16        740.26        31.57 o                         
  -8   5   7        166.34        166.21        10.42 o                         
  -7   5   7          2.44          4.68         4.45 o                         
  -6   5   7         37.36         46.43         5.10 o                         
  -5   5   7         38.99         36.94         6.26 o                         
  -4   5   7        494.23        424.23        13.62 o                         
  -3   5   7        452.58        452.40        19.36 o                         
  -2   5   7        219.78        215.31        24.55 o                         
  -1   5   7         21.90         19.11         3.66 o                         
   0   5   7        261.68        241.99        18.41 o                         
   1   5   7         22.39         17.21         3.02 o                         
   2   5   7         32.08         38.16         3.48 o                         
   3   5   7        919.36        927.95        23.61 o                         
   4   5   7          2.90          8.97         3.15 o                         
   5   5   7        356.03        336.86         8.36 o                         
   6   5   7         64.27         68.18         5.39 o                         
   7   5   7         49.34         57.24         5.48 o                         
   8   5   7         49.65         39.17         8.77 o                         
  -7   6   7        289.48        306.80        18.09 o                         
  -6   6   7        496.93        510.73        15.25 o                         
  -5   6   7         31.83         37.57         4.49 o                         
  -4   6   7        482.27        483.69        16.11 o                         
  -3   6   7        283.42        255.46        12.51 o                         
  -2   6   7        205.89        203.94         6.47 o                         
  -1   6   7        656.62        649.66        14.10 o                         
   0   6   7        383.39        369.66        54.25 o                         
   1   6   7        416.10        426.67        11.01 o                         
   2   6   7        332.97        324.62        18.93 o                         
   3   6   7          0.25          3.80         3.16 o                         
   4   6   7        737.41        770.02        37.15 o                         
   5   6   7        187.32        160.90         9.96 o                         
   6   6   7          2.27          5.09         4.35 o                         
   7   6   7        180.93        196.77        25.33 o                         
  -7   7   7        120.76        116.69         6.63 o                         
  -6   7   7        298.20        308.88         8.52 o                         
  -5   7   7        256.59        257.46         7.73 o                         
  -4   7   7         20.86         20.27         3.56 o                         
  -3   7   7       1130.44       1083.19        38.58 o                         
  -2   7   7        659.24        634.55        16.41 o                         
  -1   7   7          2.02          3.40         4.29 o                         
   0   7   7        196.34        195.72        11.08 o                         
   1   7   7         79.88         73.96         4.08 o                         
   2   7   7        900.93        815.56        51.90 o                         
   3   7   7        816.28        846.30        44.47 o                         
   4   7   7         28.52         27.04         6.93 o                         
   5   7   7        563.42        568.62        16.50 o                         
   6   7   7        468.53        468.40        26.13 o                         
   7   7   7         67.57         61.44         5.86 o                         
  -6   8   7          5.39          7.12         4.52 o                         
  -5   8   7        240.99        233.42        10.97 o                         
  -4   8   7         55.82         61.03         5.11 o                         
  -3   8   7         10.43          9.86         3.42 o                         
  -2   8   7        161.20        173.95         5.34 o                         
  -1   8   7         62.94         60.18         5.07 o                         
   0   8   7        501.61        451.52        15.41 o                         
   1   8   7         43.29         35.46         3.48 o                         
   2   8   7          6.58          6.25         3.06 o                         
   3   8   7         65.62         61.89         4.21 o                         
   4   8   7        118.23         93.17         5.65 o                         
   5   8   7         56.58         51.23         5.17 o                         
   6   8   7          8.86         11.45         4.81 o                         
  -6   9   7         95.41         74.05         8.73 o                         
  -4   9   7          1.02          3.99         4.24 o                         
  -3   9   7       1002.52        953.38        32.53 o                         
  -2   9   7        727.31        842.97        43.21 o                         
  -1   9   7         17.72         16.43         3.44 o                         
   0   9   7        525.57        482.87        66.39 o                         
   1   9   7        233.42        225.80         5.91 o                         
   2   9   7        478.61        462.19        32.36 o                         
   3   9   7        423.23        399.51         9.56 o                         
   4   9   7         10.80          9.29         4.27 o                         
   5   9   7        148.08        125.68         6.25 o                         
  -5  10   7        100.12         91.62         8.98 o                         
  -4  10   7        341.54        330.36        13.03 o                         
  -3  10   7         10.28          8.37         4.40 o                         
  -2  10   7         68.07         70.17         6.66 o                         
  -1  10   7         84.44         93.36         7.93 o                         
   0  10   7          5.09          4.38         3.35 o                         
   1  10   7        445.68        427.21        32.58 o                         
   2  10   7        101.59        101.98         6.18 o                         
   3  10   7          3.63          4.90         4.27 o                         
   4  10   7        345.47        342.09        18.82 o                         
  -4  11   7         53.37         66.54         8.45 o                         
  -3  11   7          8.99          6.21         4.60 o                         
  -2  11   7        140.83        134.69        10.61 o                         
  -1  11   7        107.16         98.64         4.85 o                         
   0  11   7          1.29          1.74         3.15 o                         
   1  11   7          0.17          1.23         3.42 o                         
   2  11   7         10.94         14.67         3.89 o                         
   3  11   7         15.87         15.00         4.68 o                         
  -2  12   7        120.22        124.32         6.69 o                         
  -1  12   7        121.00        134.00         5.55 o                         
   0  12   7        113.95        104.78         8.11 o                         
   1  12   7        316.02        332.79        37.21 o                         
   2  12   7        377.34        365.84        22.27 o                         
  -1  13   7        147.66        131.22         9.67 o                         
   0  13   7         88.83        102.51        15.61 o                         
   1  13   7          6.25          5.48         4.86 o                         
  -6   0   8        230.39        251.41        11.29 o                         
  -5   0   8        502.29        577.66        15.10 o                         
  -4   0   8       1161.84       1070.00        19.63 o                         
  -3   0   8        179.13        147.74         8.77 o                         
  -2   0   8       1218.19       1066.93        19.39 o                         
  -1   0   8       2072.85       1996.47        25.92 o                         
   0   0   8        106.10        116.25         8.03 o                         
   1   0   8        883.82        885.28        17.62 o                         
   2   0   8        662.32        677.45        15.96 o                         
   3   0   8       1181.29       1131.11        20.42 o                         
   4   0   8       2407.94       2321.66        29.13 o                         
   5   0   8        921.12        986.85        19.74 o                         
   6   0   8        635.66        670.57        17.27 o                         
  -7   1   8         17.50         27.04         8.31 o                         
  -6   1   8        162.34        170.83         7.09 o                         
  -5   1   8        251.39        291.55        24.81 o                         
  -4   1   8          2.89          6.12         4.32 o                         
  -3   1   8        116.65        114.20         5.80 o                         
  -2   1   8        297.32        273.59         8.64 o                         
  -1   1   8         60.05         61.71         4.96 o                         
   0   1   8        276.01        254.85         7.41 o                         
   1   1   8          9.04         13.09         4.06 o                         
   2   1   8         15.13         21.28         5.39 o                         
   3   1   8        113.85        100.91         5.73 o                         
   4   1   8         14.85         15.70         4.57 o                         
   5   1   8         37.82         39.34         5.22 o                         
   6   1   8        110.62        118.15         9.41 o                         
  -7   2   8        458.61        456.66        14.59 o                         
  -6   2   8        187.44        203.99        10.79 o                         
  -5   2   8        287.45        341.33         8.90 o                         
  -4   2   8        502.10        478.98         9.81 o                         
  -3   2   8        140.98        146.62         6.29 o                         
  -2   2   8        338.79        372.25        41.36 o                         
  -1   2   8        720.26        706.82        11.40 o                         
   0   2   8         37.46         31.30         4.20 o                         
   1   2   8        643.28        579.49        15.18 o                         
   2   2   8        526.85        502.10        24.03 o                         
   3   2   8         50.86         54.32         5.04 o                         
   4   2   8        742.69        796.15        16.00 o                         
   5   2   8        170.72        195.18         7.55 o                         
   6   2   8         72.14         79.94         8.80 o                         
  -6   3   8        360.56        409.13        13.91 o                         
  -5   3   8        465.25        457.63        62.28 o                         
  -4   3   8         19.10         12.56         4.59 o                         
  -3   3   8        754.50        815.32        67.60 o                         
  -2   3   8        915.19        989.34        40.72 o                         
  -1   3   8        728.17        705.11        11.47 o                         
   0   3   8       1569.55       1557.85        23.49 o                         
   1   3   8         18.53         21.29         4.24 o                         
   2   3   8        630.80        586.80        62.42 o                         
   3   3   8        860.58        867.49        21.37 o                         
   4   3   8          0.10          0.26         4.92 o                         
   5   3   8        828.72        826.51        10.60 o                         
   6   3   8        580.61        574.19        16.29 o                         
  -6   4   8          3.29         11.52         7.60 o                         
  -5   4   8         15.61         22.47         4.86 o                         
  -4   4   8          0.39          0.64         5.44 o                         
  -3   4   8         33.13         31.40         4.63 o                         
  -2   4   8          0.07          2.60         4.02 o                         
  -1   4   8         55.59         62.07         5.09 o                         
   0   4   8         47.18         44.22         4.82 o                         
   1   4   8          2.65          4.67         3.71 o                         
   2   4   8        289.11        270.66         7.96 o                         
   3   4   8         48.16         41.46         4.73 o                         
   4   4   8        105.91         98.80         7.20 o                         
   5   4   8          6.14          5.19         4.66 o                         
   6   4   8        103.10         98.99         6.52 o                         
  -6   5   8        772.42        645.48        17.17 o                         
  -5   5   8        819.55        834.66        18.99 o                         
  -4   5   8          1.18          1.77         4.25 o                         
  -3   5   8        761.89        725.89        12.03 o                         
  -2   5   8        423.77        393.10        10.34 o                         
  -1   5   8        373.54        372.07        21.64 o                         
   0   5   8       1269.51       1091.49        20.14 o                         
   1   5   8        214.47        198.65         9.20 o                         
   2   5   8        681.50        655.31        31.30 o                         
   3   5   8        740.27        706.75        63.43 o                         
   4   5   8          0.29          1.15         4.04 o                         
   5   5   8        726.15        764.90        53.81 o                         
   6   5   8        236.29        248.07         8.68 o                         
  -5   6   8        213.48        227.18         8.05 o                         
  -4   6   8         31.33         32.49         4.11 o                         
  -3   6   8         51.26         58.54         4.26 o                         
  -2   6   8        205.64        211.78         9.45 o                         
  -1   6   8        651.01        654.16        11.54 o                         
   0   6   8         19.99         15.94         4.47 o                         
   1   6   8        134.27        133.28        12.89 o                         
   2   6   8        282.62        283.79        20.68 o                         
   3   6   8         14.61         14.08         3.94 o                         
   4   6   8        424.26        462.64        28.13 o                         
   5   6   8         20.33         23.68         5.20 o                         
  -5   7   8         33.18         39.70         7.53 o                         
  -4   7   8          6.33         10.49         4.75 o                         
  -3   7   8         84.32         88.86         5.31 o                         
  -2   7   8         34.94         37.55         4.49 o                         
  -1   7   8          1.45          3.40         5.87 o                         
   0   7   8         23.38         25.14         4.49 o                         
   1   7   8         27.72         22.37         4.57 o                         
   2   7   8         46.09         45.60         5.02 o                         
   3   7   8         44.76         55.46         4.45 o                         
   4   7   8         17.35         23.62         5.02 o                         
  -4   8   8        773.09        728.05        17.70 o                         
  -3   8   8         46.59         43.36         4.35 o                         
  -2   8   8        410.79        451.01        12.28 o                         
  -1   8   8        389.41        427.25        10.64 o                         
   0   8   8          4.37          3.99         4.57 o                         
   1   8   8       1079.01       1128.44        28.96 o                         
   2   8   8        222.33        220.33         6.52 o                         
   3   8   8          6.14          5.11         3.86 o                         
  -3   9   8        150.81        147.48        17.93 o                         
  -2   9   8        263.19        275.18         7.20 o                         
  -1   9   8         16.71          7.40         4.81 o                         
   0   9   8         44.10         47.86         5.64 o                         
   1   9   8          4.84          7.67         3.96 o                         
   2   9   8         90.44         80.01         5.04 o                         
  -2  10   8        218.88        191.97        36.78 o                         
  -1  10   8        111.38        128.65         9.80 o                         
   0  10   8          8.17         10.19         4.10 o                         
   1  10   8        244.34        251.10        11.31 o                         
   2  10   8         20.84         18.17         8.52 o                         
  -4   1   9         32.95         26.29         5.30 o                         
  -3   1   9        279.01        269.88        12.10 o                         
  -2   1   9        138.63        123.50         6.33 o                         
  -1   1   9        316.19        281.49        18.55 o                         
   0   1   9        509.00        500.18        55.51 o                         
   1   1   9        100.56        107.89         7.71 o                         
   2   1   9        262.02        258.70        20.88 o                         
   3   1   9        217.95        227.05         8.12 o                         
   4   1   9        252.06        253.51         8.71 o                         
  -4   2   9         97.56        111.92         9.34 o                         
  -3   2   9         21.84         23.76         5.69 o                         
  -2   2   9        168.23        125.60         6.54 o                         
  -1   2   9        271.90        258.31         8.23 o                         
   0   2   9         47.89         41.10         5.17 o                         
   1   2   9        131.33        116.77         6.30 o                         
   2   2   9         39.58         33.48         5.15 o                         
   3   2   9        161.58        133.42         6.89 o                         
   4   2   9        163.01        168.06        10.61 o                         
  -4   3   9         12.27         10.14         7.00 o                         
  -3   3   9         24.06         30.18         5.21 o                         
  -2   3   9         23.54         17.90         4.92 o                         
  -1   3   9         27.00         22.94         5.21 o                         
   0   3   9         74.01         72.60         6.86 o                         
   1   3   9          2.08          4.57         4.62 o                         
   2   3   9         18.16         19.04         4.91 o                         
   3   3   9         45.53         58.79         5.80 o                         
   4   3   9         32.29         25.17         7.81 o                         
  -3   4   9         13.80         14.32         7.56 o                         
  -2   4   9        483.66        466.89        10.51 o                         
  -1   4   9        460.54        501.78        45.31 o                         
   0   4   9         56.47         49.15         5.42 o                         
   1   4   9        739.25        704.12        20.41 o                         
   2   4   9        145.55        167.48         7.78 o                         
   3   4   9        231.95        242.42        11.89 o                         
  -3   5   9         25.85         22.34         7.28 o                         
  -2   5   9         48.87         44.19         7.71 o                         
  -1   5   9          2.23          1.95         5.36 o                         
   0   5   9          9.26         12.80         4.86 o                         
   1   5   9         11.66         13.46         4.94 o                         
   2   5   9        100.71         78.15         8.70 o                         
   3   5   9        221.71        213.75        11.61 o                         
  -2   6   9        182.31        156.82        10.33 o                         
  -1   6   9         47.22         42.78         7.85 o                         
   0   6   9          5.18          4.17         6.82 o                         
   1   6   9        166.02        172.52        10.86 o                         
   2   6   9          0.85         -2.72         9.86 o                         
                                                                                
